# Supplementary material for: Gene expression changes throughout the life cycle allow a bacterial plant pathogen to persist in diverse environmental habitats
Source: PLoS Pathog. 2023 Dec 19;19(12):e1011888. doi: 10.1371/journal.ppat.1011888 (PMC10763947; doi:10.1371/journal.ppat.1011888)
Supplement: S1 Dataset — Differentially expressed genes were selected with DESeq2 (p-adj > 0.01, log2 FC ± 1.5). (XLSX) [file ppat.1011888.s001.xlsx]

## Sheet: Dataset1
ST6: DEGs in the two environmental conditions (Soil and Water) and in the three in planta conditions (Apoplast, Early xyem and Late xylem) compared to the reference rich B medium (phi). Differentially expressed genes were selected with DESeq2 (p-adj > 0.01, log2 FC ± 1.5).
	Apoplast						Early xylem						Late xylem						Water						Soil
	apovsphi.baseMean	apovsphi.log2FoldChange	apovsphi.lfcSE	apovsphi.stat	apovsphi.pvalue	apovsphi.padj	earlyvsphi.baseMean	earlyvsphi.log2FoldChange	earlyvsphi.lfcSE	earlyvsphi.stat	earlyvsphi.pvalue	earlyvsphi.padj	latevsphi.baseMean	latevsphi.log2FoldChange	latevsphi.lfcSE	latevsphi.stat	latevsphi.pvalue	latevsphi.padj	watervsphi.baseMean	watervsphi.log2FoldChange	watervsphi.lfcSE	watervsphi.stat	watervsphi.pvalue	watervsphi.padj	soilvsphi.baseMean	soilvsphi.log2FoldChange	soilvsphi.lfcSE	soilvsphi.stat	soilvsphi.pvalue	soilvsphi.padj
RSUY_RS00005	1357.64	0.437122	0.333252	0	1	1	1357.64	-2.31784	0.334128	-2.44769	0.0143773	0.094197	1357.64	-2.37058	0.334034	-2.60627	0.00915346	0.0390239	1357.64	-2.64459	0.334414	-3.42268	0.000620067	0.00468853	1357.64	-1.2867	0.345027	0	1	1
RSUY_RS00010	604.89	-0.491952	0.312956	0	1	1	604.89	-2.5554	0.314463	-3.3562	0.000790219	0.00746594	604.89	-2.53104	0.314125	-3.28226	0.00102979	0.00555812	604.89	-2.17033	0.31381	-2.1361	0.0326714	0.147432	604.89	-1.45941	0.336582	0	1	1
RSUY_RS00015	5509.77	0.229972	0.270419	0	1	1	5509.77	-2.31369	0.270636	-3.00659	0.00264192	0.0215454	5509.77	-2.33251	0.270604	-3.07649	0.0020945	0.0104595	5509.77	-3.07594	0.27085	-5.8185	5.93792e-09	1.08165e-07	5509.77	-2.42829	0.277438	-3.34592	0.000820107	0.00520404
RSUY_RS00020	748.09	-1.13764	0.224287	0	1	1	748.09	-0.668619	0.221882	0	1	1	748.09	-0.444458	0.221503	0	1	1	748.09	0.394864	0.221046	0	1	1	748.09	-0.2002	0.242496	0	1	1
RSUY_RS00025	861.252	1.41778	0.473198	0	1	1	861.252	0.190011	0.473376	0	1	1	861.252	0.0310061	0.47337	0	1	1	861.252	-0.219192	0.47363	0	1	1	861.252	2.25104	0.476703	1.57549	0.115143	0.416646
RSUY_RS00030	477.036	2.04033	0.252527	2.1397	0.0323792	0.242542	477.036	2.03593	0.251526	2.13071	0.0331134	0.185597	477.036	2.30266	0.251208	3.1952	0.00139736	0.00730423	477.036	1.22503	0.252417	0	1	1	477.036	0.854894	0.29976	0	1	1
RSUY_RS00035	310.006	1.82763	0.244988	1.33733	0.181114	1	310.006	2.2942	0.242361	3.27693	0.00104941	0.00955796	310.006	2.57675	0.241893	4.45136	8.53286e-06	7.02646e-05	310.006	1.33537	0.243947	0	1	1	310.006	0.669736	0.327051	0	1	1
RSUY_RS00040	849.425	0.969888	0.217066	0	1	1	849.425	1.92752	0.215312	1.98561	0.0470768	0.250434	849.425	2.25445	0.21511	3.50725	0.000452759	0.00265203	849.425	1.08803	0.215841	0	1	1	849.425	-0.183098	0.266359	0	1	1
RSUY_RS00045	7155.19	1.00489	0.444086	0	1	1	7155.19	-2.57561	0.444258	-2.42115	0.0154716	0.0993365	7155.19	-4.83356	0.444918	-7.49252	6.75654e-14	1.75634e-12	7155.19	-5.60898	0.445696	-9.21923	2.99228e-20	1.79874e-18	7155.19	-4.15281	0.456619	-5.80967	6.25949e-09	9.37753e-08
RSUY_RS00050	3306.23	-0.671122	0.302384	0	1	1	3306.23	-1.68657	0.302412	-0.616929	0.537281	1	3306.23	-1.79241	0.302399	-0.966977	0.333555	0.913999	3306.23	-2.16728	0.302525	-2.2057	0.0274052	0.127829	3306.23	-1.47108	0.307503	0	1	1
RSUY_RS00055	10075.9	0.58184	0.311205	0	1	1	10075.9	-0.933652	0.311234	0	1	1	10075.9	-1.47026	0.311258	0	1	1	10075.9	-2.3298	0.311365	-2.66504	0.00769782	0.0430451	10075.9	-1.07483	0.313062	0	1	1
RSUY_RS00060	3415.41	-0.207405	0.327133	0	1	1	3415.41	-1.26496	0.327164	0	1	1	3415.41	-1.88416	0.327255	-1.17389	0.240438	0.689074	3415.41	-2.04558	0.327338	-1.66673	0.0955684	0.351367	3415.41	-0.470309	0.32996	0	1	1
RSUY_RS00065	2848.45	0.518851	0.307311	0	1	1	2848.45	1.73451	0.30645	0.765251	0.444122	1	2848.45	1.3342	0.306496	0	1	1	2848.45	0.113423	0.306991	0	1	1	2848.45	3.80561	0.30753	7.49716	6.52148e-14	1.6083e-12
RSUY_RS00070	1125.76	-1.537	0.352965	-0.104826	0.916514	1	1125.76	-0.158757	0.348892	0	1	1	1125.76	0.00529668	0.348666	0	1	1	1125.76	0.678884	0.348403	0	1	1	1125.76	2.76671	0.350853	3.61038	0.000305747	0.00211559
RSUY_RS00075	727.621	-2.06679	0.520824	-1.08825	0.276484	1	727.621	-0.624051	0.516037	0	1	1	727.621	-0.205967	0.515631	0	1	1	727.621	1.65287	0.515072	0.296803	0.766617	1	727.621	1.60942	0.520282	0.210316	0.833421	1
RSUY_RS00080	6642.3	-1.69272	0.448222	-0.429973	0.667215	1	6642.3	-0.52842	0.447575	0	1	1	6642.3	-0.859331	0.447599	0	1	1	6642.3	-1.61061	0.447803	-0.247013	0.804898	1	6642.3	3.34444	0.447671	4.12008	3.78733e-05	0.000307138
RSUY_RS00085	5402.1	-0.13203	0.242077	0	1	1	5402.1	-0.254145	0.241933	0	1	1	5402.1	-0.901006	0.242016	0	1	1	5402.1	-1.56783	0.242239	-0.279995	0.779481	1	5402.1	1.74953	0.24284	1.02755	0.304161	0.95415
RSUY_RS00090	12890.8	-0.95104	0.283451	0	1	1	12890.8	-1.23398	0.283411	0	1	1	12890.8	-2.21313	0.283471	-2.51571	0.0118792	0.0494605	12890.8	-2.88052	0.283579	-4.86819	1.12624e-06	1.49204e-05	12890.8	0.577243	0.28382	0	1	1
RSUY_RS00095	2986.36	-0.303767	0.326794	0	1	1	2986.36	0.212447	0.326281	0	1	1	2986.36	-0.734353	0.326507	0	1	1	2986.36	0.464729	0.326227	0	1	1	2986.36	2.55834	0.327293	3.23362	0.00122232	0.00746699
RSUY_RS00100	756.922	0.418112	0.179353	0	1	1	756.922	1.09038	0.177256	0	1	1	756.922	0.83526	0.177322	0	1	1	756.922	0.280251	0.17806	0	1	1	756.922	1.03896	0.197894	0	1	1
RSUY_RS00105	596.25	0.157107	0.201752	0	1	1	596.25	1.11362	0.19825	0	1	1	596.25	1.49049	0.197811	0	1	1	596.25	1.28204	0.198082	0	1	1	596.25	0.390163	0.237745	0	1	1
RSUY_RS00110	520.204	0.290812	0.202574	0	1	1	520.204	1.00437	0.199537	0	1	1	520.204	1.3138	0.199102	0	1	1	520.204	1.01581	0.199505	0	1	1	520.204	-0.00485948	0.250923	0	1	1
RSUY_RS00115	1237.97	0.122344	0.293208	0	1	1	1237.97	0.886866	0.292209	0	1	1	1237.97	1.28114	0.292055	0	1	1	1237.97	1.00841	0.292165	0	1	1	1237.97	0.350042	0.30572	0	1	1
RSUY_RS00120	10191	1.05216	0.278705	0	1	1	10191	0.684263	0.278642	0	1	1	10191	0.624965	0.278631	0	1	1	10191	0.423453	0.27867	0	1	1	10191	3.72903	0.278882	7.99275	1.31957e-15	3.75492e-14
RSUY_RS00125	1379.8	0.985079	0.357343	0	1	1	1379.8	0.0737327	0.357372	0	1	1	1379.8	-0.570665	0.357783	0	1	1	1379.8	-0.00817643	0.35742	0	1	1	1379.8	3.44991	0.358482	5.43934	5.34778e-08	6.89477e-07
RSUY_RS00130	2403.82	-0.746652	0.22417	0	1	1	2403.82	0.150996	0.220569	0	1	1	2403.82	0.295112	0.220273	0	1	1	2403.82	0.824778	0.219993	0	1	1	2403.82	4.40907	0.220739	13.1787	1.16309e-39	2.23731e-37
RSUY_RS00135	10398.3	-2.70212	0.488591	-2.46038	0.0138789	0.120258	10398.3	-2.02397	0.488501	-1.0726	0.283449	1	10398.3	-5.01987	0.488785	-7.20127	5.9655e-13	1.38699e-11	10398.3	-3.04522	0.488548	-3.16289	0.00156212	0.0106105	10398.3	-2.18804	0.489572	-1.4054	0.159903	0.557227
RSUY_RS00140	461.91	0.145255	0.216455	0	1	1	461.91	-0.0192634	0.215145	0	1	1	461.91	0.440271	0.214406	0	1	1	461.91	0.269656	0.214744	0	1	1	461.91	-0.955688	0.279665	0	1	1
RSUY_RS00145	1355.22	0.728095	0.194109	0	1	1	1355.22	0.487239	0.193719	0	1	1	1355.22	0.877559	0.19349	0	1	1	1355.22	0.15484	0.193893	0	1	1	1355.22	-0.0965611	0.213545	0	1	1
RSUY_RS00150	1832.59	-0.647605	0.423274	0	1	1	1832.59	1.33734	0.420818	0	1	1	1832.59	1.33521	0.420774	0	1	1	1832.59	1.6104	0.420746	0.262385	0.793024	1	1832.59	3.76711	0.421986	5.37248	7.76604e-08	9.72575e-07
RSUY_RS00155	1164.86	0.865831	0.38135	0	1	1	1164.86	2.25418	0.380028	1.98453	0.0471965	0.250793	1164.86	2.45869	0.379948	2.52322	0.0116285	0.0484587	1164.86	1.91298	0.380116	1.08647	0.277272	0.824614	1164.86	2.47491	0.385977	2.52582	0.0115429	0.0561838
RSUY_RS00160	923.691	0.0178003	0.302	0	1	1	923.691	1.03801	0.300332	0	1	1	923.691	1.41666	0.300137	0	1	1	923.691	1.46342	0.300169	0	1	1	923.691	0.232975	0.321117	0	1	1
RSUY_RS00165	559.904	1.55264	0.291273	0.180729	0.85658	1	559.904	1.19801	0.290539	0	1	1	559.904	1.92612	0.289746	1.47066	0.141384	0.433644	559.904	2.60762	0.289464	3.82645	0.000130005	0.0011326	559.904	1.66844	0.313094	0.53798	0.590591	1
RSUY_RS00170	443.956	-0.185899	0.363296	0	1	1	443.956	0.390868	0.358633	0	1	1	443.956	0.804778	0.357725	0	1	1	443.956	2.65279	0.356464	3.23395	0.00122089	0.00854622	443.956	2.57111	0.368347	2.90788	0.00363894	0.019796
RSUY_RS00175	898.444	1.61026	0.32354	0.340801	0.733254	1	898.444	1.48259	0.322784	0	1	1	898.444	1.39501	0.322721	0	1	1	898.444	3.0307	0.322039	4.75316	2.00261e-06	2.50796e-05	898.444	3.30526	0.328312	5.49861	3.82794e-08	5.02966e-07
RSUY_RS00180	912.891	0.609726	0.243539	0	1	1	912.891	0.198273	0.243258	0	1	1	912.891	-0.0125103	0.243279	0	1	1	912.891	-0.664994	0.243853	0	1	1	912.891	-1.02485	0.275317	0	1	1
RSUY_RS00185	420.306	-1.12364	0.139394	0	1	1	420.306	-1.53876	0.137459	-0.281958	0.777975	1	420.306	-1.4633	0.136617	0	1	1	420.306	-0.067259	0.133965	0	1	1	420.306	-3.06884	0.306661	-5.11588	3.1228e-07	3.61869e-06
RSUY_RS00190	3435.3	0.849697	0.343681	0	1	1	3435.3	-1.09441	0.343862	0	1	1	3435.3	-1.28479	0.343867	0	1	1	3435.3	-2.26267	0.344282	-2.21524	0.0267434	0.12535	3435.3	0.911349	0.345343	0	1	1
RSUY_RS00195	868.416	0.0962672	0.150481	0	1	1	868.416	0.240359	0.148773	0	1	1	868.416	0.26855	0.148556	0	1	1	868.416	0.0277695	0.149015	0	1	1	868.416	1.25478	0.163231	0	1	1
RSUY_RS00200	743.849	1.3439	0.224712	0	1	1	743.849	1.00051	0.223865	0	1	1	743.849	0.771228	0.223945	0	1	1	743.849	0.0130304	0.225698	0	1	1	743.849	3.47848	0.229121	8.63512	5.86668e-18	2.08984e-16
RSUY_RS00205	129.64	-2.34142	0.504193	-1.66884	0.0951489	0.583636	129.64	-2.0049	0.479991	-1.05189	0.292848	1	129.64	-1.78115	0.475365	-0.59143	0.554232	1	129.64	1.22236	0.462443	0	1	1	129.64	2.30886	0.480874	1.68207	0.092556	0.346113
RSUY_RS00210	208.434	-2.31337	0.238878	-3.40493	0.000661804	0.00818154	208.434	-2.38073	0.226227	-3.8931	9.89704e-05	0.00124066	208.434	-2.17905	0.222101	-3.0574	0.00223267	0.0110576	208.434	-0.146181	0.211527	0	1	1	208.434	1.24016	0.237088	0	1	1
RSUY_RS00215	1112.13	-1.19851	0.21841	0	1	1	1112.13	-1.45101	0.217556	0	1	1	1112.13	-1.55821	0.217487	-0.267658	0.788962	1	1112.13	-1.37159	0.217451	0	1	1	1112.13	0.809272	0.222896	0	1	1
RSUY_RS00220	841.015	-0.521076	0.172888	0	1	1	841.015	-0.058486	0.17087	0	1	1	841.015	0.243959	0.170495	0	1	1	841.015	0.31094	0.170554	0	1	1	841.015	-0.88088	0.210753	0	1	1
RSUY_RS00225	697.254	-1.95675	0.148938	-3.0667	0.00216434	0.0238722	697.254	-1.63595	0.14478	-0.938988	0.347737	1	697.254	-1.80512	0.144777	-2.10752	0.035073	0.129643	697.254	-0.864665	0.143374	0	1	1	697.254	-0.246258	0.165054	0	1	1
RSUY_RS00230	920.511	0.416453	0.248715	0	1	1	920.511	-0.180368	0.248504	0	1	1	920.511	-0.429417	0.24856	0	1	1	920.511	-0.0758885	0.248422	0	1	1	920.511	0.288076	0.262139	0	1	1
RSUY_RS00240	1471.72	2.03793	0.271203	1.9835	0.0473114	0.331179	1471.72	2.0134	0.270634	1.89701	0.0578265	0.297739	1471.72	2.03295	0.270546	1.96991	0.048849	0.171471	1471.72	2.75964	0.270341	4.65946	3.17044e-06	3.84047e-05	1471.72	3.88045	0.274036	8.68663	3.73364e-18	1.35001e-16
RSUY_RS00245	623.566	1.52347	0.277389	0.0846265	0.932558	1	623.566	0.903178	0.276999	0	1	1	623.566	0.933073	0.276731	0	1	1	623.566	2.00281	0.275885	1.82255	0.0683722	0.264523	623.566	3.08623	0.284342	5.57859	2.42481e-08	3.30338e-07
RSUY_RS00250	388.39	1.08813	0.306426	0	1	1	388.39	0.104211	0.306668	0	1	1	388.39	-0.448536	0.307637	0	1	1	388.39	1.32712	0.304817	0	1	1	388.39	2.29179	0.31785	2.49107	0.0127358	0.0611244
RSUY_RS00255	300.362	0.67892	0.415579	0	1	1	300.362	-1.36079	0.417244	0	1	1	300.362	-2.7309	0.42111	-2.92299	0.00346692	0.0163776	300.362	-0.637693	0.41604	0	1	1	300.362	-0.601704	0.449123	0	1	1
RSUY_RS00260	706.526	0.293209	0.280714	0	1	1	706.526	-0.208838	0.280381	0	1	1	706.526	-0.449773	0.280438	0	1	1	706.526	0.0340204	0.280192	0	1	1	706.526	0.0859555	0.297842	0	1	1
RSUY_RS00265	832.562	-2.01822	0.230056	-2.2526	0.0242846	0.190824	832.562	-1.64831	0.226996	-0.653371	0.513517	1	832.562	-2.24242	0.227768	-3.25954	0.00111592	0.00598933	832.562	-1.44956	0.226678	0	1	1	832.562	0.986534	0.232309	0	1	1
RSUY_RS00270	640.923	0.00902258	0.181541	0	1	1	640.923	0.900941	0.178469	0	1	1	640.923	1.05125	0.17821	0	1	1	640.923	0.554175	0.1788	0	1	1	640.923	0.0232381	0.218877	0	1	1
RSUY_RS00275	2168.06	-1.65578	0.328191	-0.474671	0.635022	1	2168.06	-2.32833	0.32812	-2.52448	0.0115869	0.0787024	2168.06	-2.54156	0.328134	-3.17419	0.00150257	0.00781175	2168.06	-2.51446	0.328179	-3.09117	0.0019937	0.0131519	2168.06	-2.36706	0.337801	-2.56677	0.0102651	0.0508391
RSUY_RS00280	26427	-0.598761	0.503642	0	1	1	26427	-2.61508	0.50366	-2.21395	0.0268323	0.155507	26427	-5.25404	0.5038	-7.45145	9.23229e-14	2.3616e-12	26427	-4.2055	0.503721	-5.37103	7.82898e-08	1.27194e-06	26427	-2.79307	0.50438	-2.56368	0.0103569	0.0511883
RSUY_RS00285	6099.34	1.81774	0.425896	0.746061	0.45563	1	6099.34	2.44487	0.425301	2.22164	0.0263076	0.152978	6099.34	1.53132	0.42552	0.0736024	0.941327	1	6099.34	1.44373	0.42562	0	1	1	6099.34	6.95456	0.425281	12.8258	1.17612e-37	2.01999e-35
RSUY_RS00290	2702.57	-0.629194	0.300256	0	1	1	2702.57	-0.641242	0.299995	0	1	1	2702.57	-0.671898	0.299965	0	1	1	2702.57	-0.935197	0.300063	0	1	1	2702.57	0.68711	0.302382	0	1	1
RSUY_RS00295	805.034	0.70273	0.23693	0	1	1	805.034	0.0367756	0.236754	0	1	1	805.034	-0.464456	0.237051	0	1	1	805.034	0.16022	0.236647	0	1	1	805.034	0.394939	0.253428	0	1	1
RSUY_RS00300	2309.68	0.0833315	0.619871	0	1	1	2309.68	-1.71663	0.619982	-0.349407	0.726784	1	2309.68	-4.37998	0.621058	-4.63722	3.53126e-06	3.0488e-05	2309.68	-1.9431	0.620018	-0.714656	0.474822	1	2309.68	-1.31561	0.623495	0	1	1
RSUY_RS00305	221.734	3.16181	0.318388	5.21946	1.7945e-07	4.74162e-06	221.734	2.41164	0.318176	2.86522	0.00416722	0.0321672	221.734	2.58436	0.317661	3.41357	0.000641169	0.00361475	221.734	2.08902	0.318746	1.84794	0.0646103	0.253022	221.734	1.13013	0.414	0	1	1
RSUY_RS00310	675.527	2.19838	0.466009	1.49864	0.133966	0.779927	675.527	2.92371	0.465237	3.06018	0.00221205	0.0184044	675.527	3.10172	0.465155	3.44342	0.000574408	0.0032729	675.527	2.48691	0.465365	2.12073	0.0339446	0.152276	675.527	-2.36406	0.689446	-1.25326	0.21011	0.704294
RSUY_RS00315	1168.83	2.33231	0.322417	2.58147	0.00983804	0.0887639	1168.83	2.62755	0.321949	3.50227	0.000461317	0.00466066	1168.83	2.93581	0.321843	4.4612	8.15002e-06	6.74586e-05	1168.83	2.53883	0.321968	3.22649	0.00125318	0.00874679	1168.83	-0.340559	0.375248	0	1	1
RSUY_RS00320	1920.72	0.786088	0.399448	0	1	1	1920.72	0.634872	0.39915	0	1	1	1920.72	-0.385212	0.399519	0	1	1	1920.72	0.647943	0.39914	0	1	1	1920.72	3.32776	0.40021	4.56699	4.94768e-06	4.62907e-05
RSUY_RS00330	507.382	0.246474	0.482943	0	1	1	507.382	-0.366446	0.482643	0	1	1	507.382	-1.82669	0.484844	-0.673803	0.500436	1	507.382	1.36315	0.48157	0	1	1	507.382	1.57295	0.489487	0.149039	0.881522	1
RSUY_RS00335	721.461	0.372901	0.247974	0	1	1	721.461	-0.135942	0.247606	0	1	1	721.461	-0.407047	0.247699	0	1	1	721.461	0.246467	0.247292	0	1	1	721.461	0.280581	0.265474	0	1	1
RSUY_RS00340	809.136	0.0468058	0.296565	0	1	1	809.136	0.90356	0.294115	0	1	1	809.136	0.8016	0.294066	0	1	1	809.136	2.18654	0.293482	2.33928	0.0193208	0.0950036	809.136	2.05557	0.302949	1.83389	0.06667	0.260663
RSUY_RS00345	107.303	2.11267	0.380841	1.60872	0.107678	0.6489	107.303	3.33126	0.370338	4.94483	7.62105e-07	1.65088e-05	107.303	3.83019	0.369114	6.31293	2.73796e-10	4.49381e-09	107.303	2.88278	0.371475	3.7224	0.00019734	0.00166201	107.303	1.63826	0.530667	0.260533	0.794453	1
RSUY_RS00350	855.977	0.949917	0.514038	0	1	1	855.977	2.18829	0.512911	1.34194	0.179617	0.740803	855.977	2.69133	0.512785	2.32325	0.0201656	0.0796846	855.977	2.38577	0.512864	1.7271	0.084149	0.315904	855.977	0.501923	0.534881	0	1	1
RSUY_RS00355	948.151	1.14477	0.442641	0	1	1	948.151	0.996311	0.442282	0	1	1	948.151	1.48196	0.442081	0	1	1	948.151	0.817011	0.442348	0	1	1	948.151	2.05838	0.447303	1.24833	0.211909	0.70966
RSUY_RS00360	899.124	0.673455	0.213041	0	1	1	899.124	1.23216	0.211638	0	1	1	899.124	1.83657	0.211292	1.5929	0.111183	0.353858	899.124	0.660333	0.212027	0	1	1	899.124	0.237545	0.241642	0	1	1
RSUY_RS00365	502.985	0.203156	0.206756	0	1	1	502.985	0.930955	0.203741	0	1	1	502.985	1.33675	0.203245	0	1	1	502.985	0.673609	0.204011	0	1	1	502.985	-0.476149	0.268028	0	1	1
RSUY_RS00370	578.749	-1.24177	0.275361	0	1	1	578.749	-0.284072	0.272193	0	1	1	578.749	0.107064	0.271789	0	1	1	578.749	-0.011811	0.271965	0	1	1	578.749	-0.715542	0.303091	0	1	1
RSUY_RS00375	588.058	-1.8743	0.328225	-1.14037	0.254131	1	588.058	-0.737699	0.324255	0	1	1	588.058	-0.469106	0.323907	0	1	1	588.058	0.554073	0.323464	0	1	1	588.058	-0.910723	0.352095	0	1	1
RSUY_RS00380	706.09	-0.365184	0.139725	0	1	1	706.09	-0.321156	0.138055	0	1	1	706.09	-0.0579008	0.137559	0	1	1	706.09	-0.424472	0.138169	0	1	1	706.09	-2.05421	0.225409	-2.45867	0.0139452	0.0660714
RSUY_RS00385	1966.93	-1.79318	0.303088	-0.967307	0.33339	1	1966.93	-1.61241	0.302536	-0.371571	0.710212	1	1966.93	-1.4302	0.302424	0	1	1	1966.93	-0.914456	0.302335	0	1	1	1966.93	-0.938301	0.308757	0	1	1
RSUY_RS00390	1054.15	-3.14569	0.311153	-5.28902	1.22975e-07	3.39879e-06	1054.15	-2.80644	0.308946	-4.22872	2.3503e-05	0.000352105	1054.15	-2.98558	0.308956	-4.8084	1.5214e-06	1.41517e-05	1054.15	-1.24978	0.307823	0	1	1	1054.15	-0.768816	0.31582	0	1	1
RSUY_RS00395	1108.83	-3.04036	0.292193	-5.27173	1.35145e-07	3.6512e-06	1108.83	-2.20085	0.28927	-2.42284	0.0153997	0.0990072	1108.83	-2.21466	0.289136	-2.47171	0.0134467	0.0551751	1108.83	-0.651666	0.288411	0	1	1	1108.83	-0.852286	0.298454	0	1	1
RSUY_RS00400	743.611	0.737186	0.239726	0	1	1	743.611	1.24185	0.238358	0	1	1	743.611	1.84746	0.238	1.45991	0.144315	0.44132	743.611	0.783568	0.238665	0	1	1	743.611	-0.707991	0.295124	0	1	1
RSUY_RS00405	5704.45	-0.0749542	0.332571	0	1	1	5704.45	1.29324	0.332309	0	1	1	5704.45	1.33009	0.3323	0	1	1	5704.45	0.732407	0.332342	0	1	1	5704.45	0.412712	0.334982	0	1	1
RSUY_RS00410	970.482	-0.607494	0.301373	0	1	1	970.482	0.422455	0.299039	0	1	1	970.482	0.983924	0.298698	0	1	1	970.482	1.16923	0.298687	0	1	1	970.482	1.52403	0.306482	0.0783957	0.937513	1
RSUY_RS00415	170.226	-1.98245	0.48914	-0.986325	0.323974	1	170.226	-0.643471	0.472576	0	1	1	170.226	-0.142483	0.470833	0	1	1	170.226	0.834514	0.469549	0	1	1	170.226	1.46082	0.490151	0	1	1
RSUY_RS00420	779.499	-1.27761	0.67108	0	1	1	779.499	1.88621	0.665588	0.580254	0.561743	1	779.499	1.06847	0.665791	0	1	1	779.499	0.87382	0.665944	0	1	1	779.499	3.5579	0.667629	3.0824	0.00205339	0.0117599
RSUY_RS00425	8445.49	-0.810269	0.663403	0	1	1	8445.49	3.56555	0.662189	3.11928	0.00181293	0.0154897	8445.49	2.05981	0.662239	0.845329	0.397927	1	8445.49	0.393913	0.662448	0	1	1	8445.49	5.55619	0.662333	6.1241	9.11952e-10	1.49678e-08
RSUY_RS00430	780.406	1.18519	0.248591	0	1	1	780.406	1.5184	0.247552	0.0743248	0.940752	1	780.406	1.11768	0.24769	0	1	1	780.406	0.2542	0.248645	0	1	1	780.406	1.94162	0.258851	1.70609	0.0879905	0.331101
RSUY_RS00435	1137.51	0.728763	0.236898	0	1	1	1137.51	1.4495	0.235808	0	1	1	1137.51	1.95027	0.235606	1.91112	0.0559896	0.193847	1137.51	1.01382	0.23599	0	1	1	1137.51	-0.436672	0.272209	0	1	1
RSUY_RS00440	578.563	0.914043	0.322511	0	1	1	578.563	2.1138	0.320351	1.91602	0.0553627	0.286896	578.563	2.58147	0.320109	3.37845	0.000728955	0.00405735	578.563	1.46403	0.320724	0	1	1	578.563	-0.83115	0.408022	0	1	1
RSUY_RS00445	1823.34	0.28183	0.36704	0	1	1	1823.34	1.62616	0.366298	0.344425	0.730527	1	1823.34	2.07732	0.366227	1.57639	0.114937	0.36316	1823.34	1.47786	0.366317	0	1	1	1823.34	-1.26364	0.395737	0	1	1
RSUY_RS00450	1272.13	-0.881994	0.39758	0	1	1	1272.13	0.233218	0.395893	0	1	1	1272.13	0.524744	0.395737	0	1	1	1272.13	1.14587	0.395622	0	1	1	1272.13	1.95671	0.398985	1.14469	0.252338	0.819928
RSUY_RS00455	820.819	0.149446	0.231628	0	1	1	820.819	0.747582	0.229201	0	1	1	820.819	0.897765	0.228925	0	1	1	820.819	1.17934	0.22883	0	1	1	820.819	2.41006	0.236801	3.84315	0.000121467	0.00090845
RSUY_RS00460	1389.89	-0.483751	0.164204	0	1	1	1389.89	-0.184758	0.163009	0	1	1	1389.89	0.0953187	0.162751	0	1	1	1389.89	-0.168215	0.162986	0	1	1	1389.89	0.354845	0.1751	0	1	1
RSUY_RS00465	2531.06	2.9436	0.274715	5.25492	1.48091e-07	3.93464e-06	2531.06	1.53072	0.274807	0.111799	0.910983	1	2531.06	1.58268	0.274765	0.3009	0.763491	1	2531.06	0.78481	0.275002	0	1	1	2531.06	0.8143	0.28451	0	1	1
RSUY_RS00470	455.267	2.70001	0.31235	3.84188	0.000122097	0.00185226	455.267	2.1964	0.312016	2.23194	0.0256192	0.149156	455.267	2.57553	0.311652	3.45108	0.000558354	0.00318898	455.267	1.62824	0.312549	0.410289	0.681594	1	455.267	0.719034	0.368575	0	1	1
RSUY_RS00475	486.87	1.82966	0.391088	0.842944	0.39926	1	486.87	1.6095	0.390563	0.280362	0.7792	1	486.87	1.97754	0.390276	1.22361	0.221101	0.639756	486.87	1.62486	0.390542	0.319715	0.749184	1	486.87	0.68628	0.423768	0	1	1
RSUY_RS00480	632.817	-0.259373	0.170086	0	1	1	632.817	0.286448	0.166826	0	1	1	632.817	0.606578	0.166254	0	1	1	632.817	0.529885	0.166496	0	1	1	632.817	0.814784	0.190412	0	1	1
RSUY_RS00485	4145.57	0.0545642	0.294948	0	1	1	4145.57	0.57773	0.294599	0	1	1	4145.57	-0.0209198	0.294673	0	1	1	4145.57	0.313394	0.294639	0	1	1	4145.57	2.6021	0.295507	3.72952	0.000191844	0.00138734
RSUY_RS00490	3227.7	4.66107	0.27564	11.4681	1.90817e-30	3.52938e-28	3227.7	1.21389	0.276093	0	1	1	3227.7	1.65742	0.275905	0.570569	0.568292	1	3227.7	0.403276	0.276491	0	1	1	3227.7	-0.0584809	0.301099	0	1	1
RSUY_RS00495	1879.11	-0.925636	0.330143	0	1	1	1879.11	0.159147	0.328934	0	1	1	1879.11	0.55352	0.328798	0	1	1	1879.11	1.21768	0.328713	0	1	1	1879.11	1.23822	0.332716	0	1	1
RSUY_RS00500	494.3	0.717944	0.596036	0	1	1	494.3	2.13802	0.594237	1.07368	0.282967	1	494.3	2.64547	0.594064	1.92819	0.0538315	0.186915	494.3	1.90005	0.594314	0.673121	0.50087	1	494.3	0.1536	0.63039	0	1	1
RSUY_RS00505	1181.18	0.508148	0.573347	0	1	1	1181.18	1.83383	0.572596	0.583009	0.559887	1	1181.18	2.08416	0.572543	1.02029	0.307592	0.854046	1181.18	2.03221	0.572567	0.92951	0.352625	1	1181.18	-0.0105142	0.587997	0	1	1
RSUY_RS00510	1288.66	2.08537	0.501811	1.16651	0.24341	1	1288.66	3.22639	0.501262	3.4441	0.000572965	0.00566942	1288.66	3.49654	0.501214	3.98342	6.79314e-05	0.000466023	1288.66	2.48216	0.50138	1.95892	0.0501225	0.206947	1288.66	0.774249	0.521347	0	1	1
RSUY_RS00515	31.4201	2.99209	0.516545	2.88861	0.00386955	0.0392844	31.4201	3.94268	0.49795	4.90547	9.32016e-07	1.99203e-05	31.4201	4.11812	0.496334	5.27491	1.3282e-07	1.46835e-06	31.4201	3.52408	0.500331	4.04548	5.22163e-05	0.000498395	31.4201	1.02209	1.09323	0	1	1
RSUY_RS00520	406.285	1.30642	0.503805	0	1	1	406.285	2.12559	0.502114	1.24591	0.212797	0.851366	406.285	2.75125	0.501792	2.49357	0.0126464	0.052338	406.285	2.09249	0.502123	1.17996	0.238016	0.733729	406.285	0.701664	0.541486	0	1	1
RSUY_RS00525	569.611	0.840263	0.318955	0	1	1	569.611	1.47154	0.317565	0	1	1	569.611	1.89836	0.317307	1.25545	0.209316	0.610062	569.611	1.11673	0.317765	0	1	1	569.611	-2.94652	0.538748	-2.68496	0.00725375	0.0370705
RSUY_RS00530	180.677	0.967648	0.305861	0	1	1	180.677	1.2312	0.29673	0	1	1	180.677	1.96817	0.293042	1.59763	0.110126	0.351595	180.677	3.33202	0.290624	6.30373	2.90558e-10	6.52941e-09	180.677	3.40051	0.322661	5.89011	3.85947e-09	5.92978e-08
RSUY_RS00535	1075.97	2.80109	0.305619	4.25721	2.06992e-05	0.000371427	1075.97	2.48674	0.305403	3.23095	0.0012338	0.0109877	1075.97	2.96887	0.305236	4.81226	1.49236e-06	1.39106e-05	1075.97	1.77992	0.305684	0.915722	0.359813	1	1075.97	-0.230387	0.359556	0	1	1
RSUY_RS00540	1594.94	-0.332903	0.213427	0	1	1	1594.94	-0.628631	0.21312	0	1	1	1594.94	-0.448332	0.212985	0	1	1	1594.94	-0.847789	0.213214	0	1	1	1594.94	-1.14613	0.230099	0	1	1
RSUY_RS00545	2318.7	1.18549	0.220406	0	1	1	2318.7	0.42723	0.220376	0	1	1	2318.7	0.835767	0.220253	0	1	1	2318.7	-0.231876	0.220584	0	1	1	2318.7	-0.971626	0.23919	0	1	1
RSUY_RS00550	166.946	-2.02835	0.373395	-1.41498	0.157075	0.894992	166.946	-0.839884	0.356952	0	1	1	166.946	-0.720709	0.355977	0	1	1	166.946	0.805912	0.353269	0	1	1	166.946	0.425026	0.39435	0	1	1
RSUY_RS00555	1088.06	1.30632	0.318253	0	1	1	1088.06	2.48128	0.317039	3.09513	0.00196729	0.0165686	1088.06	2.95597	0.316899	4.59444	4.33906e-06	3.73284e-05	1088.06	2.26636	0.317096	2.41682	0.0156567	0.0801843	1088.06	0.10204	0.35498	0	1	1
RSUY_RS00560	1848.38	0.572276	0.149618	0	1	1	1848.38	-0.059305	0.149463	0	1	1	1848.38	0.142057	0.149266	0	1	1	1848.38	-0.703158	0.14993	0	1	1	1848.38	0.822294	0.157995	0	1	1
RSUY_RS00565	976.513	-1.02633	0.296343	0	1	1	976.513	-1.42034	0.295859	0	1	1	976.513	-1.34774	0.295667	0	1	1	976.513	0.128641	0.295039	0	1	1	976.513	-0.488797	0.307866	0	1	1
RSUY_RS00570	828.963	0.0364907	0.300435	0	1	1	828.963	-1.06385	0.300583	0	1	1	828.963	-1.88983	0.301161	-1.29444	0.195514	0.575097	828.963	-2.56827	0.30239	-3.53275	0.00041126	0.00321064	828.963	-0.50478	0.3135	0	1	1
RSUY_RS00575	3817.63	0.0709482	0.261565	0	1	1	3817.63	-1.02742	0.261603	0	1	1	3817.63	-1.99841	0.261796	-1.90381	0.0569345	0.196553	3817.63	-2.66278	0.262142	-4.43569	9.17767e-06	0.000101929	3817.63	-0.110422	0.264261	0	1	1
RSUY_RS00580	1859.24	-0.0322494	0.316818	0	1	1	1859.24	-1.18289	0.316901	0	1	1	1859.24	-1.97837	0.317155	-1.50831	0.131475	0.407124	1859.24	-1.90216	0.317195	-1.26786	0.204847	0.648098	1859.24	-0.386246	0.322105	0	1	1
RSUY_RS00585	1388.97	1.7976	0.500583	0.594501	0.552177	1	1388.97	3.22614	0.499954	3.45261	0.000555196	0.00552782	1388.97	3.52886	0.499909	4.05847	4.93961e-05	0.00034527	1388.97	2.51439	0.500053	2.02857	0.0425025	0.181523	1388.97	-1.01744	0.557632	0	1	1
RSUY_RS00590	303.131	-1.6802	0.532721	-0.338269	0.735161	1	303.131	-0.154259	0.525456	0	1	1	303.131	-0.00380176	0.525114	0	1	1	303.131	1.53042	0.524266	0.0580301	0.953725	1	303.131	0.415505	0.547345	0	1	1
RSUY_RS00595	877.751	-0.479529	0.257751	0	1	1	877.751	0.183811	0.256058	0	1	1	877.751	0.340549	0.255876	0	1	1	877.751	0.373978	0.255938	0	1	1	877.751	0.625329	0.26853	0	1	1
RSUY_RS00600	993.522	-0.184282	0.175594	0	1	1	993.522	-0.819733	0.17532	0	1	1	993.522	-0.675817	0.175015	0	1	1	993.522	-0.460919	0.174962	0	1	1	993.522	-0.207024	0.193321	0	1	1
RSUY_RS00605	2812.39	0.704035	0.397755	0	1	1	2812.39	-0.988349	0.39786	0	1	1	2812.39	-2.61318	0.39828	-2.79496	0.0051906	0.0236603	2812.39	-2.49903	0.398298	-2.50825	0.012133	0.0640481	2812.39	-0.603129	0.401533	0	1	1
RSUY_RS00610	869.075	0.0470728	0.319571	0	1	1	869.075	-1.02346	0.319697	0	1	1	869.075	-0.933631	0.319535	0	1	1	869.075	-1.23462	0.319839	0	1	1	869.075	-0.687897	0.334567	0	1	1
RSUY_RS00615	861.633	-0.346808	0.339839	0	1	1	861.633	0.517124	0.338484	0	1	1	861.633	0.84664	0.338313	0	1	1	861.633	1.02294	0.338306	0	1	1	861.633	-1.56416	0.384105	-0.167032	0.867345	1
RSUY_RS00620	475.773	-0.172255	0.249723	0	1	1	475.773	0.296668	0.24738	0	1	1	475.773	0.555676	0.246983	0	1	1	475.773	0.618853	0.247056	0	1	1	475.773	-0.641252	0.298194	0	1	1
RSUY_RS00625	529.818	0.00284556	0.223742	0	1	1	529.818	-0.3071	0.222239	0	1	1	529.818	-0.553315	0.222411	0	1	1	529.818	-0.645432	0.223024	0	1	1	529.818	2.30969	0.229714	3.52479	0.000423816	0.00284258
RSUY_RS00630	709.503	0.462993	0.400995	0	1	1	709.503	-1.38401	0.401544	0	1	1	709.503	-2.56555	0.402677	-2.64616	0.00814101	0.0352704	709.503	-2.02614	0.402149	-1.30833	0.190762	0.611584	709.503	-0.934657	0.417175	0	1	1
RSUY_RS00635	4427.1	0.550905	0.361006	0	1	1	4427.1	-0.759174	0.361048	0	1	1	4427.1	-1.43772	0.361116	0	1	1	4427.1	-2.17853	0.361313	-1.87796	0.0603863	0.239671	4427.1	-0.0662588	0.363002	0	1	1
RSUY_RS00640	662.955	1.00142	0.171641	0	1	1	662.955	1.13414	0.170073	0	1	1	662.955	1.69619	0.169446	1.15784	0.246928	0.705992	662.955	0.450599	0.170989	0	1	1	662.955	0.988357	0.199996	0	1	1
RSUY_RS00645	677.288	-1.79181	0.305352	-0.955657	0.339246	1	677.288	-1.64049	0.303276	-0.463241	0.643192	1	677.288	-1.2844	0.302656	0	1	1	677.288	-0.132457	0.301951	0	1	1	677.288	0.140249	0.313371	0	1	1
RSUY_RS00650	482.354	-1.50633	0.344785	-0.0183547	0.985356	1	482.354	-0.878627	0.341301	0	1	1	482.354	-0.505353	0.340696	0	1	1	482.354	0.909773	0.339926	0	1	1	482.354	-0.386447	0.366378	0	1	1
RSUY_RS00655	2758.37	0.580358	0.412726	0	1	1	2758.37	-0.185896	0.412712	0	1	1	2758.37	-0.861122	0.41279	0	1	1	2758.37	-1.19919	0.412897	0	1	1	2758.37	0.350613	0.415247	0	1	1
RSUY_RS00660	199.033	-1.06342	0.250151	0	1	1	199.033	-1.09376	0.2446	0	1	1	199.033	-0.617177	0.241988	0	1	1	199.033	-0.405586	0.241795	0	1	1	199.033	0.704303	0.276231	0	1	1
RSUY_RS00665	6665.77	-1.40193	0.354403	0	1	1	6665.77	-0.842273	0.353002	0	1	1	6665.77	-0.338909	0.352693	0	1	1	6665.77	0.781221	0.352439	0	1	1	6665.77	4.83201	0.352521	9.45197	3.32513e-21	1.53763e-19
RSUY_RS00670	1088.29	-0.457264	0.262508	0	1	1	1088.29	0.665661	0.25562	0	1	1	1088.29	1.16442	0.254746	0	1	1	1088.29	1.01846	0.255086	0	1	1	1088.29	4.5772	0.256581	11.9931	3.86097e-33	5.46099e-31
RSUY_RS00675	1868.46	-0.974768	0.139414	0	1	1	1868.46	-0.56178	0.136829	0	1	1	1868.46	-0.288068	0.136344	0	1	1	1868.46	-0.399026	0.136612	0	1	1	1868.46	2.54438	0.139423	7.49075	6.84837e-14	1.6803e-12
RSUY_RS00680	2809.18	-0.925595	0.133231	0	1	1	2809.18	-0.224229	0.131419	0	1	1	2809.18	-0.113275	0.131254	0	1	1	2809.18	-0.195536	0.131389	0	1	1	2809.18	2.23171	0.134018	5.45981	4.76641e-08	6.16174e-07
RSUY_RS00685	1268.76	0.850854	0.289363	0	1	1	1268.76	1.62333	0.28823	0.427892	0.66873	1	1268.76	1.76529	0.288126	0.92073	0.357192	0.967193	1268.76	1.46135	0.288287	0	1	1	1268.76	2.64272	0.293219	3.89715	9.73298e-05	0.000744132
RSUY_RS00690	918.916	0.311234	0.273652	0	1	1	918.916	1.29352	0.271422	0	1	1	918.916	1.36217	0.271291	0	1	1	918.916	1.54131	0.271278	0.152297	0.878953	1	918.916	2.53233	0.278115	3.71189	0.000205718	0.00146998
RSUY_RS00695	3381.93	0.194402	0.322976	0	1	1	3381.93	1.0666	0.322338	0	1	1	3381.93	0.776114	0.322362	0	1	1	3381.93	1.72118	0.322237	0.68638	0.492473	1	3381.93	3.25549	0.323337	5.42929	5.65781e-08	7.27498e-07
RSUY_RS00700	1030.41	0.93535	0.265108	0	1	1	1030.41	1.89453	0.263621	1.4966	0.134499	0.586936	1030.41	2.24469	0.263444	2.82674	0.00470245	0.0216196	1030.41	1.71973	0.263688	0.833311	0.404669	1	1030.41	1.70276	0.276533	0.733208	0.463431	1
RSUY_RS00705	1085.54	0.262692	0.254378	0	1	1	1085.54	1.10958	0.253081	0	1	1	1085.54	1.64632	0.252861	0.578661	0.562818	1	1085.54	0.712909	0.253252	0	1	1	1085.54	0.110662	0.274703	0	1	1
RSUY_RS00710	2302.83	2.43607	0.60441	1.54873	0.121447	0.716613	2302.83	3.56325	0.603591	3.41829	0.000630158	0.00612208	2302.83	2.61072	0.603787	1.83959	0.0658281	0.222935	2302.83	2.1371	0.604043	1.05473	0.291549	0.857528	2302.83	6.75076	0.603959	8.6939	3.50207e-18	1.27587e-16
RSUY_RS00715	200.221	-1.10013	0.339591	0	1	1	200.221	-0.848837	0.333963	0	1	1	200.221	-0.391529	0.332247	0	1	1	200.221	1.06174	0.330368	0	1	1	200.221	-0.723639	0.407319	0	1	1
RSUY_RS00720	554.158	0.845521	0.219232	0	1	1	554.158	0.729808	0.218183	0	1	1	554.158	1.24364	0.217604	0	1	1	554.158	1.16281	0.217772	0	1	1	554.158	-1.79303	0.343584	-0.852856	0.393739	1
RSUY_RS00730	2042.07	0.265407	0.336138	0	1	1	2042.07	0.218958	0.335931	0	1	1	2042.07	0.523719	0.335856	0	1	1	2042.07	-0.267259	0.336034	0	1	1	2042.07	-0.258022	0.34343	0	1	1
RSUY_RS00735	2088.03	0.184328	0.305031	0	1	1	2088.03	0.650557	0.304613	0	1	1	2088.03	1.28832	0.304495	0	1	1	2088.03	0.223736	0.304703	0	1	1	2088.03	-0.0273637	0.313415	0	1	1
RSUY_RS00740	470.726	-1.17462	0.442554	0	1	1	470.726	0.157164	0.438636	0	1	1	470.726	0.576078	0.438269	0	1	1	470.726	1.41556	0.437994	0	1	1	470.726	-0.126063	0.464227	0	1	1
RSUY_RS00745	530.694	-1.31316	0.376911	0	1	1	530.694	-0.228265	0.372903	0	1	1	530.694	0.166006	0.372448	0	1	1	530.694	1.11648	0.372045	0	1	1	530.694	0.697741	0.386627	0	1	1
RSUY_RS00750	215.92	1.07806	0.208765	0	1	1	215.92	1.89623	0.200874	1.97252	0.0485505	0.256571	215.92	2.43038	0.199458	4.66455	3.09293e-06	2.70435e-05	215.92	1.30579	0.202628	0	1	1	215.92	1.58436	0.270535	0.31184	0.755162	1
RSUY_RS00755	737.491	-0.0932115	0.217979	0	1	1	737.491	0.713564	0.2154	0	1	1	737.491	1.03046	0.215061	0	1	1	737.491	0.780155	0.215333	0	1	1	737.491	0.996914	0.233237	0	1	1
RSUY_RS00760	390.608	0.611293	0.615238	0	1	1	390.608	2.13291	0.612823	1.03278	0.301707	1	390.608	2.54288	0.612635	1.70228	0.0887029	0.289594	390.608	2.12357	0.61282	1.01755	0.308893	0.902392	390.608	0.0285562	0.660433	0	1	1
RSUY_RS00765	2127.17	-1.02064	0.260679	0	1	1	2127.17	-0.836313	0.260299	0	1	1	2127.17	-0.491204	0.260193	0	1	1	2127.17	-1.63773	0.260553	-0.528596	0.597085	1	2127.17	-2.17156	0.277644	-2.41879	0.0155722	0.0729888
RSUY_RS00770	5461	1.73659	0.286389	0.826116	0.408738	1	5461	-0.306805	0.286492	0	1	1	5461	-0.094542	0.286449	0	1	1	5461	-1.09884	0.286625	0	1	1	5461	-0.721723	0.291516	0	1	1
RSUY_RS00775	718.89	0.42887	0.223795	0	1	1	718.89	-0.457756	0.223811	0	1	1	718.89	-0.245724	0.223465	0	1	1	718.89	-0.247737	0.223594	0	1	1	718.89	-0.896458	0.259277	0	1	1
RSUY_RS00780	1946.99	0.897556	0.286327	0	1	1	1946.99	-0.362498	0.286426	0	1	1	1946.99	-0.117967	0.286321	0	1	1	1946.99	-1.26593	0.286781	0	1	1	1946.99	-0.888704	0.298317	0	1	1
RSUY_RS00785	1729.86	0.397006	0.251384	0	1	1	1729.86	-0.298825	0.25132	0	1	1	1729.86	-0.0208915	0.25119	0	1	1	1729.86	-1.07897	0.251659	0	1	1	1729.86	-0.638268	0.26333	0	1	1
RSUY_RS00790	2031.13	0.78262	0.343477	0	1	1	2031.13	-1.00097	0.343683	0	1	1	2031.13	-1.71577	0.343885	-0.627459	0.530358	1	2031.13	-2.09042	0.344168	-1.71551	0.0862522	0.323043	2031.13	-0.141864	0.348354	0	1	1
RSUY_RS00795	4871.38	0.677852	0.326013	0	1	1	4871.38	-2.01325	0.326213	-1.57336	0.115634	0.518736	4871.38	-2.57657	0.3263	-3.29933	0.000969154	0.00524849	4871.38	-3.43489	0.326672	-5.92302	3.1609e-09	5.96109e-08	4871.38	-2.14892	0.332355	-1.95248	0.050881	0.205965
RSUY_RS00800	6367.99	0.383274	0.540345	0	1	1	6367.99	-2.9417	0.540514	-2.66727	0.00764707	0.0548059	6367.99	-5.79015	0.541629	-7.92083	2.35934e-15	7.61481e-14	6367.99	-5.68038	0.541669	-7.71759	1.1855e-14	4.52466e-13	6367.99	-1.58497	0.542028	-0.156758	0.875436	1
RSUY_RS00805	7480.61	-0.420102	0.300253	0	1	1	7480.61	-3.55459	0.300534	-6.83646	8.11745e-12	4.76059e-10	7480.61	-5.1374	0.301124	-12.0794	1.35657e-33	5.43644e-31	7480.61	-5.71619	0.301746	-13.9727	2.28915e-44	2.20171e-41	7480.61	-2.47967	0.303741	-3.22535	0.00125819	0.00765902
RSUY_RS00810	6431.1	-0.0561294	0.279478	0	1	1	6431.1	-3.29474	0.279803	-6.41431	1.41459e-10	6.80278e-09	6431.1	-4.70028	0.280347	-11.4154	3.50162e-30	7.01638e-28	6431.1	-5.39976	0.281106	-13.8729	9.24444e-44	5.55706e-41	6431.1	-3.18477	0.287135	-5.86753	4.42324e-09	6.73145e-08
RSUY_RS00815	25273.1	0.225077	0.421357	0	1	1	25273.1	-2.95102	0.421413	-3.44323	0.00057482	0.00566942	25273.1	-4.41457	0.421514	-6.91453	4.69409e-12	9.81473e-11	25273.1	-5.16841	0.421664	-8.69985	3.32337e-18	1.73719e-16	25273.1	-0.903136	0.421704	0	1	1
RSUY_RS00820	10262.4	0.281814	0.274706	0	1	1	10262.4	-3.04586	0.274907	-5.62321	1.87445e-08	5.81565e-07	10262.4	-4.45582	0.27524	-10.7391	6.67127e-27	8.91171e-25	10262.4	-5.11517	0.275677	-13.1138	2.74457e-39	1.09989e-36	10262.4	-2.97868	0.279569	-5.28914	1.22892e-07	1.50762e-06
RSUY_RS00825	22272.1	0.229266	0.46023	0	1	1	22272.1	-2.94249	0.460288	-3.13388	0.00172513	0.0149212	22272.1	-4.36872	0.46039	-6.23108	4.63244e-10	7.4258e-09	22272.1	-5.00965	0.460518	-7.62108	2.51553e-14	9.09564e-13	22272.1	-0.79383	0.460568	0	1	1
RSUY_RS00830	3903.18	0.385506	0.306831	0	1	1	3903.18	-3.09134	0.30736	-5.17746	2.24928e-07	5.84318e-06	3903.18	-4.10221	0.307859	-8.4526	2.84887e-17	1.16104e-15	3903.18	-4.68311	0.308608	-10.3144	6.06391e-25	5.71791e-23	3903.18	-2.5055	0.315471	-3.18728	0.00143616	0.00854766
RSUY_RS00835	4424.36	-0.518771	0.221821	0	1	1	4424.36	0.793349	0.22055	0	1	1	4424.36	0.690467	0.220533	0	1	1	4424.36	0.858727	0.22053	0	1	1	4424.36	3.53575	0.221336	9.19759	3.66065e-20	1.55788e-18
RSUY_RS00840	2936.62	-0.669775	0.24318	0	1	1	2936.62	-0.0296738	0.242595	0	1	1	2936.62	-0.235211	0.242603	0	1	1	2936.62	-0.652733	0.24276	0	1	1	2936.62	1.38282	0.244793	0	1	1
RSUY_RS00845	1915.69	-1.45247	0.269642	0	1	1	1915.69	-0.900301	0.267442	0	1	1	1915.69	-1.29023	0.267658	0	1	1	1915.69	-0.449769	0.267078	0	1	1	1915.69	2.98389	0.268023	5.53644	3.08684e-08	4.11208e-07
RSUY_RS00850	1626.54	-1.52921	0.206526	-0.141416	0.887542	1	1626.54	-0.55702	0.203988	0	1	1	1626.54	-0.31545	0.203742	0	1	1	1626.54	-0.271214	0.2038	0	1	1	1626.54	1.63769	0.207521	0.663506	0.507006	1
RSUY_RS00855	393.443	1.1729	0.301423	0	1	1	393.443	2.32717	0.296938	2.78565	0.00534209	0.0399535	393.443	2.01107	0.297095	1.72024	0.0853895	0.280682	393.443	1.85723	0.29748	1.20086	0.229804	0.71283	393.443	3.37626	0.309956	6.05333	1.41882e-09	2.26681e-08
RSUY_RS00860	959.631	0.913384	0.349895	0	1	1	959.631	2.11434	0.348512	1.76275	0.0779423	0.378229	959.631	2.78808	0.348321	3.69796	0.000217338	0.00136446	959.631	1.97712	0.34855	1.36887	0.17104	0.560214	959.631	-0.117982	0.386885	0	1	1
RSUY_RS00865	487.562	-0.486698	0.236187	0	1	1	487.562	0.620412	0.231451	0	1	1	487.562	0.968503	0.230957	0	1	1	487.562	1.03117	0.231031	0	1	1	487.562	0.413347	0.264832	0	1	1
RSUY_RS00870	620.751	-0.583784	0.296545	0	1	1	620.751	0.109954	0.294063	0	1	1	620.751	0.592532	0.293598	0	1	1	620.751	0.933173	0.293499	0	1	1	620.751	0.546421	0.311648	0	1	1
RSUY_RS00875	804.992	1.81371	0.423139	0.741398	0.458452	1	804.992	0.910421	0.423151	0	1	1	804.992	0.898301	0.423095	0	1	1	804.992	0.26382	0.423444	0	1	1	804.992	-0.0596561	0.443876	0	1	1
RSUY_RS00880	958.352	0.113679	0.449105	0	1	1	958.352	1.34041	0.447768	0	1	1	958.352	1.81231	0.447622	0.697715	0.485356	1	958.352	1.98042	0.447619	1.07329	0.283143	0.836899	958.352	0.445929	0.462965	0	1	1
RSUY_RS00885	424.915	0.143985	0.311979	0	1	1	424.915	1.22945	0.308676	0	1	1	424.915	1.62808	0.308299	0.415426	0.67783	1	424.915	0.725772	0.309137	0	1	1	424.915	0.707546	0.339485	0	1	1
RSUY_RS00890	451.931	0.733992	0.324766	0	1	1	451.931	0.97086	0.32352	0	1	1	451.931	1.31909	0.323194	0	1	1	451.931	0.320617	0.324114	0	1	1	451.931	0.136128	0.359264	0	1	1
RSUY_RS00895	815.026	0.195581	0.239854	0	1	1	815.026	1.01115	0.237649	0	1	1	815.026	1.48853	0.237287	0	1	1	815.026	1.07967	0.237591	0	1	1	815.026	1.45964	0.251348	0	1	1
RSUY_RS00900	1268.07	-0.936631	0.17096	0	1	1	1268.07	-0.847974	0.169921	0	1	1	1268.07	-0.447046	0.16956	0	1	1	1268.07	-0.593642	0.169731	0	1	1	1268.07	-0.87735	0.190195	0	1	1
RSUY_RS00905	1578.46	-0.859048	0.248738	0	1	1	1578.46	-0.669717	0.248038	0	1	1	1578.46	-0.215613	0.247812	0	1	1	1578.46	0.260416	0.247728	0	1	1	1578.46	-0.794759	0.26156	0	1	1
RSUY_RS00910	16885	-2.15753	0.316117	-2.08002	0.0375236	0.275919	16885	-3.24402	0.316138	-5.51664	3.45548e-08	1.02577e-06	16885	-3.22982	0.31612	-5.47203	4.44907e-08	5.33556e-07	16885	-1.47201	0.316029	0	1	1	16885	-0.290479	0.316408	0	1	1
RSUY_RS00915	19855	-2.18625	0.472551	-1.45223	0.146438	0.842631	19855	-3.3661	0.472568	-3.94884	7.85309e-05	0.0010152	19855	-4.70761	0.472682	-6.78597	1.1531e-11	2.30094e-10	19855	-1.01919	0.472495	0	1	1	19855	-0.607054	0.472764	0	1	1
RSUY_RS00920	1777.82	-1.30631	0.244192	0	1	1	1777.82	-0.453445	0.24314	0	1	1	1777.82	-0.78461	0.243194	0	1	1	1777.82	-0.828014	0.243269	0	1	1	1777.82	0.14743	0.248962	0	1	1
RSUY_RS00925	2082.86	-1.33836	0.298952	0	1	1	2082.86	0.0178439	0.298087	0	1	1	2082.86	-0.647359	0.298183	0	1	1	2082.86	-1.15508	0.298376	0	1	1	2082.86	-0.0141832	0.302898	0	1	1
RSUY_RS00930	1278.75	-1.07153	0.181303	0	1	1	1278.75	-0.648749	0.179876	0	1	1	1278.75	-0.439105	0.179647	0	1	1	1278.75	0.24719	0.179412	0	1	1	1278.75	-1.45968	0.210455	0	1	1
RSUY_RS00935	2954.96	-2.20455	0.314613	-2.23942	0.0251285	0.196493	2954.96	-0.910752	0.314026	0	1	1	2954.96	-1.58773	0.314097	-0.279319	0.78	1	2954.96	-1.62035	0.31413	-0.383115	0.701635	1	2954.96	-3.08819	0.329321	-4.82261	1.41692e-06	1.45597e-05
RSUY_RS00940	1021.37	-1.79293	0.302494	-0.968381	0.332854	1	1021.37	-0.359095	0.30067	0	1	1	1021.37	-0.411134	0.300633	0	1	1	1021.37	-1.04021	0.300941	0	1	1	1021.37	-3.93523	0.39228	-6.20789	5.37023e-10	9.08991e-09
RSUY_RS00945	435.724	-2.54244	0.266163	-3.91655	8.98245e-05	0.00139795	435.724	-1.17291	0.258597	0	1	1	435.724	-1.03348	0.258196	0	1	1	435.724	-0.0630017	0.257471	0	1	1	435.724	-3.6238	0.417135	-5.09141	3.55416e-07	4.05985e-06
RSUY_RS00950	1882.93	-3.63039	0.149531	-14.2472	4.66872e-46	2.49465e-43	1882.93	-3.35295	0.147291	-12.5802	2.71494e-36	6.52807e-33	1882.93	-3.2575	0.146977	-11.9577	5.92066e-33	2.03375e-30	1882.93	-2.57849	0.146501	-7.36165	1.81648e-13	5.98319e-12	1882.93	-3.60917	0.183846	-11.4724	1.81486e-30	2.02969e-28
RSUY_RS00955	10487.9	-3.17571	0.188041	-8.9114	5.03934e-19	4.40622e-17	10487.9	-3.76857	0.18797	-12.0688	1.544e-33	2.47503e-30	10487.9	-3.91052	0.187963	-12.8244	1.19683e-37	1.15111e-34	10487.9	-3.95901	0.188012	-13.079	4.34182e-39	1.60614e-36	10487.9	-2.79259	0.191185	-6.76091	1.37127e-11	2.73627e-10
RSUY_RS00960	2521.48	-2.04551	0.31927	-1.70861	0.087524	0.544506	2521.48	-3.28468	0.319413	-5.58737	2.30531e-08	7.10655e-07	2521.48	-4.00995	0.319711	-7.85067	4.1381e-15	1.30066e-13	2521.48	-4.57617	0.320314	-9.60363	7.71791e-22	5.08431e-20	2521.48	-2.77209	0.328026	-3.87802	0.000105311	0.000797541
RSUY_RS00965	3260.22	-2.66627	0.249517	-4.67411	2.9523e-06	6.39533e-05	3260.22	-3.42352	0.249462	-7.71068	1.25149e-14	1.39963e-12	3260.22	-3.41346	0.249384	-7.67277	1.6832e-14	4.90576e-13	3260.22	-3.61073	0.249545	-8.45831	2.71271e-17	1.34489e-15	3260.22	-3.34009	0.261495	-7.0368	1.967e-12	4.20414e-11
RSUY_RS00970	228.978	-0.998381	0.437367	0	1	1	228.978	-0.391597	0.435057	0	1	1	228.978	-1.60778	0.436436	-0.246959	0.80494	1	228.978	-2.14024	0.438053	-1.46155	0.143864	0.487211	228.978	-2.49682	0.531677	-1.87487	0.0608112	0.241089
RSUY_RS00975	1038.51	3.82954	0.346756	6.71809	1.84118e-11	7.90558e-10	1038.51	2.18225	0.347087	1.96563	0.0493415	0.259894	1038.51	2.5086	0.346855	2.90785	0.00363922	0.0171243	1038.51	1.14913	0.347901	0	1	1	1038.51	3.58295	0.352631	5.90688	3.48657e-09	5.39128e-08
RSUY_RS00980	285.865	1.34356	0.457604	0	1	1	285.865	1.39239	0.456228	0	1	1	285.865	2.21991	0.455456	1.58063	0.113963	0.360321	285.865	2.13324	0.455596	1.38991	0.164555	0.545756	285.865	-0.197652	0.538686	0	1	1
RSUY_RS00985	2930.63	1.58265	0.296024	0.279215	0.78008	1	2930.63	-0.136601	0.296154	0	1	1	2930.63	0.290913	0.296054	0	1	1	2930.63	-0.561756	0.296249	0	1	1	2930.63	-2.38077	0.322798	-2.72855	0.00636141	0.0330367
RSUY_RS00990	407.533	1.04805	0.416821	0	1	1	407.533	4.96268	0.409119	8.46374	2.58935e-17	3.8913e-15	407.533	2.68592	0.410087	2.89188	0.00382948	0.0179843	407.533	2.27844	0.410683	1.89547	0.0580297	0.231974	407.533	-0.887652	0.650439	0	1	1
RSUY_RS00995	684.259	1.5221	0.370862	0.0595858	0.952486	1	684.259	4.53258	0.367859	8.24386	1.66748e-16	2.3585e-14	684.259	2.88474	0.368251	3.76032	0.000169696	0.0010852	684.259	1.79503	0.369084	0.799362	0.42408	1	684.259	-0.0402724	0.457774	0	1	1
RSUY_RS01000	276.013	0.833297	0.493527	0	1	1	276.013	2.2315	0.489846	1.49332	0.135353	0.587801	276.013	2.47533	0.489604	1.99208	0.0463624	0.16406	276.013	2.27407	0.489807	1.58037	0.114023	0.405275	276.013	-0.368172	0.592558	0	1	1
RSUY_RS01005	429.299	0.186769	0.28108	0	1	1	429.299	0.915236	0.278329	0	1	1	429.299	1.29319	0.277897	0	1	1	429.299	1.16787	0.278096	0	1	1	429.299	-0.652356	0.34672	0	1	1
RSUY_RS01010	298.209	0.334508	0.578563	0	1	1	298.209	1.54663	0.575578	0.0810172	0.935428	1	298.209	2.0357	0.575239	0.931259	0.35172	0.954526	298.209	2.1111	0.575271	1.06228	0.288106	0.848368	298.209	-1.15787	0.683018	0	1	1
RSUY_RS01015	591.226	0.367607	0.641368	0	1	1	591.226	2.03394	0.639475	0.834959	0.403741	1	591.226	2.6343	0.639312	1.77425	0.0760211	0.253703	591.226	2.29319	0.639406	1.24052	0.214784	0.670713	591.226	0.0322555	0.671061	0	1	1
RSUY_RS01020	2605.63	-0.71657	0.714909	0	1	1	2605.63	1.70353	0.71417	0.284992	0.77565	1	2605.63	1.42054	0.714177	0	1	1	2605.63	0.253601	0.714313	0	1	1	2605.63	2.75083	0.714956	1.74952	0.0802005	0.304407
RSUY_RS01025	1394.27	-0.847205	0.59575	0	1	1	1394.27	0.699876	0.593318	0	1	1	1394.27	1.11955	0.59313	0	1	1	1394.27	1.85587	0.593006	0.600108	0.548434	1	1394.27	3.79433	0.59416	3.86147	0.000112705	0.00084953
RSUY_RS01030	1394.1	-1.51505	0.660061	-0.0227941	0.981815	1	1394.1	-0.2166	0.655969	0	1	1	1394.1	0.227114	0.655562	0	1	1	1394.1	1.90491	0.655062	0.61813	0.53649	1	1394.1	4.38383	0.65583	4.39723	1.09641e-05	9.65688e-05
RSUY_RS01035	3181.6	1.22635	0.496294	0	1	1	3181.6	2.34687	0.494932	1.71108	0.0870659	0.412919	3181.6	2.86508	0.494758	2.75908	0.00579639	0.0260513	3181.6	2.17524	0.494984	1.36417	0.172513	0.563598	3181.6	6.50729	0.495022	10.1153	4.72568e-24	2.77144e-22
RSUY_RS01040	2035.2	1.72364	0.532997	0.419588	0.674787	1	2035.2	2.70634	0.531763	2.26856	0.0232951	0.138646	2035.2	3.21381	0.531586	3.22396	0.00126429	0.00667397	2035.2	2.5676	0.531805	2.00749	0.044697	0.189381	2035.2	6.22974	0.532169	8.88767	6.24045e-19	2.40083e-17
RSUY_RS01045	6058.12	1.55625	0.498489	0.112842	0.910155	1	6058.12	2.43905	0.49803	1.88553	0.0593584	0.304322	6058.12	2.8673	0.497965	2.74578	0.00603666	0.0270049	6058.12	2.18596	0.498065	1.37725	0.168434	0.555066	6058.12	6.2199	0.498138	9.47509	2.6653e-21	1.25661e-19
RSUY_RS01050	671.499	-0.383155	0.304238	0	1	1	671.499	0.803001	0.301493	0	1	1	671.499	1.332	0.301157	0	1	1	671.499	0.979688	0.301383	0	1	1	671.499	0.418267	0.323182	0	1	1
RSUY_RS01055	268.979	1.47564	0.262761	0	1	1	268.979	1.54624	0.260804	0.177303	0.85927	1	268.979	1.95363	0.260097	1.74409	0.0811437	0.269117	268.979	0.899102	0.261967	0	1	1	268.979	-0.167262	0.368295	0	1	1
RSUY_RS01060	251.753	0.122888	0.202585	0	1	1	251.753	0.698259	0.19543	0	1	1	251.753	1.1215	0.193985	0	1	1	251.753	0.906156	0.194804	0	1	1	251.753	1.327	0.239419	0	1	1
RSUY_RS01065	678.47	-1.1018	0.22692	0	1	1	678.47	-0.862721	0.224478	0	1	1	678.47	-0.666801	0.224001	0	1	1	678.47	-0.416245	0.223892	0	1	1	678.47	0.984564	0.234362	0	1	1
RSUY_RS01070	1040.8	-0.282685	0.194554	0	1	1	1040.8	-0.62308	0.193962	0	1	1	1040.8	-0.737376	0.193911	0	1	1	1040.8	-0.693269	0.194011	0	1	1	1040.8	0.685858	0.203528	0	1	1
RSUY_RS01075	2120.3	3.71103	0.484206	4.56631	4.96394e-06	0.000102895	2120.3	3.3768	0.484125	3.87669	0.000105888	0.00131241	2120.3	3.64323	0.484078	4.42745	9.53557e-06	7.81202e-05	2120.3	2.84356	0.484202	2.77479	0.00552366	0.0322762	2120.3	3.77865	0.486829	4.6806	2.86032e-06	2.77885e-05
RSUY_RS01080	8199.38	1.97492	0.367362	1.29279	0.196083	1	8199.38	1.51899	0.367294	0.0516901	0.958776	1	8199.38	1.27066	0.367306	0	1	1	8199.38	0.345995	0.367541	0	1	1	8199.38	5.3594	0.367394	10.5048	8.20799e-26	5.89137e-24
RSUY_RS01085	1745.54	0.703172	0.393601	0	1	1	1745.54	0.862882	0.392859	0	1	1	1745.54	1.04185	0.392706	0	1	1	1745.54	0.703457	0.392932	0	1	1	1745.54	4.22733	0.393622	6.92881	4.24402e-12	8.75944e-11
RSUY_RS01090	2305.94	0.211099	0.406074	0	1	1	2305.94	0.680849	0.405333	0	1	1	2305.94	0.856519	0.405229	0	1	1	2305.94	1.06205	0.405216	0	1	1	2305.94	3.83784	0.406007	5.75813	8.50499e-09	1.25078e-07
RSUY_RS01095	970.075	0.459642	0.354744	0	1	1	970.075	2.12497	0.350789	1.78161	0.0748135	0.366	970.075	2.37886	0.350577	2.5069	0.0121795	0.0505515	970.075	1.96647	0.350874	1.32944	0.183703	0.592895	970.075	4.4258	0.353526	8.27607	1.27311e-16	4.02788e-15
RSUY_RS01100	346.237	0.604663	0.173373	0	1	1	346.237	0.377154	0.17154	0	1	1	346.237	0.612827	0.170727	0	1	1	346.237	0.597098	0.171033	0	1	1	346.237	-0.144259	0.242534	0	1	1
RSUY_RS01105	14836	1.07767	0.59024	0	1	1	14836	3.06357	0.589083	2.65425	0.00794858	0.0565454	14836	1.52171	0.589377	0.036827	0.970623	1	14836	4.20818	0.588981	4.59808	4.2641e-06	5.08591e-05	14836	8.56129	0.588986	11.9889	4.06235e-33	5.58167e-31
RSUY_RS01110	957.7	-0.902225	0.207749	0	1	1	957.7	0.334814	0.203234	0	1	1	957.7	0.578943	0.202888	0	1	1	957.7	0.414493	0.203143	0	1	1	957.7	2.22819	0.20953	3.47536	0.000510174	0.00337937
RSUY_RS01115	1264.82	-0.763924	0.212145	0	1	1	1264.82	0.0438009	0.209802	0	1	1	1264.82	0.00277559	0.209709	0	1	1	1264.82	-0.144161	0.209936	0	1	1	1264.82	2.12602	0.214015	2.92514	0.00344297	0.0187724
RSUY_RS01120	1174.51	0.0116443	0.295172	0	1	1	1174.51	-0.888984	0.295198	0	1	1	1174.51	-1.54508	0.295703	-0.152436	0.878843	1	1174.51	-0.30819	0.294768	0	1	1	1174.51	1.81118	0.298045	1.04406	0.296456	0.933633
RSUY_RS01125	465.102	-2.99758	0.338907	-4.41887	9.92186e-06	0.000190097	465.102	-2.71037	0.332803	-3.63691	0.000275933	0.00295537	465.102	-2.38641	0.33134	-2.67524	0.00746767	0.0326177	465.102	0.233252	0.32839	0	1	1	465.102	-0.0375166	0.343954	0	1	1
RSUY_RS01130	535.007	-0.681192	0.375573	0	1	1	535.007	-1.07389	0.375016	0	1	1	535.007	-1.82003	0.37571	-0.8518	0.394325	1	535.007	-0.57393	0.374588	0	1	1	535.007	0.102827	0.386544	0	1	1
RSUY_RS01135	1500.34	-0.48916	0.264037	0	1	1	1500.34	-0.837228	0.263736	0	1	1	1500.34	-1.20737	0.263838	0	1	1	1500.34	-0.596988	0.263623	0	1	1	1500.34	0.346227	0.269375	0	1	1
RSUY_RS01140	327.881	-1.67775	0.230069	-0.772611	0.439752	1	327.881	-1.70036	0.226312	-0.88535	0.375968	1	327.881	-1.87244	0.226317	-1.64567	0.0998321	0.321994	327.881	-0.8057	0.22406	0	1	1	327.881	-0.213304	0.253768	0	1	1
RSUY_RS01145	539.484	-1.99408	0.366164	-1.34934	0.177229	0.9873	539.484	-1.32051	0.362577	0	1	1	539.484	-1.0158	0.362048	0	1	1	539.484	0.743005	0.361136	0	1	1	539.484	-0.573698	0.383234	0	1	1
RSUY_RS01150	823.174	0.304243	0.300686	0	1	1	823.174	0.899409	0.299096	0	1	1	823.174	1.35918	0.298775	0	1	1	823.174	1.21775	0.298908	0	1	1	823.174	1.86612	0.307765	1.18962	0.234195	0.769293
RSUY_RS01155	540.505	-0.463408	0.249007	0	1	1	540.505	-1.9256	0.250134	-1.70148	0.0888538	0.419742	540.505	-1.97732	0.249869	-1.91029	0.0560955	0.194074	540.505	-1.09561	0.248643	0	1	1	540.505	-0.109778	0.265736	0	1	1
RSUY_RS01160	722.324	-0.0130162	0.180659	0	1	1	722.324	-1.06387	0.180941	0	1	1	722.324	-0.829726	0.180355	0	1	1	722.324	-0.934727	0.180707	0	1	1	722.324	-0.00520771	0.200534	0	1	1
RSUY_RS01165	560.326	0.454676	0.328572	0	1	1	560.326	-0.589677	0.328729	0	1	1	560.326	-0.24138	0.32831	0	1	1	560.326	-1.38391	0.329715	0	1	1	560.326	-0.141276	0.347734	0	1	1
RSUY_RS01170	578.389	0.185817	0.184817	0	1	1	578.389	-0.307579	0.184141	0	1	1	578.389	0.00532197	0.183491	0	1	1	578.389	-0.470547	0.184379	0	1	1	578.389	0.400195	0.20807	0	1	1
RSUY_RS01175	1084.33	-0.280289	0.245137	0	1	1	1084.33	-0.131361	0.244382	0	1	1	1084.33	0.19364	0.244169	0	1	1	1084.33	-0.627751	0.244672	0	1	1	1084.33	-0.162417	0.258716	0	1	1
RSUY_RS01180	819.751	0.0630981	0.201297	0	1	1	819.751	-0.402841	0.200849	0	1	1	819.751	-0.140775	0.20049	0	1	1	819.751	-0.555505	0.200984	0	1	1	819.751	-0.216019	0.222738	0	1	1
RSUY_RS01185	439.641	-1.32385	0.289537	0	1	1	439.641	-0.670834	0.286187	0	1	1	439.641	-0.504018	0.285811	0	1	1	439.641	-0.356195	0.285816	0	1	1	439.641	-0.29536	0.311435	0	1	1
RSUY_RS01190	1103.43	-0.219944	0.283793	0	1	1	1103.43	0.547916	0.282558	0	1	1	1103.43	0.973361	0.282359	0	1	1	1103.43	0.96271	0.282406	0	1	1	1103.43	-0.169987	0.301147	0	1	1
RSUY_RS01195	13.4426	1.89304	0.531135	0.74001	0.459294	1	13.4426	0.874798	0.534916	0	1	1	13.4426	1.70956	0.516529	0.405699	0.684964	1	13.4426	1.93771	0.515494	0.849105	0.395823	1	13.4426	0.246942	1.11165	0	1	1
RSUY_RS01200	953.302	0.623746	0.230253	0	1	1	953.302	-0.173938	0.230196	0	1	1	953.302	-0.448115	0.230277	0	1	1	953.302	-0.0377465	0.230086	0	1	1	953.302	0.329199	0.244436	0	1	1
RSUY_RS01205	1378.55	0.415961	0.229742	0	1	1	1378.55	-0.264223	0.229633	0	1	1	1378.55	-0.408986	0.229619	0	1	1	1378.55	-0.966862	0.230101	0	1	1	1378.55	0.79377	0.236523	0	1	1
RSUY_RS01210	778.82	-0.695705	0.236701	0	1	1	778.82	-0.180354	0.234985	0	1	1	778.82	0.12148	0.234686	0	1	1	778.82	0.399258	0.234622	0	1	1	778.82	-1.58962	0.284133	-0.315424	0.752439	1
RSUY_RS01215	1371.66	0.796518	0.17475	0	1	1	1371.66	0.635269	0.174304	0	1	1	1371.66	1.02834	0.174077	0	1	1	1371.66	-0.0352399	0.174705	0	1	1	1371.66	-0.686008	0.205369	0	1	1
RSUY_RS01220	1485.51	3.41307	0.441426	4.33384	1.4653e-05	0.000269985	1485.51	4.01825	0.441071	5.70941	1.13367e-08	3.65895e-07	1485.51	4.67101	0.440984	7.19075	6.44369e-13	1.47681e-11	1485.51	3.39321	0.441175	4.29129	1.77636e-05	0.000188161	1485.51	-1.75832	0.613519	-0.421054	0.673715	1
RSUY_RS01225	592.596	2.64315	0.381367	2.9975	0.00272208	0.0288973	592.596	1.64514	0.381441	0.380504	0.703571	1	592.596	2.15566	0.381106	1.72041	0.0853579	0.280682	592.596	1.71402	0.38139	0.561151	0.574695	1	592.596	0.0886572	0.429955	0	1	1
RSUY_RS01230	2159.46	2.53986	0.418902	2.48235	0.0130521	0.114123	2159.46	3.59635	0.418524	5.00893	5.47341e-07	1.22998e-05	2159.46	4.10508	0.418473	6.2252	4.80937e-10	7.6838e-09	2159.46	2.96037	0.418596	3.48874	0.000485301	0.00374609	2159.46	-0.283281	0.456996	0	1	1
RSUY_RS01235	1141.33	0.612971	0.52104	0	1	1	1141.33	1.83964	0.520239	0.652848	0.513854	1	1141.33	2.32561	0.52015	1.58726	0.112454	0.356957	1141.33	2.14199	0.52019	1.23414	0.217152	0.676787	1141.33	-2.29237	0.599127	-1.32254	0.185988	0.637956
RSUY_RS01240	615.928	0.293241	0.602765	0	1	1	615.928	1.72253	0.601246	0.370119	0.711294	1	615.928	2.20178	0.601106	1.16749	0.243014	0.695213	615.928	2.04715	0.601165	0.910157	0.362739	1	615.928	-3.14296	0.787817	-2.08546	0.037028	0.155654
RSUY_RS01245	537.673	1.07814	0.564556	0	1	1	537.673	2.60573	0.562796	1.96471	0.0494477	0.260169	537.673	3.05374	0.562653	2.76145	0.00575456	0.025936	537.673	2.41833	0.562848	1.63158	0.102767	0.371865	537.673	-2.50151	0.786255	-1.27377	0.202744	0.684209
RSUY_RS01250	264.825	1.34276	0.577309	0	1	1	264.825	2.6912	0.574116	2.07485	0.0380009	0.208139	264.825	3.15097	0.573806	2.87723	0.00401186	0.0187858	264.825	2.84025	0.574021	2.33484	0.0195518	0.0959435	264.825	-3.95609	1.27377	-1.92821	0.0538289	0.216113
RSUY_RS01265	111.612	2.15586	0.469124	1.39805	0.162099	0.919263	111.612	-0.655557	0.474531	0	1	1	111.612	-1.92157	0.482727	-0.873314	0.382492	1	111.612	-1.53588	0.480406	-0.0746893	0.940462	1	111.612	-0.324369	0.570177	0	1	1
RSUY_RS01270	482.302	1.50958	0.465562	0.0205697	0.983589	1	482.302	-0.916964	0.466507	0	1	1	482.302	-2.54131	0.468988	-2.22033	0.0263963	0.101147	482.302	-1.66518	0.467448	-0.353357	0.723821	1	482.302	-1.64482	0.510967	-0.283431	0.776847	1
RSUY_RS01275	181.301	2.53064	0.404199	2.54983	0.0107776	0.0958031	181.301	1.70544	0.40412	0.508367	0.611196	1	181.301	1.87459	0.403605	0.928099	0.353356	0.957886	181.301	1.54783	0.404368	0.11828	0.905846	1	181.301	0.309209	0.511532	0	1	1
RSUY_RS01280	1557.98	1.47128	0.279884	0	1	1	1557.98	1.08498	0.279727	0	1	1	1557.98	1.35133	0.279623	0	1	1	1557.98	0.644967	0.279861	0	1	1	1557.98	0.0714877	0.295363	0	1	1
RSUY_RS01285	2335.43	1.80603	0.330448	0.926099	0.354394	1	2335.43	0.740151	0.330484	0	1	1	2335.43	0.459882	0.330506	0	1	1	2335.43	0.385958	0.330559	0	1	1	2335.43	1.22862	0.334503	0	1	1
RSUY_RS01290	1610.27	1.63529	0.308209	0.438961	0.66069	1	1610.27	1.10609	0.308102	0	1	1	1610.27	1.14937	0.308047	0	1	1	1610.27	0.875194	0.308166	0	1	1	1610.27	1.36377	0.314646	0	1	1
RSUY_RS01295	324.099	1.20445	0.356339	0	1	1	324.099	2.06234	0.353516	1.5907	0.111677	0.505225	324.099	2.2749	0.35323	2.19375	0.0282534	0.1069	324.099	1.74463	0.353799	0.691448	0.489284	1	324.099	1.15008	0.395973	0	1	1
RSUY_RS01300	219.211	2.32799	0.414752	1.99634	0.0458969	0.323633	219.211	3.32508	0.411215	4.43826	9.06893e-06	0.000152696	219.211	3.47332	0.410949	4.80186	1.57197e-06	1.45199e-05	219.211	2.44183	0.412315	2.28426	0.0223565	0.107373	219.211	2.08086	0.468945	1.23866	0.215472	0.718091
RSUY_RS01305	129.974	1.90924	0.396641	1.03176	0.302183	1	129.974	1.77121	0.394392	0.687678	0.491656	1	129.974	2.34598	0.393011	2.15256	0.0313532	0.11752	129.974	2.04012	0.393774	1.37165	0.170173	0.558608	129.974	-0.333305	0.606502	0	1	1
RSUY_RS01310	695.349	1.92051	0.351347	1.19685	0.231365	1	695.349	2.36868	0.350582	2.47783	0.0132183	0.0877993	695.349	2.50004	0.350485	2.8533	0.00432674	0.0200649	695.349	1.74011	0.350852	0.684364	0.493746	1	695.349	-0.639958	0.423065	0	1	1
RSUY_RS01315	177.817	0.00262925	0.363572	0	1	1	177.817	-1.05017	0.364025	0	1	1	177.817	-1.88087	0.366231	-1.03996	0.298357	0.830325	177.817	-1.65059	0.365909	-0.411539	0.680678	1	177.817	-0.84187	0.420968	0	1	1
RSUY_RS01320	702.391	0.397144	0.262731	0	1	1	702.391	-0.150193	0.262426	0	1	1	702.391	-0.445449	0.262536	0	1	1	702.391	0.10737	0.262215	0	1	1	702.391	0.0637759	0.281875	0	1	1
RSUY_RS01325	364.167	0.0154827	0.480106	0	1	1	364.167	-1.27285	0.480499	0	1	1	364.167	-1.65136	0.480743	-0.314836	0.752886	1	364.167	-0.693289	0.479967	0	1	1	364.167	-3.36825	0.595234	-3.13867	0.00169714	0.00983318
RSUY_RS01330	874.14	0.403141	0.236583	0	1	1	874.14	-0.165788	0.236333	0	1	1	874.14	-0.437413	0.236411	0	1	1	874.14	-0.0365651	0.236229	0	1	1	874.14	0.0510721	0.2535	0	1	1
RSUY_RS01335	7580.01	1.19701	0.293093	0	1	1	7580.01	1.90548	0.292978	1.384	0.166359	0.69386	7580.01	2.05246	0.292967	1.88574	0.0593301	0.203363	7580.01	1.26074	0.29301	0	1	1	7580.01	-0.116525	0.297826	0	1	1
RSUY_RS01340	905.08	0.341632	0.241656	0	1	1	905.08	-0.233449	0.24141	0	1	1	905.08	-0.492836	0.241479	0	1	1	905.08	-0.0258575	0.241254	0	1	1	905.08	0.308599	0.2552	0	1	1
RSUY_RS01345	287.249	-0.499552	0.203129	0	1	1	287.249	-0.987173	0.201848	0	1	1	287.249	-1.10434	0.201693	0	1	1	287.249	-0.0350374	0.199744	0	1	1	287.249	-2.84092	0.390256	-3.43602	0.000590335	0.00388362
RSUY_RS01350	612.583	1.12147	0.333987	0	1	1	612.583	2.32056	0.332233	2.46983	0.0135176	0.08954	612.583	2.26842	0.33219	2.31319	0.0207122	0.0814433	612.583	1.48699	0.332651	0	1	1	612.583	0.194985	0.376612	0	1	1
RSUY_RS01355	295.433	0.306309	0.393585	0	1	1	295.433	2.06057	0.388421	1.44321	0.148962	0.636196	295.433	2.03338	0.388326	1.37354	0.169586	0.509711	295.433	1.67491	0.388713	0.449978	0.652727	1	295.433	-0.0668431	0.465774	0	1	1
RSUY_RS01360	2182.5	-0.466074	0.38836	0	1	1	2182.5	0.99208	0.38763	0	1	1	2182.5	1.02124	0.387606	0	1	1	2182.5	1.56336	0.387569	0.163487	0.870135	1	2182.5	-0.838764	0.400732	0	1	1
RSUY_RS01380	3492.92	-0.315188	0.386646	0	1	1	3492.92	0.971129	0.386254	0	1	1	3492.92	1.04472	0.386236	0	1	1	3492.92	1.52761	0.386217	0.0714776	0.943018	1	3492.92	-1.38454	0.398122	0	1	1
RSUY_RS01385	94.6346	0.248883	0.302821	0	1	1	94.6346	1.08931	0.291369	0	1	1	94.6346	0.972491	0.29118	0	1	1	94.6346	1.2659	0.290708	0	1	1	94.6346	-0.56223	0.505363	0	1	1
RSUY_RS01390	619.184	-0.0706145	0.48364	0	1	1	619.184	1.26331	0.481871	0	1	1	619.184	1.41042	0.481774	0	1	1	619.184	1.75103	0.481726	0.521108	0.602291	1	619.184	-1.76761	0.555391	-0.48184	0.62992	1
RSUY_RS01395	453.449	-1.46278	0.257519	0	1	1	453.449	-0.757504	0.254224	0	1	1	453.449	-0.906282	0.254199	0	1	1	453.449	-0.259722	0.253719	0	1	1	453.449	-2.6973	0.354282	-3.37952	0.000726128	0.0046809
RSUY_RS01400	1429.58	-1.11152	0.297827	0	1	1	1429.58	-0.0920012	0.297034	0	1	1	1429.58	-0.682351	0.297133	0	1	1	1429.58	-1.37961	0.297448	0	1	1	1429.58	-2.97385	0.337161	-4.37135	1.23483e-05	0.000106804
RSUY_RS01405	715.306	0.316237	0.267298	0	1	1	715.306	-0.146697	0.266922	0	1	1	715.306	-0.501338	0.267079	0	1	1	715.306	0.0017581	0.266798	0	1	1	715.306	0.159595	0.284268	0	1	1
RSUY_RS01410	32.9713	1.71602	0.358714	0.602205	0.547038	1	32.9713	0.768672	0.359803	0	1	1	32.9713	0.74241	0.358002	0	1	1	32.9713	1.77874	0.350007	0.796371	0.425816	1	32.9713	-0.773831	0.90832	0	1	1
RSUY_RS01415	123.297	0.679111	0.427445	0	1	1	123.297	-0.335271	0.427835	0	1	1	123.297	-1.18675	0.430306	0	1	1	123.297	-0.444988	0.428101	0	1	1	123.297	-0.842159	0.525737	0	1	1
RSUY_RS01420	746.32	2.57677	0.307331	3.50361	0.000459001	0.00598194	746.32	3.74127	0.305816	7.32881	2.32201e-13	2.1069e-11	746.32	3.93772	0.305706	7.97404	1.53564e-15	5.02374e-14	746.32	3.1369	0.306062	5.34828	8.87959e-08	1.41397e-06	746.32	-0.136936	0.420134	0	1	1
RSUY_RS01425	5313.03	-2.88903	0.598041	-2.32264	0.0201984	0.164559	5313.03	-0.251308	0.597476	0	1	1	5313.03	-3.9872	0.598066	-4.15874	3.2001e-05	0.000237123	5313.03	0.392342	0.597456	0	1	1	5313.03	0.0670652	0.598354	0	1	1
RSUY_RS01430	277.102	0.648891	0.241752	0	1	1	277.102	0.464259	0.240184	0	1	1	277.102	0.456095	0.239908	0	1	1	277.102	0.383069	0.240298	0	1	1	277.102	-0.874408	0.339997	0	1	1
RSUY_RS01435	437.514	0.253276	0.310218	0	1	1	437.514	0.681798	0.308608	0	1	1	437.514	0.488049	0.308626	0	1	1	437.514	0.149868	0.309081	0	1	1	437.514	-0.0591451	0.342774	0	1	1
RSUY_RS01440	705.71	1.35292	0.454678	0	1	1	705.71	2.60068	0.4535	2.42707	0.0152212	0.0981219	705.71	2.64812	0.453451	2.53196	0.0113428	0.0473913	705.71	2.18719	0.453612	1.51493	0.129791	0.449686	705.71	-1.88054	0.585192	-0.650283	0.515509	1
RSUY_RS01445	456.822	1.40191	0.426285	0	1	1	456.822	2.61034	0.424393	2.61629	0.00888915	0.0621336	456.822	2.66259	0.424309	2.73997	0.00614453	0.0274619	456.822	2.24122	0.424556	1.74586	0.0808347	0.305291	456.822	-2.14758	0.655961	-0.987229	0.32353	1
RSUY_RS01450	503.387	-0.279611	0.649326	0	1	1	503.387	1.19455	0.647386	0	1	1	503.387	1.38197	0.647281	0	1	1	503.387	1.97994	0.647183	0.74158	0.458342	1	503.387	-3.29257	0.8273	-2.16677	0.0302525	0.130129
RSUY_RS01455	499.457	-0.402352	0.616951	0	1	1	499.457	1.05146	0.6149	0	1	1	499.457	1.10482	0.614826	0	1	1	499.457	1.94753	0.614659	0.728092	0.466557	1	499.457	-4.24259	0.916146	-2.99362	0.00275693	0.0152914
RSUY_RS01460	751.385	1.85788	0.439719	0.813888	0.415709	1	751.385	3.06311	0.438727	3.56284	0.000366866	0.00382703	751.385	3.03279	0.438699	3.49395	0.000475931	0.00275753	751.385	2.12932	0.439001	1.43353	0.151707	0.509826	751.385	-2.41576	0.646489	-1.41652	0.156625	0.547788
RSUY_RS01465	143.265	2.27066	0.363731	2.11877	0.0341097	0.25353	143.265	2.94658	0.359632	4.02238	5.76125e-05	0.000769607	143.265	2.75801	0.359659	3.49778	0.000469146	0.00272808	143.265	2.36612	0.360654	2.40153	0.0163268	0.0827997	143.265	-1.68241	0.902526	-0.202108	0.839832	1
RSUY_RS01470	190.834	0.0800503	0.308919	0	1	1	190.834	1.27659	0.302158	0	1	1	190.834	1.36278	0.301807	0	1	1	190.834	0.783798	0.302993	0	1	1	190.834	-1.84269	0.544404	-0.629475	0.529038	1
RSUY_RS01475	2530.32	-1.69846	0.408427	-0.485921	0.627023	1	2530.32	-0.59585	0.407997	0	1	1	2530.32	-0.941442	0.408016	0	1	1	2530.32	-1.36204	0.408097	0	1	1	2530.32	-2.67027	0.420618	-2.78226	0.00539812	0.0285584
RSUY_RS01480	212.252	-0.856851	0.344973	0	1	1	212.252	-2.46178	0.348223	-2.76196	0.00574561	0.0426399	212.252	-2.48779	0.34745	-2.84298	0.00446945	0.0206868	212.252	-0.395039	0.341975	0	1	1	212.252	-0.73458	0.386829	0	1	1
RSUY_RS01485	991.767	-0.427877	0.157286	0	1	1	991.767	0.0733509	0.155453	0	1	1	991.767	0.0573457	0.155335	0	1	1	991.767	-0.504999	0.156003	0	1	1	991.767	0.210216	0.174315	0	1	1
RSUY_RS01490	1835.57	0.381082	0.733943	0	1	1	1835.57	2.37762	0.732408	1.19827	0.230811	0.909811	1835.57	1.80353	0.732487	0.414379	0.678596	1	1835.57	0.55369	0.733017	0	1	1	1835.57	5.29061	0.732857	5.17238	2.31134e-07	2.76498e-06
RSUY_RS01495	1129.85	-0.806641	0.955691	0	1	1	1129.85	2.35847	0.95007	0.903586	0.366215	1	1129.85	1.42105	0.950326	0	1	1	1129.85	1.85385	0.950217	0.372384	0.709607	1	1129.85	5.58669	0.950539	4.29934	1.71311e-05	0.000144786
RSUY_RS01500	2279.44	-1.23107	0.94964	0	1	1	2279.44	1.72419	0.947239	0.236677	0.812908	1	2279.44	0.781469	0.947368	0	1	1	2279.44	1.85074	0.947222	0.370279	0.711175	1	2279.44	4.87574	0.947496	3.5628	0.000366921	0.00249579
RSUY_RS01505	705.748	-0.732413	0.462436	0	1	1	705.748	0.753936	0.460894	0	1	1	705.748	-0.0932695	0.461118	0	1	1	705.748	-1.07395	0.461831	0	1	1	705.748	0.591369	0.469294	0	1	1
RSUY_RS01510	1452.62	-1.91626	0.300412	-1.38565	0.165855	0.936147	1452.62	-3.19551	0.300742	-5.63776	1.72275e-08	5.37968e-07	1452.62	-3.40714	0.30078	-6.34066	2.28781e-10	3.80695e-09	1452.62	-2.07814	0.300012	-1.92707	0.0539708	0.22	1452.62	-2.15061	0.312657	-2.08092	0.0374413	0.156979
RSUY_RS01515	2566.22	-0.437357	0.375112	0	1	1	2566.22	1.01571	0.373772	0	1	1	2566.22	1.20505	0.373698	0	1	1	2566.22	1.75241	0.373636	0.67554	0.499333	1	2566.22	3.35509	0.374848	4.9489	7.46351e-07	8.04754e-06
RSUY_RS01520	796.981	-1.67411	0.27506	-0.632972	0.526752	1	796.981	-1.21464	0.272903	0	1	1	796.981	-1.0049	0.272571	0	1	1	796.981	-0.0400513	0.272096	0	1	1	796.981	-0.237854	0.286202	0	1	1
RSUY_RS01525	512.7	0.276403	0.28111	0	1	1	512.7	0.735253	0.279472	0	1	1	512.7	1.27542	0.27905	0	1	1	512.7	0.117156	0.280032	0	1	1	512.7	-1.11432	0.346234	0	1	1
RSUY_RS01530	775.42	0.567527	0.235859	0	1	1	775.42	0.940268	0.234677	0	1	1	775.42	1.57115	0.234307	0.303665	0.761383	1	775.42	0.585594	0.234905	0	1	1	775.42	-1.66944	0.318944	-0.531261	0.595238	1
RSUY_RS01535	854.985	1.13606	0.234515	0	1	1	854.985	1.67906	0.232568	0.76992	0.441347	1	854.985	2.22509	0.232107	3.12396	0.00178433	0.00908988	854.985	1.41532	0.232786	0	1	1	854.985	3.16289	0.240052	6.92719	4.2928e-12	8.82226e-11
RSUY_RS01540	573.333	-0.988847	0.242205	0	1	1	573.333	-0.140653	0.238365	0	1	1	573.333	0.306504	0.237774	0	1	1	573.333	0.867462	0.237502	0	1	1	573.333	-0.200561	0.269802	0	1	1
RSUY_RS01545	1932.94	-0.115142	0.453504	0	1	1	1932.94	0.551376	0.45299	0	1	1	1932.94	1.0565	0.452889	0	1	1	1932.94	1.51303	0.452857	0.0287777	0.977042	1	1932.94	1.11466	0.456593	0	1	1
RSUY_RS01550	1338.66	0.452303	0.548902	0	1	1	1338.66	1.92685	0.548054	0.778845	0.436071	1	1338.66	2.46467	0.547973	1.76043	0.078335	0.260521	1338.66	2.09415	0.548029	1.08416	0.278294	0.826631	1338.66	0.6674	0.558262	0	1	1
RSUY_RS01555	11477.7	0.023072	0.449489	0	1	1	11477.7	1.36223	0.44909	0	1	1	11477.7	0.0899289	0.449216	0	1	1	11477.7	0.00481216	0.449258	0	1	1	11477.7	5.23342	0.44914	8.31236	9.38193e-17	3.02803e-15
RSUY_RS01560	950.051	-0.485622	0.468387	0	1	1	950.051	0.805434	0.466727	0	1	1	950.051	1.40713	0.466528	0	1	1	950.051	1.44573	0.466552	0	1	1	950.051	1.25356	0.473624	0	1	1
RSUY_RS01565	939.039	-0.0585977	0.391891	0	1	1	939.039	0.789442	0.390309	0	1	1	939.039	1.29761	0.390049	0	1	1	939.039	0.217339	0.390633	0	1	1	939.039	2.56647	0.393887	2.70755	0.00677811	0.034862
RSUY_RS01570	2063.68	-0.171524	0.589932	0	1	1	2063.68	0.544772	0.588667	0	1	1	2063.68	1.11928	0.588413	0	1	1	2063.68	0.704619	0.588595	0	1	1	2063.68	4.74067	0.588773	5.5041	3.7105e-08	4.88871e-07
RSUY_RS01575	946.687	-0.70237	0.497782	0	1	1	946.687	0.828984	0.496296	0	1	1	946.687	1.16074	0.496194	0	1	1	946.687	0.611399	0.496348	0	1	1	946.687	0.683184	0.504014	0	1	1
RSUY_RS01580	2168.89	0.086472	0.721693	0	1	1	2168.89	2.23452	0.720731	1.01913	0.308139	1	2168.89	2.19546	0.720719	0.964957	0.334566	0.916247	2168.89	1.16806	0.720876	0	1	1	2168.89	4.05198	0.721417	3.53745	0.000404011	0.00272113
RSUY_RS01585	1868.33	-1.39045	0.36855	0	1	1	1868.33	-0.418772	0.367015	0	1	1	1868.33	-0.177809	0.366867	0	1	1	1868.33	0.666425	0.366697	0	1	1	1868.33	2.21172	0.368464	1.93159	0.0534097	0.214935
RSUY_RS01590	29079.8	1.30273	0.439499	0	1	1	29079.8	2.14737	0.439128	1.47422	0.140423	0.605103	29079.8	2.15265	0.439109	1.4863	0.137201	0.424034	29079.8	2.4864	0.439092	2.24644	0.0246756	0.116796	29079.8	8.02865	0.439024	14.8708	5.09719e-50	3.06405e-47
RSUY_RS01595	3940.22	-0.263995	0.293732	0	1	1	3940.22	0.304221	0.292462	0	1	1	3940.22	0.540191	0.29228	0	1	1	3940.22	1.11101	0.292139	0	1	1	3940.22	4.66597	0.292491	10.8242	2.64504e-27	2.19311e-25
RSUY_RS01600	590.626	-0.95305	0.546484	0	1	1	590.626	0.367535	0.541523	0	1	1	590.626	0.776157	0.54106	0	1	1	590.626	1.72374	0.540664	0.413832	0.678997	1	590.626	3.27075	0.544098	3.25447	0.00113604	0.00699514
RSUY_RS01605	1249.45	0.231287	0.222185	0	1	1	1249.45	0.52743	0.221412	0	1	1	1249.45	0.743508	0.221265	0	1	1	1249.45	0.2614	0.221529	0	1	1	1249.45	0.0160589	0.238271	0	1	1
RSUY_RS01610	10187.2	0.0448421	0.350902	0	1	1	10187.2	1.60275	0.350644	0.293045	0.769487	1	10187.2	0.901276	0.35067	0	1	1	10187.2	1.07189	0.350669	0	1	1	10187.2	3.35923	0.350957	5.29762	1.17324e-07	1.44756e-06
RSUY_RS01615	338.67	0.0570845	0.535801	0	1	1	338.67	1.30751	0.532746	0	1	1	338.67	1.84932	0.532389	0.656135	0.511738	1	338.67	1.95859	0.532406	0.861354	0.389043	1	338.67	-1.38323	0.637253	0	1	1
RSUY_RS01620	689.562	-1.09611	0.32949	0	1	1	689.562	-0.362144	0.327399	0	1	1	689.562	-0.0974611	0.327131	0	1	1	689.562	0.793386	0.326827	0	1	1	689.562	-0.893459	0.355403	0	1	1
RSUY_RS01625	973.413	1.20388	0.439478	0	1	1	973.413	-1.137	0.440113	0	1	1	973.413	-1.35176	0.440144	0	1	1	973.413	-1.18771	0.440137	0	1	1	973.413	0.342152	0.44661	0	1	1
RSUY_RS01630	443.514	1.651	0.485289	0.311157	0.755681	1	443.514	-1.62012	0.487337	-0.246486	0.805306	1	443.514	-1.97169	0.487674	-0.96722	0.333434	0.913999	443.514	-0.975077	0.486408	0	1	1	443.514	-2.65887	0.578072	-2.00471	0.0449937	0.185094
RSUY_RS01635	765.772	-0.656011	0.142579	0	1	1	765.772	-0.785428	0.141222	0	1	1	765.772	-0.71258	0.140905	0	1	1	765.772	-0.335285	0.140655	0	1	1	765.772	-2.05307	0.212586	-2.60165	0.00927763	0.0464193
RSUY_RS01640	1314.6	-0.716961	0.177739	0	1	1	1314.6	-0.649576	0.176938	0	1	1	1314.6	-0.432653	0.176731	0	1	1	1314.6	-0.327813	0.176754	0	1	1	1314.6	-2.60991	0.232506	-4.7737	1.80875e-06	1.81972e-05
RSUY_RS01645	2153.61	-1.08197	0.204951	0	1	1	2153.61	-1.83069	0.204889	-1.61398	0.106531	0.48514	2153.61	-1.86091	0.204824	-1.76203	0.078065	0.259802	2153.61	-1.60827	0.204782	-0.52872	0.597	1	2153.61	-1.98139	0.219506	-2.19307	0.0283027	0.123063
RSUY_RS01650	3679.13	-0.511789	0.148556	0	1	1	3679.13	-1.61726	0.148633	-0.788937	0.430149	1	3679.13	-1.66923	0.148593	-1.13889	0.254748	0.723616	3679.13	-1.79043	0.148692	-1.95322	0.0507931	0.209309	3679.13	-2.64938	0.167963	-6.84307	7.75133e-12	1.56623e-10
RSUY_RS01655	593.725	-2.41636	0.218827	-4.18759	2.81932e-05	0.000496635	593.725	-2.99484	0.217708	-6.86627	6.59013e-12	4.06307e-10	593.725	-2.82568	0.216643	-6.11919	9.40537e-10	1.46377e-08	593.725	-0.569777	0.213534	0	1	1	593.725	-1.44327	0.245217	0	1	1
RSUY_RS01660	573.464	-1.60494	0.201904	-0.519751	0.603237	1	573.464	-1.63254	0.199963	-0.662819	0.507447	1	573.464	-1.58054	0.19961	-0.403497	0.686583	1	573.464	-0.926132	0.198987	0	1	1	573.464	-1.98165	0.251388	-1.91595	0.0553709	0.221714
RSUY_RS01665	1143.96	-2.57156	0.176077	-6.08573	1.15962e-09	4.01193e-08	1143.96	-3.1108	0.175333	-9.18707	4.03687e-20	1.0312e-17	1143.96	-2.99534	0.174809	-8.55412	1.18773e-17	5.28869e-16	1143.96	-1.06265	0.173106	0	1	1	1143.96	-2.57448	0.208477	-5.15396	2.55039e-07	3.02835e-06
RSUY_RS01670	812.517	-0.425585	0.149608	0	1	1	812.517	-0.696173	0.148694	0	1	1	812.517	-0.430923	0.148228	0	1	1	812.517	-0.377299	0.148321	0	1	1	812.517	-2.55262	0.23891	-4.40592	1.05335e-05	9.29465e-05
RSUY_RS01675	498.073	-1.87756	0.217152	-1.73868	0.0820906	0.518076	498.073	-1.50294	0.213794	-0.0137409	0.989037	1	498.073	-1.16616	0.213057	0	1	1	498.073	-0.795445	0.212811	0	1	1	498.073	-2.40722	0.286915	-3.16196	0.00156709	0.00917315
RSUY_RS01680	394.256	-1.25287	0.2013	0	1	1	394.256	-1.06039	0.198436	0	1	1	394.256	-0.825082	0.197783	0	1	1	394.256	-1.38823	0.199068	0	1	1	394.256	-2.39114	0.296356	-3.00698	0.00263855	0.0146861
RSUY_RS01685	497.029	-1.50551	0.258535	-0.0213202	0.98299	1	497.029	-1.92394	0.257651	-1.6454	0.099887	0.462163	497.029	-1.95121	0.257423	-1.75279	0.0796378	0.264488	497.029	-1.55624	0.257085	-0.218758	0.826839	1	497.029	-1.96299	0.300487	-1.5408	0.123366	0.44373
RSUY_RS01690	1086.53	0.162513	0.288888	0	1	1	1086.53	-0.809473	0.288936	0	1	1	1086.53	-0.659563	0.288793	0	1	1	1086.53	-1.89931	0.289727	-1.37823	0.168134	0.555066	1086.53	-1.66619	0.313655	-0.529859	0.596209	1
RSUY_RS01695	285.446	-2.21575	0.305873	-2.34003	0.0192823	0.15797	285.446	-1.71554	0.298757	-0.721451	0.470632	1	285.446	-1.33586	0.297305	0	1	1	285.446	0.118108	0.295437	0	1	1	285.446	-0.752593	0.338168	0	1	1
RSUY_RS01700	5392.07	0.738127	0.399289	0	1	1	5392.07	1.50872	0.398897	0.0218587	0.982561	1	5392.07	0.85873	0.39897	0	1	1	5392.07	-0.163476	0.399294	0	1	1	5392.07	4.70127	0.399145	8.02032	1.05473e-15	3.07405e-14
RSUY_RS01705	11304.7	-1.20205	0.502081	0	1	1	11304.7	0.455636	0.501692	0	1	1	11304.7	-0.648177	0.501766	0	1	1	11304.7	-1.35022	0.501892	0	1	1	11304.7	3.94591	0.501765	4.87462	1.09021e-06	1.13727e-05
RSUY_RS01710	559.159	-0.276594	0.308809	0	1	1	559.159	0.939579	0.305643	0	1	1	559.159	1.38638	0.305301	0	1	1	559.159	0.608106	0.305881	0	1	1	559.159	0.856911	0.325361	0	1	1
RSUY_RS01715	336.529	0.078226	0.273184	0	1	1	336.529	0.664657	0.26951	0	1	1	336.529	1.50305	0.268439	0.011346	0.990947	1	336.529	0.943893	0.269114	0	1	1	336.529	-0.207631	0.334689	0	1	1
RSUY_RS01720	3966.7	2.3264	0.279288	2.95897	0.00308671	0.0321996	3966.7	1.02074	0.27933	0	1	1	3966.7	0.870846	0.279328	0	1	1	3966.7	-0.0388336	0.279502	0	1	1	3966.7	-2.1013	0.306555	-1.96147	0.0498246	0.202391
RSUY_RS01725	850.608	0.220046	0.404451	0	1	1	850.608	1.10334	0.40194	0	1	1	850.608	1.38064	0.401657	0	1	1	850.608	1.73298	0.401556	0.5802	0.56178	1	850.608	3.73361	0.404516	5.52169	3.35763e-08	4.44816e-07
RSUY_RS01730	1101.07	1.7122	0.52197	0.406546	0.684342	1	1101.07	2.76888	0.519963	2.44033	0.0146739	0.0953608	1101.07	3.38181	0.519662	3.62122	0.000293212	0.00178488	1101.07	3.61065	0.519641	4.06175	4.87062e-05	0.000470337	1101.07	5.66976	0.521293	7.99889	1.25549e-15	3.59384e-14
RSUY_RS01735	2448.72	2.90438	0.350274	4.00938	6.08779e-05	0.00101302	2448.72	1.69182	0.350338	0.547527	0.584017	1	2448.72	1.32048	0.350383	0	1	1	2448.72	0.701186	0.350631	0	1	1	2448.72	3.27851	0.352188	5.04988	4.42092e-07	4.92135e-06
RSUY_RS01740	420.168	0.727394	0.225331	0	1	1	420.168	1.17135	0.222597	0	1	1	420.168	1.78726	0.221817	1.29503	0.195308	0.575097	420.168	1.16931	0.222576	0	1	1	420.168	0.353572	0.277151	0	1	1
RSUY_RS01745	1369.32	0.168355	0.307853	0	1	1	1369.32	0.80636	0.307075	0	1	1	1369.32	1.39785	0.306902	0	1	1	1369.32	1.15957	0.30698	0	1	1	1369.32	-0.623723	0.329133	0	1	1
RSUY_RS01765	1332.95	-0.435899	0.197537	0	1	1	1332.95	-0.218472	0.196774	0	1	1	1332.95	-0.194682	0.196689	0	1	1	1332.95	-0.915727	0.197182	0	1	1	1332.95	-0.672351	0.2142	0	1	1
RSUY_RS01770	911.037	0.342222	0.220438	0	1	1	911.037	-0.181731	0.220127	0	1	1	911.037	-0.390817	0.220158	0	1	1	911.037	0.0096928	0.219973	0	1	1	911.037	0.246163	0.235813	0	1	1
RSUY_RS01775	555.29	-0.144075	0.120888	0	1	1	555.29	-0.216664	0.11861	0	1	1	555.29	-0.105125	0.11805	0	1	1	555.29	-0.0195919	0.118167	0	1	1	555.29	-0.4326	0.171782	0	1	1
RSUY_RS01780	312.434	0.833587	0.231899	0	1	1	312.434	1.32111	0.228999	0	1	1	312.434	1.66728	0.228435	0.732269	0.464004	1	312.434	0.541027	0.230294	0	1	1	312.434	-1.90302	0.44403	-0.907642	0.364067	1
RSUY_RS01785	1283.58	-0.795264	0.205659	0	1	1	1283.58	-0.392971	0.204805	0	1	1	1283.58	-0.48556	0.204773	0	1	1	1283.58	-1.29339	0.205314	0	1	1	1283.58	-2.23877	0.243254	-3.03702	0.00238929	0.013486
RSUY_RS01790	395.7	-0.365733	0.289995	0	1	1	395.7	0.194659	0.287755	0	1	1	395.7	0.357892	0.287481	0	1	1	395.7	-0.577475	0.288664	0	1	1	395.7	-1.47431	0.359122	0	1	1
RSUY_RS01795	187.842	3.97004	0.550144	4.48981	7.12856e-06	0.000141075	187.842	1.72267	0.551584	0.4037	0.686433	1	187.842	0.594855	0.553784	0	1	1	187.842	-0.190909	0.557904	0	1	1	187.842	1.03743	0.620245	0	1	1
RSUY_RS01800	1869.46	-0.747574	0.299303	0	1	1	1869.46	-2.1482	0.299525	-2.16409	0.0304576	0.173053	1869.46	-2.34023	0.299536	-2.8051	0.00503012	0.0229821	1869.46	-2.0996	0.299493	-2.00205	0.0452793	0.19168	1869.46	-0.936924	0.305333	0	1	1
RSUY_RS01805	1385.02	-1.17879	0.330615	0	1	1	1385.02	0.883339	0.328227	0	1	1	1385.02	-0.066217	0.328486	0	1	1	1385.02	-1.05835	0.329235	0	1	1	1385.02	2.16191	0.331019	1.99961	0.0455428	0.186935
RSUY_RS01810	712.729	0.837672	0.460725	0	1	1	712.729	2.30683	0.459066	1.75755	0.078824	0.380466	712.729	2.85227	0.458906	2.94672	0.00321167	0.0152769	712.729	2.13228	0.459113	1.37718	0.168456	0.555066	712.729	-0.496014	0.512848	0	1	1
RSUY_RS01815	490.168	-0.600656	0.448813	0	1	1	490.168	0.964512	0.445559	0	1	1	490.168	1.19938	0.445378	0	1	1	490.168	1.52115	0.445316	0.0474984	0.962116	1	490.168	-0.358282	0.481206	0	1	1
RSUY_RS01820	1252.28	0.461094	0.181023	0	1	1	1252.28	0.487458	0.180374	0	1	1	1252.28	0.670081	0.18021	0	1	1	1252.28	-0.483428	0.181078	0	1	1	1252.28	0.17467	0.197739	0	1	1
RSUY_RS01825	668.752	2.50968	0.373593	2.70261	0.00687972	0.065644	668.752	3.53988	0.372053	5.48277	4.18719e-08	1.22213e-06	668.752	4.07565	0.371834	6.92688	4.30218e-12	9.03458e-11	668.752	2.86893	0.372376	3.6762	0.000236738	0.00196289	668.752	2.7685	0.390942	3.24472	0.00117568	0.00720235
RSUY_RS01830	555.386	0.226472	0.594072	0	1	1	555.386	1.43139	0.592355	0	1	1	555.386	1.88393	0.592168	0.64834	0.516765	1	555.386	1.95624	0.592188	0.770428	0.441046	1	555.386	0.911006	0.607729	0	1	1
RSUY_RS01835	522.032	0.633547	0.585184	0	1	1	522.032	1.72476	0.583377	0.385279	0.700031	1	522.032	2.2051	0.58315	1.20911	0.226619	0.654461	522.032	1.9726	0.583272	0.81026	0.417791	1	522.032	2.1966	0.592218	1.17625	0.239495	0.784023
RSUY_RS01840	1492.5	1.68128	0.501336	0.361601	0.71765	1	1492.5	2.97265	0.500622	2.94163	0.0032649	0.0258664	1492.5	3.56234	0.500538	4.12025	3.78458e-05	0.000276177	1492.5	2.46658	0.500705	1.93045	0.0535515	0.218802	1492.5	2.81565	0.505261	2.60391	0.00921675	0.0462666
RSUY_RS01845	1769.18	0.739642	0.568096	0	1	1	1769.18	2.26804	0.567521	1.35332	0.175954	0.728043	1769.18	2.85257	0.567466	2.38352	0.0171477	0.0687195	1769.18	2.25407	0.567521	1.3287	0.183947	0.592895	1769.18	-2.10477	0.621336	-0.973336	0.330386	1
RSUY_RS01850	416.515	1.07423	0.560728	0	1	1	416.515	2.55253	0.55849	1.8846	0.0594845	0.304644	416.515	3.06638	0.558283	2.80571	0.00502053	0.0229721	416.515	2.30201	0.558586	1.43579	0.151063	0.508017	416.515	-1.19272	0.686037	0	1	1
RSUY_RS01855	1001.43	-1.67444	0.237157	-0.73553	0.462017	1	1001.43	-1.51307	0.23538	-0.0555272	0.955718	1	1001.43	-1.53368	0.235212	-0.143194	0.886137	1	1001.43	-0.324334	0.23441	0	1	1	1001.43	0.577796	0.24197	0	1	1
RSUY_RS01860	865.086	-0.135919	0.512038	0	1	1	865.086	1.47223	0.509939	0	1	1	865.086	1.8924	0.509784	0.769738	0.441455	1	865.086	1.95435	0.509804	0.89122	0.372811	1	865.086	2.2674	0.515079	1.48986	0.136261	0.483245
RSUY_RS01865	175.919	1.78908	0.509963	0.566865	0.570806	1	175.919	3.07637	0.505036	3.12129	0.0018006	0.0154627	175.919	3.68469	0.504439	4.33093	1.48484e-05	0.000119408	175.919	2.43677	0.505807	1.85202	0.0640224	0.251334	175.919	0.476179	0.649277	0	1	1
RSUY_RS01870	84.8172	-0.859544	0.704342	0	1	1	84.8172	0.579249	0.690249	0	1	1	84.8172	1.40859	0.688442	0	1	1	84.8172	1.81651	0.68815	0.45994	0.645559	1	84.8172	-1.18298	0.891743	0	1	1
RSUY_RS01875	2519.13	3.17656	0.395775	4.23615	2.27385e-05	0.000403503	2519.13	2.41771	0.395745	2.31895	0.0203975	0.125117	2519.13	2.17583	0.395764	1.70766	0.0876993	0.286513	2519.13	1.36032	0.396132	0	1	1	2519.13	5.19418	0.39652	9.31651	1.20232e-20	5.30453e-19
RSUY_RS01880	1596.07	3.75922	0.389665	5.79784	6.71731e-09	2.11134e-07	1596.07	2.95156	0.389642	3.72537	0.000195025	0.00222246	1596.07	2.78264	0.389642	3.29185	0.000995291	0.00538397	1596.07	1.81248	0.390233	0.800744	0.42328	1	1596.07	5.34232	0.391181	9.82234	9.0226e-23	4.98732e-21
RSUY_RS01885	744.658	0.114181	0.273268	0	1	1	744.658	1.55568	0.270167	0.206088	0.836722	1	744.658	1.92853	0.26992	1.58761	0.112374	0.35694	744.658	1.56962	0.27015	0.257697	0.79664	1	744.658	1.23861	0.288837	0	1	1
RSUY_RS01890	634.36	-1.37516	0.397703	0	1	1	634.36	-0.539511	0.395139	0	1	1	634.36	-0.132225	0.394763	0	1	1	634.36	1.04433	0.394376	0	1	1	634.36	-0.140987	0.4116	0	1	1
RSUY_RS01895	1205.75	-1.83314	0.272378	-1.22308	0.221298	1	1205.75	-1.37133	0.270897	0	1	1	1205.75	-1.06284	0.270621	0	1	1	1205.75	0.185032	0.270247	0	1	1	1205.75	-1.08798	0.28608	0	1	1
RSUY_RS01900	638.651	-0.664882	0.286165	0	1	1	638.651	-1.36307	0.285935	0	1	1	638.651	-1.08046	0.285447	0	1	1	638.651	-0.52472	0.285124	0	1	1	638.651	-0.465873	0.303545	0	1	1
RSUY_RS01905	82.7614	0.750185	0.48524	0	1	1	82.7614	2.28161	0.469314	1.66542	0.0958281	0.446548	82.7614	3.08913	0.467439	3.39965	0.000674714	0.00379497	82.7614	2.49415	0.468751	2.12085	0.033934	0.152276	82.7614	-2.5362	1.2285	-0.84347	0.398966	1
RSUY_RS01910	433.899	0.424219	0.372491	0	1	1	433.899	1.6149	0.369551	0.310925	0.755858	1	433.899	2.1838	0.369178	1.85223	0.0639925	0.2176	433.899	1.88814	0.369382	1.05078	0.293359	0.862325	433.899	-2.14719	0.556595	-1.16277	0.244923	0.799073
RSUY_RS01915	470.754	0.652211	0.344725	0	1	1	470.754	1.47147	0.342591	0	1	1	470.754	2.01915	0.342214	1.51705	0.129255	0.401542	470.754	1.58214	0.342509	0.239818	0.810472	1	470.754	-0.609375	0.413663	0	1	1
RSUY_RS01920	858.381	0.653004	0.391248	0	1	1	858.381	1.8312	0.389982	0.849267	0.395733	1	858.381	2.31815	0.389834	2.09871	0.0358428	0.131881	858.381	1.64187	0.390033	0.36374	0.716052	1	858.381	-1.55144	0.464997	-0.110617	0.91192	1
RSUY_RS01925	744.876	-1.06462	0.261984	0	1	1	744.876	-0.186038	0.258819	0	1	1	744.876	-0.142256	0.258632	0	1	1	744.876	0.460397	0.25832	0	1	1	744.876	1.22307	0.267913	0	1	1
RSUY_RS01930	1003.95	0.304481	0.240494	0	1	1	1003.95	-0.0341463	0.240082	0	1	1	1003.95	0.202444	0.239855	0	1	1	1003.95	0.5135	0.239783	0	1	1	1003.95	-0.282668	0.26058	0	1	1
RSUY_RS01935	1900.43	3.03122	0.260728	5.87286	4.28349e-09	1.37329e-07	1900.43	1.37252	0.260916	0	1	1	1900.43	1.87179	0.26075	1.42587	0.153906	0.467553	1900.43	0.856952	0.2611	0	1	1	1900.43	-2.96977	0.394965	-3.72128	0.000198218	0.00142913
RSUY_RS01940	3606.81	0.670919	0.257018	0	1	1	3606.81	-1.18023	0.257202	0	1	1	3606.81	-1.02533	0.257127	0	1	1	3606.81	-1.80496	0.257397	-1.18477	0.23611	0.72879	3606.81	-0.283095	0.261039	0	1	1
RSUY_RS01945	1461.29	0.559759	0.388711	0	1	1	1461.29	-0.710559	0.38884	0	1	1	1461.29	-0.385278	0.388685	0	1	1	1461.29	-0.381171	0.388726	0	1	1	1461.29	-0.0197143	0.39521	0	1	1
RSUY_RS01950	1457.56	-0.342055	0.186936	0	1	1	1457.56	-0.0534996	0.186	0	1	1	1457.56	0.140974	0.18583	0	1	1	1457.56	0.147685	0.185893	0	1	1	1457.56	0.122637	0.198614	0	1	1
RSUY_RS01955	230.987	-0.0519215	0.209059	0	1	1	230.987	0.5006	0.20299	0	1	1	230.987	0.795215	0.201971	0	1	1	230.987	-0.360642	0.205878	0	1	1	230.987	0.525056	0.260483	0	1	1
RSUY_RS01960	422.157	-0.087349	0.156144	0	1	1	422.157	0.513568	0.151612	0	1	1	422.157	0.781542	0.150925	0	1	1	422.157	-0.345837	0.153652	0	1	1	422.157	0.47106	0.194406	0	1	1
RSUY_RS01965	431.454	0.0944485	0.242132	0	1	1	431.454	0.67136	0.239095	0	1	1	431.454	1.09814	0.238492	0	1	1	431.454	0.912118	0.238803	0	1	1	431.454	0.21736	0.281332	0	1	1
RSUY_RS01970	7811.84	-0.865318	0.387365	0	1	1	7811.84	2.88995	0.384641	3.61364	0.000301934	0.00321239	7811.84	0.789067	0.384965	0	1	1	7811.84	-0.397817	0.385637	0	1	1	7811.84	6.05469	0.384801	11.8365	2.52803e-32	3.37702e-30
RSUY_RS01975	1446.66	-3.26289	0.211811	-8.32293	8.58135e-17	5.81235e-15	1446.66	-2.28282	0.209136	-3.74311	0.000181759	0.00210115	1446.66	-1.9828	0.208848	-2.31175	0.0207917	0.0816889	1446.66	-1.76987	0.208817	-1.29239	0.196223	0.626167	1446.66	-3.35017	0.247241	-7.48327	7.24967e-14	1.76079e-12
RSUY_RS01980	4900.92	-3.8265	0.473149	-4.91706	8.78524e-07	2.07099e-05	4900.92	-3.12568	0.472752	-3.43875	0.000584413	0.0057356	4900.92	-3.21474	0.472741	-3.62722	0.000286486	0.00174837	4900.92	-3.82527	0.472874	-4.91731	8.77425e-07	1.18849e-05	4900.92	-1.97922	0.474487	-1.00998	0.312506	0.974604
RSUY_RS01985	343.241	-2.42112	0.33457	-2.75314	0.00590265	0.0571144	343.241	-1.23444	0.329561	0	1	1	343.241	-1.1178	0.329272	0	1	1	343.241	-2.17609	0.330991	-2.04262	0.0410897	0.176429	343.241	-4.99318	0.60673	-5.75739	8.54238e-09	1.25245e-07
RSUY_RS01990	1217.63	-2.70722	0.267894	-4.50632	6.59602e-06	0.000131619	1217.63	-2.02218	0.266383	-1.96027	0.0499647	0.262314	1217.63	-1.81216	0.266202	-1.17263	0.240946	0.690118	1217.63	-2.70089	0.266837	-4.50046	6.78081e-06	7.70896e-05	1217.63	-4.36662	0.333737	-8.58946	8.73801e-18	3.08979e-16
RSUY_RS01995	1337.14	-2.41389	0.293302	-3.11586	0.00183412	0.0206081	1337.14	-1.44576	0.291978	0	1	1	1337.14	-1.21631	0.291854	0	1	1	1337.14	-2.45263	0.292485	-3.25702	0.00112588	0.00799754	1337.14	-3.94476	0.344101	-7.10476	1.20528e-12	2.6109e-11
RSUY_RS02000	1416.41	-3.42447	0.246852	-7.79605	6.38763e-15	3.70098e-13	1416.41	-2.18123	0.244302	-2.78847	0.00529582	0.0396692	1416.41	-1.94897	0.244114	-1.83919	0.0658867	0.222976	1416.41	-2.49463	0.244477	-4.06841	4.73357e-05	0.000459874	1416.41	-4.89471	0.32612	-10.4094	2.24711e-25	1.50088e-23
RSUY_RS02005	1217.02	-3.88337	0.238306	-10.0013	1.5039e-23	1.6437e-21	1217.02	-2.41147	0.23414	-3.89287	9.9067e-05	0.00124066	1217.02	-2.28716	0.233948	-3.36469	0.000766293	0.00423089	1217.02	-2.3462	0.234082	-3.61497	0.000300378	0.00245249	1217.02	-5.39713	0.354738	-10.9859	4.46587e-28	4.13007e-26
RSUY_RS02010	2944.83	-4.1541	0.189349	-14.017	1.22721e-44	5.90167e-42	2944.83	-3.01793	0.187087	-8.11346	4.91996e-16	6.57225e-14	2944.83	-3.0847	0.187035	-8.47276	2.39642e-17	1.00212e-15	2944.83	-2.89235	0.187016	-7.44508	9.68858e-14	3.30443e-12	2944.83	-3.03388	0.201372	-7.61714	2.59364e-14	6.63448e-13
RSUY_RS02015	1735.77	-1.95578	0.402861	-1.13136	0.257905	1	1735.77	-1.01206	0.402238	0	1	1	1735.77	-1.10759	0.402225	0	1	1	1735.77	-2.39545	0.402628	-2.22402	0.0261471	0.122915	1735.77	-2.38395	0.415208	-2.12894	0.0332592	0.14192
RSUY_RS02020	1957.54	-0.489383	0.250314	0	1	1	1957.54	0.934171	0.248695	0	1	1	1957.54	1.08759	0.248611	0	1	1	1957.54	-0.0447027	0.249089	0	1	1	1957.54	2.31806	0.251642	3.25088	0.0011505	0.0070661
RSUY_RS02025	3.76054	0.819984	1.07655	0	1	1	3.76054	-2.52252	1.25869	-0.812373	0.416578	1	3.76054	-2.11174	1.18849	-0.514717	0.606751	1	3.76054	-0.0552471	1.07614	0	1	1	3.76054	0.506678	1.45777	0	1	1
RSUY_RS02030	40.6192	0.329671	0.595903	0	1	1	40.6192	-3.37631	0.6241	-3.00643	0.00264333	0.0215454	40.6192	-6.92325	0.874596	-6.20087	5.61516e-10	8.88266e-09	40.6192	-6.77621	0.869726	-6.06652	1.30715e-09	2.6412e-08	40.6192	-5.652	1.31798	-3.15028	0.00163115	0.00949663
RSUY_RS02035	11.2469	2.08228	0.602405	0.966586	0.333751	1	11.2469	-1.97936	0.691682	-0.69303	0.488291	1	11.2469	-3.83306	0.874858	-2.66679	0.00765804	0.0333885	11.2469	-5.05364	1.18113	-3.00869	0.0026238	0.0167124	11.2469	-2.55747	1.31768	-0.802522	0.422251	1
RSUY_RS02040	3.8027	-3.29094	1.49449	-1.19836	0.230776	1	3.8027	-6.11183	1.63231	-2.82534	0.00472311	0.036053	3.8027	-5.32	1.63231	-2.34024	0.0192713	0.0763393	3.8027	-0.260583	1.15813	0	1	1	3.8027	-0.0444493	1.50233	0	1	1
RSUY_RS02045	2.5879	-0.635985	1.034	0	1	1	2.5879	-3.10109	1.23948	-1.29174	0.196446	0.796551	2.5879	-2.27389	1.09077	-0.709487	0.478022	1	2.5879	-1.64126	1.04311	-0.13542	0.89228	1	2.5879	0.369124	1.37358	0	1	1
RSUY_RS02055	1275.57	2.08346	0.282691	2.06397	0.0390209	0.28432	1275.57	0.0440424	0.283122	0	1	1	1275.57	0.131438	0.282995	0	1	1	1275.57	-0.48437	0.283452	0	1	1	1275.57	-0.572197	0.305737	0	1	1
RSUY_RS02060	874.041	2.15109	0.571734	1.1388	0.254787	1	874.041	-1.58409	0.572764	-0.14682	0.883274	1	874.041	-4.7489	0.581016	-5.59175	2.24787e-08	2.81511e-07	874.041	-4.61156	0.581103	-5.35459	8.57528e-08	1.37005e-06	874.041	-2.41924	0.613723	-1.49782	0.134181	0.477275
RSUY_RS02065	635.101	3.5145	0.505033	3.98885	6.6395e-05	0.00108235	635.101	-0.0295495	0.506303	0	1	1	635.101	-3.98294	0.525151	-4.72806	2.2668e-06	2.04063e-05	635.101	-4.13762	0.529745	-4.97904	6.38997e-07	8.85573e-06	635.101	-0.223371	0.539094	0	1	1
RSUY_RS02070	2256.02	2.05575	0.556176	0.999242	0.317677	1	2256.02	-1.75138	0.556651	-0.451594	0.651562	1	2256.02	-6.37518	0.567941	-8.58394	9.16753e-18	4.28026e-16	2256.02	-5.99204	0.566193	-7.93376	2.12614e-15	8.66493e-14	2256.02	-0.550524	0.561135	0	1	1
RSUY_RS02075	71407.3	1.50227	0.408992	0.00555082	0.995571	1	71407.3	-2.21694	0.409016	-1.75285	0.0796284	0.383316	71407.3	-4.92115	0.409152	-8.36157	6.18902e-17	2.38104e-15	71407.3	-5.48514	0.409258	-9.73747	2.0868e-22	1.52052e-20	71407.3	0.386171	0.409088	0	1	1
RSUY_RS02080	1368.02	2.21854	0.588692	1.22058	0.222246	1	1368.02	-1.82103	0.589548	-0.54454	0.58607	1	1368.02	-4.77373	0.59518	-5.50041	3.78915e-08	4.5784e-07	1368.02	-4.78852	0.595979	-5.51784	3.43183e-08	5.77051e-07	1368.02	-0.630844	0.597468	0	1	1
RSUY_RS02085	7509.75	2.01933	0.299919	1.73157	0.0833502	0.523278	7509.75	-1.84884	0.300179	-1.16209	0.245199	0.960294	7509.75	-3.85885	0.300946	-7.83811	4.57369e-15	1.40095e-13	7509.75	-4.50433	0.30173	-9.957	2.35044e-23	1.88387e-21	7509.75	-2.28212	0.308221	-2.53754	0.0111634	0.0547802
RSUY_RS02090	11248.6	2.17038	0.288765	2.32154	0.0202576	0.164559	11248.6	-1.92694	0.288975	-1.47744	0.139557	0.602451	11248.6	-3.96167	0.289595	-8.50039	1.88955e-17	8.04145e-16	11248.6	-4.46149	0.290083	-10.2091	1.80507e-24	1.63784e-22	11248.6	-2.22328	0.29477	-2.4537	0.0141394	0.0669255
RSUY_RS02095	18019	1.81577	0.396338	0.796716	0.425616	1	18019	-3.2859	0.396552	-4.50358	6.68192e-06	0.000115588	18019	-5.11389	0.397038	-9.10214	8.85716e-20	5.1944e-18	18019	-5.80555	0.397603	-10.8288	2.51498e-27	2.62925e-25	18019	-1.55625	0.397777	-0.141423	0.887536	1
RSUY_RS02100	31661.3	1.7573	0.416695	0.617479	0.536919	1	31661.3	-3.0615	0.416792	-3.74648	0.00017933	0.00207807	31661.3	-4.79192	0.416993	-7.89442	2.91659e-15	9.35058e-14	31661.3	-5.7282	0.417336	-10.1314	4.00864e-24	3.56991e-22	31661.3	-1.35989	0.417366	0	1	1
RSUY_RS02105	37889.3	1.75616	0.297617	0.860705	0.3894	1	37889.3	-3.57565	0.29777	-6.97065	3.15477e-12	2.02284e-10	37889.3	-6.03537	0.298392	-15.1994	3.57096e-52	1.71728e-48	37889.3	-6.72655	0.299013	-17.4794	2.05827e-68	9.89821e-65	37889.3	-3.17897	0.300189	-5.59305	2.23115e-08	3.04819e-07
RSUY_RS02110	33122.6	1.24395	0.342014	0	1	1	33122.6	-3.92859	0.342163	-7.09774	1.26814e-12	9.10219e-11	33122.6	-6.07793	0.342624	-13.3614	1.0164e-40	1.22196e-37	33122.6	-7.15632	0.343454	-16.4689	6.13519e-61	1.47521e-57	33122.6	-3.6346	0.344718	-6.1923	5.92916e-10	9.96969e-09
RSUY_RS02115	70025.8	0.819144	0.323252	0	1	1	70025.8	-2.11514	0.323271	-1.90285	0.0570596	0.294737	70025.8	-3.83769	0.32332	-7.23027	4.82032e-13	1.14192e-11	70025.8	-4.27572	0.323358	-8.58404	9.15968e-18	4.63673e-16	70025.8	-0.137171	0.323384	0	1	1
RSUY_RS02120	65739.3	0.615649	0.33358	0	1	1	65739.3	-2.12391	0.333599	-1.87025	0.0614491	0.312708	65739.3	-3.58814	0.333638	-6.2587	3.88188e-10	6.30675e-09	65739.3	-4.32442	0.333693	-8.46414	2.58051e-17	1.29267e-15	65739.3	0.177925	0.333687	0	1	1
RSUY_RS02125	1063.31	-1.75074	0.228279	-1.09838	0.272037	1	1063.31	-1.91632	0.227454	-1.83035	0.0671979	0.33697	1063.31	-1.76212	0.22719	-1.15373	0.248612	0.709539	1063.31	-0.769089	0.226726	0	1	1	1063.31	-3.20506	0.281738	-6.05191	1.43139e-09	2.27932e-08
RSUY_RS02130	230.49	-0.964478	0.246861	0	1	1	230.49	-1.92445	0.247285	-1.71643	0.086084	0.409879	230.49	-1.83246	0.246148	-1.35064	0.17681	0.528271	230.49	-0.0410547	0.24224	0	1	1	230.49	-3.8726	0.541002	-4.38556	1.15687e-05	0.000101152
RSUY_RS02135	2839.98	-1.1231	0.238493	0	1	1	2839.98	-0.635584	0.238053	0	1	1	2839.98	-0.428231	0.237988	0	1	1	2839.98	-0.3758	0.238004	0	1	1	2839.98	-3.51731	0.275834	-7.31349	2.60285e-13	5.84912e-12
RSUY_RS02140	555.083	-2.30504	0.333907	-2.41099	0.0159094	0.135194	555.083	-1.87662	0.330937	-1.13805	0.255099	0.992534	555.083	-1.53692	0.330327	-0.111778	0.910999	1	555.083	0.26987	0.329345	0	1	1	555.083	-3.93572	0.463185	-5.25864	1.45123e-07	1.76682e-06
RSUY_RS02145	523.127	-0.775534	0.221892	0	1	1	523.127	-0.311874	0.219478	0	1	1	523.127	0.0555052	0.21898	0	1	1	523.127	-0.0729975	0.219217	0	1	1	523.127	-3.34753	0.390918	-4.72612	2.28845e-06	2.25979e-05
RSUY_RS02150	526.461	-1.048	0.184566	0	1	1	526.461	-0.751857	0.181721	0	1	1	526.461	-0.504882	0.181139	0	1	1	526.461	-0.0778003	0.180837	0	1	1	526.461	-2.09153	0.268169	-2.20583	0.0273961	0.119553
RSUY_RS02155	272.699	-1.67259	0.241546	-0.714514	0.474909	1	272.699	-0.758001	0.232807	0	1	1	272.699	-0.506409	0.231876	0	1	1	272.699	0.357824	0.230803	0	1	1	272.699	-1.90827	0.350707	-1.16414	0.244366	0.797798
RSUY_RS02160	2118.33	-1.06837	0.153538	0	1	1	2118.33	-0.960309	0.15287	0	1	1	2118.33	-0.818515	0.152735	0	1	1	2118.33	-1.08193	0.152921	0	1	1	2118.33	-1.10723	0.167023	0	1	1
RSUY_RS02165	19282	1.44667	0.41571	0	1	1	19282	-2.69385	0.415838	-2.87096	0.00409233	0.031742	19282	-5.04283	0.416341	-8.50945	1.74764e-17	7.50394e-16	19282	-5.91528	0.417009	-10.588	3.38816e-26	3.39451e-24	19282	0.522494	0.416024	0	1	1
RSUY_RS02170	18970.7	1.40026	0.33912	0	1	1	18970.7	-2.90851	0.339259	-4.15172	3.29984e-05	0.000473699	18970.7	-5.49021	0.339919	-11.7387	8.07251e-32	2.42629e-29	18970.7	-6.22697	0.340612	-13.8779	8.6262e-44	5.55706e-41	18970.7	-2.55184	0.341643	-3.07876	0.00207866	0.011858
RSUY_RS02175	54837.5	1.18339	0.364319	0	1	1	54837.5	-2.90991	0.364363	-3.86952	0.000109049	0.00134812	54837.5	-4.73021	0.364469	-8.8628	7.80303e-19	4.21626e-17	54837.5	-5.56959	0.364622	-11.1611	6.31929e-29	7.06732e-27	54837.5	-0.949753	0.364585	0	1	1
RSUY_RS02180	62676.3	1.37545	0.407353	0	1	1	62676.3	-2.45281	0.407384	-2.33886	0.0193429	0.119871	62676.3	-4.8784	0.407522	-8.2901	1.13149e-16	4.28452e-15	62676.3	-5.58552	0.407663	-10.0218	1.22258e-23	1.01368e-21	62676.3	0.388597	0.407457	0	1	1
RSUY_RS02185	10662.4	0.715244	0.4143	0	1	1	10662.4	-3.04184	0.414472	-3.72002	0.000199206	0.00225407	10662.4	-4.77211	0.414859	-7.88728	3.08836e-15	9.8357e-14	10662.4	-6.17884	0.415996	-11.2473	2.38763e-29	2.87053e-27	10662.4	-1.26204	0.415507	0	1	1
RSUY_RS02190	40288.7	1.75226	0.390191	0.646506	0.517951	1	40288.7	-2.5512	0.390247	-2.69369	0.00706668	0.0511032	40288.7	-4.78401	0.390441	-8.41105	4.0636e-17	1.61503e-15	40288.7	-5.87901	0.390791	-11.2055	3.83174e-29	4.38734e-27	40288.7	-1.41771	0.39078	0	1	1
RSUY_RS02195	31504.2	1.56056	0.374845	0.161553	0.871658	1	31504.2	-3.07145	0.374938	-4.19122	2.77457e-05	0.00040556	31504.2	-5.75713	0.375408	-11.34	8.31413e-30	1.59931e-27	31504.2	-6.39086	0.375822	-13.0138	1.02152e-38	3.5089e-36	31504.2	-2.68747	0.376468	-3.15424	0.00160919	0.00938014
RSUY_RS02200	22162.8	1.54194	0.471955	0.088867	0.929188	1	22162.8	-3.22736	0.472075	-3.65908	0.000253125	0.00274781	22162.8	-6.70206	0.47321	-10.9931	4.12295e-28	6.837e-26	22162.8	-6.94683	0.47361	-11.5007	1.30893e-30	1.85137e-28	22162.8	-1.74961	0.472928	-0.527793	0.597643	1
RSUY_RS02205	37964.7	1.4221	0.396869	0	1	1	37964.7	-2.93174	0.396931	-3.60701	0.000309743	0.00328096	37964.7	-4.89909	0.397099	-8.5598	1.13064e-17	5.08153e-16	37964.7	-6.13863	0.397482	-11.6701	1.81315e-31	2.72483e-29	37964.7	-2.30529	0.397801	-2.02437	0.0429325	0.177832
RSUY_RS02210	14155.4	1.20558	0.476631	0	1	1	14155.4	-3.59368	0.476831	-4.39082	1.12922e-05	0.000185973	14155.4	-6.98153	0.478601	-11.4532	2.26508e-30	4.73598e-28	14155.4	-7.00265	0.478855	-11.4913	1.45943e-30	2.00526e-28	14155.4	-2.20867	0.478361	-1.48145	0.138486	0.490775
RSUY_RS02215	18854.9	1.36699	0.441939	0	1	1	18854.9	-3.37305	0.442088	-4.23683	2.26698e-05	0.000341753	18854.9	-7.09771	0.443799	-12.6131	1.78725e-36	1.07436e-33	18854.9	-6.98187	0.443848	-12.3508	4.82397e-35	9.66603e-33	18854.9	-2.31449	0.443561	-1.83625	0.0663202	0.259507
RSUY_RS02220	29148.4	0.700317	0.387156	0	1	1	29148.4	-3.9356	0.387281	-6.28896	3.19595e-10	1.47782e-08	29148.4	-6.33052	0.387774	-12.457	1.28022e-35	6.15659e-33	29148.4	-6.37431	0.387866	-12.567	3.20735e-36	7.71208e-34	29148.4	-1.78376	0.387793	-0.731741	0.464326	1
RSUY_RS02225	20964	0.95829	0.38636	0	1	1	20964	-3.27456	0.386487	-4.59151	4.40054e-06	8.04646e-05	20964	-5.62952	0.386983	-10.6711	1.38998e-26	1.8066e-24	20964	-6.14095	0.387355	-11.9811	4.46106e-33	7.15108e-31	20964	-1.07718	0.386999	0	1	1
RSUY_RS02230	11120.1	1.03026	0.363406	0	1	1	11120.1	-3.41325	0.363672	-5.26092	1.43339e-07	3.76677e-06	11120.1	-6.1769	0.36513	-12.8089	1.46262e-37	1.17229e-34	11120.1	-6.71657	0.366202	-14.245	4.81268e-46	5.78604e-43	11120.1	-2.4686	0.366578	-2.64226	0.00823542	0.0416447
RSUY_RS02235	12023.8	1.28757	0.368992	0	1	1	12023.8	-3.35319	0.36925	-5.01879	5.1998e-07	1.17398e-05	12023.8	-6.62138	0.371354	-13.7911	2.88378e-43	4.6227e-40	12023.8	-6.50049	0.371407	-13.4636	2.55954e-41	1.36765e-38	12023.8	-3.11398	0.373955	-4.31597	1.58902e-05	0.000135011
RSUY_RS02240	15151.8	1.49635	0.421623	0	1	1	15151.8	-3.14255	0.421808	-3.89406	9.85797e-05	0.00124066	15151.8	-5.60863	0.42259	-9.7225	2.41777e-22	1.87533e-20	15151.8	-5.85356	0.422901	-10.2945	7.46042e-25	6.89945e-23	15151.8	-1.25478	0.422762	0	1	1
RSUY_RS02245	14129.8	1.726	0.366337	0.61691	0.537294	1	14129.8	-2.83477	0.366534	-3.64159	0.000270964	0.00290863	14129.8	-5.53432	0.367551	-10.9762	4.97408e-28	7.71624e-26	14129.8	-5.91343	0.368099	-11.9898	4.01905e-33	6.66469e-31	14129.8	-2.23141	0.369301	-1.98053	0.0476444	0.194443
RSUY_RS02250	30181.4	1.58374	0.351851	0.238005	0.811877	1	30181.4	-3.04979	0.351954	-4.40337	1.06581e-05	0.000176133	30181.4	-5.92314	0.352565	-12.5456	4.20179e-36	2.24516e-33	30181.4	-6.22304	0.35283	-13.3862	7.28514e-41	3.18493e-38	30181.4	-2.61906	0.353594	-3.16481	0.00155185	0.00914143
RSUY_RS02255	15406	2.02039	0.443616	1.17307	0.240766	1	15406	-2.55452	0.443762	-2.37633	0.017486	0.109635	15406	-5.55235	0.444725	-9.11205	8.08362e-20	4.79928e-18	15406	-5.87878	0.445165	-9.83631	7.85352e-23	6.19141e-21	15406	-1.70311	0.445469	-0.455944	0.64843	1
RSUY_RS02260	15991	1.74315	0.33593	0.723812	0.469181	1	15991	-3.01389	0.336147	-4.50364	6.67978e-06	0.000115588	15991	-5.40793	0.337002	-11.5961	4.31119e-31	1.15181e-28	15991	-6.04188	0.337789	-13.4459	3.25445e-41	1.56506e-38	15991	-2.34942	0.339031	-2.50543	0.0122304	0.0589929
RSUY_RS02265	25117.9	1.83294	0.352583	0.944291	0.345021	1	25117.9	-2.85396	0.352705	-3.8388	0.00012364	0.00150147	25117.9	-5.22413	0.353177	-10.5447	5.37693e-26	6.47372e-24	25117.9	-6.02403	0.353741	-12.7891	1.8866e-37	5.67043e-35	25117.9	-2.82026	0.355298	-3.71592	0.000202467	0.00145409
RSUY_RS02270	18777.5	1.98553	0.399668	1.21484	0.224427	1	18777.5	-2.80303	0.39982	-3.25903	0.00111795	0.0101438	18777.5	-5.26631	0.400456	-9.40505	5.20036e-21	3.43697e-19	18777.5	-6.04834	0.401183	-11.3373	8.57065e-30	1.08464e-27	18777.5	-2.51895	0.402501	-2.53156	0.0113557	0.0553847
RSUY_RS02275	27687.2	1.56522	0.368019	0.177214	0.85934	1	27687.2	-3.09214	0.368132	-4.32493	1.52579e-05	0.000241366	27687.2	-5.3617	0.36853	-10.4787	1.08265e-25	1.18329e-23	27687.2	-6.1009	0.368974	-12.4694	1.09597e-35	2.29153e-33	27687.2	-1.83606	0.369094	-0.910503	0.362557	1
RSUY_RS02280	8821.04	1.39374	0.367553	0	1	1	8821.04	-3.01625	0.367846	-4.12195	3.75672e-05	0.000528247	8821.04	-4.96702	0.368625	-9.40529	5.18869e-21	3.43697e-19	8821.04	-5.9505	0.369936	-12.0304	2.45836e-33	4.22224e-31	8821.04	-3.42412	0.376372	-5.11227	3.18303e-07	3.67962e-06
RSUY_RS02285	18480.9	1.27909	0.304	0	1	1	18480.9	-3.29873	0.304201	-5.91296	3.36006e-09	1.22413e-07	18480.9	-4.6532	0.304478	-10.3561	3.92644e-25	4.10484e-23	18480.9	-5.94944	0.305331	-14.5725	4.20259e-48	6.73675e-45	18480.9	-2.44566	0.306538	-3.08497	0.0020357	0.0116961
RSUY_RS02290	63027.9	2.09677	0.349964	1.70525	0.0881486	0.547591	63027.9	-2.99514	0.350027	-4.27149	1.94171e-05	0.000303172	63027.9	-5.1911	0.350231	-10.5391	5.70671e-26	6.53418e-24	63027.9	-5.97585	0.350478	-12.7707	2.39033e-37	6.76182e-35	63027.9	-2.96318	0.351345	-4.16452	3.12005e-05	0.000256046
RSUY_RS02295	15244.2	2.07965	0.495315	1.17027	0.241894	1	15244.2	-2.61042	0.49545	-2.24123	0.0250115	0.147027	15244.2	-5.90241	0.49657	-8.86563	7.60713e-19	4.15712e-17	15244.2	-6.78106	0.497888	-10.6069	2.76699e-26	2.83116e-24	15244.2	-4.57729	0.507153	-6.06778	1.29693e-09	2.08594e-08
RSUY_RS02300	4204.99	1.24205	0.593622	0	1	1	4204.99	-3.42651	0.594101	-3.24272	0.00118393	0.0106127	4204.99	-6.61669	0.597754	-8.55985	1.1301e-17	5.08153e-16	4204.99	-7.00476	0.599636	-9.18017	4.30421e-20	2.55543e-18	4204.99	-2.71239	0.600226	-2.01989	0.043395	0.179284
RSUY_RS02305	15870.3	1.59418	0.412696	0.228215	0.819479	1	15870.3	-2.67713	0.412826	-2.85139	0.00435284	0.0334925	15870.3	-5.16677	0.413396	-8.86987	7.32315e-19	4.04794e-17	15870.3	-5.82482	0.413934	-10.4481	1.4949e-25	1.43779e-23	15870.3	-2.16727	0.414821	-1.60858	0.107707	0.395392
RSUY_RS02310	17173.7	1.33858	0.337891	0	1	1	17173.7	-2.54939	0.338012	-3.1046	0.00190535	0.0161317	17173.7	-4.39258	0.338313	-8.55	1.23092e-17	5.43071e-16	17173.7	-5.35797	0.338827	-11.3862	4.89672e-30	6.5412e-28	17173.7	-1.42218	0.339219	0	1	1
RSUY_RS02315	16945.1	1.44233	0.425406	0	1	1	16945.1	-3.25443	0.425583	-4.1224	3.74941e-05	0.000528247	16945.1	-5.24413	0.426065	-8.7877	1.52658e-18	7.64719e-17	16945.1	-5.63578	0.426374	-9.69989	3.01813e-22	2.13444e-20	16945.1	-0.993737	0.426243	0	1	1
RSUY_RS02320	25740	1.47847	0.315043	0	1	1	25740	-2.75234	0.315148	-3.97383	7.07248e-05	0.000929277	25740	-4.51769	0.315381	-9.56839	1.08583e-21	8.03345e-20	25740	-5.44	0.315766	-12.4776	9.89605e-36	2.16319e-33	25740	-2.23754	0.316751	-2.32847	0.0198873	0.0904804
RSUY_RS02325	10950.6	1.47941	0.482782	0	1	1	10950.6	-2.99671	0.482985	-3.09888	0.00194254	0.0164177	10950.6	-4.37117	0.483273	-5.94109	2.83132e-09	4.04031e-08	10950.6	-5.42335	0.483937	-8.10714	5.18255e-16	2.22526e-14	10950.6	-1.13457	0.484062	0	1	1
RSUY_RS02330	672.016	0.28055	0.22383	0	1	1	672.016	-0.37687	0.223548	0	1	1	672.016	-0.396858	0.223373	0	1	1	672.016	-1.35557	0.225214	0	1	1	672.016	1.04195	0.235145	0	1	1
RSUY_RS02335	3141.63	-0.298835	0.117222	0	1	1	3141.63	-0.362534	0.116816	0	1	1	3141.63	-0.247823	0.116719	0	1	1	3141.63	-1.37194	0.11735	0	1	1	3141.63	-0.218501	0.125917	0	1	1
RSUY_RS02340	2297.76	0.0880531	0.235508	0	1	1	2297.76	-0.692577	0.23548	0	1	1	2297.76	-0.558277	0.235398	0	1	1	2297.76	-1.91989	0.236045	-1.77885	0.0752647	0.287032	2297.76	-0.426799	0.242462	0	1	1
RSUY_RS02345	2031.32	1.10596	0.290273	0	1	1	2031.32	0.0212606	0.290321	0	1	1	2031.32	-0.10519	0.29031	0	1	1	2031.32	-1.64056	0.291068	-0.4829	0.629167	1	2031.32	-0.0627885	0.297714	0	1	1
RSUY_RS02350	1941.5	-0.659005	0.248053	0	1	1	1941.5	-1.87945	0.248202	-1.52881	0.126311	0.557788	1941.5	-2.51158	0.248464	-4.07132	4.67478e-05	0.000331579	1941.5	-2.61695	0.248651	-4.49205	7.05413e-06	8.00078e-05	1941.5	-0.944297	0.255038	0	1	1
RSUY_RS02355	2299.03	-1.17243	0.164673	0	1	1	2299.03	-0.836508	0.163813	0	1	1	2299.03	-0.601198	0.163651	0	1	1	2299.03	-0.753969	0.163769	0	1	1	2299.03	-0.0391166	0.170882	0	1	1
RSUY_RS02360	2793.48	-0.114142	0.16951	0	1	1	2793.48	-0.372801	0.169234	0	1	1	2793.48	-0.278421	0.169146	0	1	1	2793.48	-0.950054	0.169481	0	1	1	2793.48	0.804246	0.173507	0	1	1
RSUY_RS02365	2300.2	-0.971234	0.376149	0	1	1	2300.2	-1.13356	0.375647	0	1	1	2300.2	-1.44898	0.375731	0	1	1	2300.2	-0.362757	0.375314	0	1	1	2300.2	2.66191	0.376073	3.08958	0.00200439	0.0115301
RSUY_RS02370	1245.6	-2.68622	0.313157	-3.78792	0.000151911	0.00224092	1245.6	-2.11939	0.309436	-2.00166	0.0453214	0.241899	1245.6	-2.1639	0.309252	-2.1468	0.031809	0.11895	1245.6	-0.229344	0.307821	0	1	1	1245.6	1.78163	0.310363	0.907426	0.364181	1
RSUY_RS02375	1412.95	-0.583104	0.185508	0	1	1	1412.95	0.14303	0.182877	0	1	1	1412.95	0.39302	0.182545	0	1	1	1412.95	0.641693	0.182481	0	1	1	1412.95	2.50873	0.186865	5.39818	6.73201e-08	8.47853e-07
RSUY_RS02380	2510.27	1.53877	0.21617	0.179339	0.857671	1	2510.27	0.898601	0.216081	0	1	1	2510.27	0.839437	0.216044	0	1	1	2510.27	0.303717	0.216331	0	1	1	2510.27	2.7518	0.218534	5.72819	1.01508e-08	1.48374e-07
RSUY_RS02385	928.303	1.49783	0.185656	0	1	1	928.303	1.48135	0.184797	0	1	1	928.303	1.59146	0.184608	0.495418	0.620305	1	928.303	0.714088	0.185521	0	1	1	928.303	2.05437	0.197923	2.80095	0.0050952	0.0271049
RSUY_RS02390	1468.25	-0.499714	0.158921	0	1	1	1468.25	-1.35579	0.15891	0	1	1	1468.25	-1.10555	0.158631	0	1	1	1468.25	-1.36868	0.158906	0	1	1	1468.25	-3.35932	0.226436	-8.21123	2.18936e-16	6.88145e-15
RSUY_RS02395	252.739	-1.1256	0.299516	0	1	1	252.739	-2.98046	0.303104	-4.88433	1.03779e-06	2.19855e-05	252.739	-3.20327	0.30337	-5.61449	1.97145e-08	2.49493e-07	252.739	-1.7153	0.298825	-0.720505	0.471214	1	252.739	-2.71753	0.39606	-3.07411	0.0021113	0.0120157
RSUY_RS02400	418.706	0.469086	0.194424	0	1	1	418.706	0.565859	0.192616	0	1	1	418.706	0.924288	0.19203	0	1	1	418.706	-0.299581	0.194129	0	1	1	418.706	-1.48449	0.3044	0	1	1
RSUY_RS02405	4291.07	0.635067	0.327082	0	1	1	4291.07	-0.521249	0.327111	0	1	1	4291.07	-0.381338	0.32708	0	1	1	4291.07	-1.32532	0.327229	0	1	1	4291.07	-1.37034	0.333056	0	1	1
RSUY_RS02410	3449.16	2.13013	0.362849	1.73662	0.0824537	0.519311	3449.16	-0.655731	0.363076	0	1	1	3449.16	-0.622243	0.363036	0	1	1	3449.16	-1.18368	0.363207	0	1	1	3449.16	-1.56356	0.374713	-0.169616	0.865312	1
RSUY_RS02415	1706.04	2.67289	0.392585	2.98761	0.00281165	0.0297824	1706.04	-0.435345	0.393109	0	1	1	1706.04	-0.313005	0.392986	0	1	1	1706.04	-0.748951	0.39326	0	1	1	1706.04	-1.12355	0.41403	0	1	1
RSUY_RS02420	2132.01	2.88317	0.394715	3.50421	0.000457956	0.00598194	2132.01	-0.488366	0.39521	0	1	1	2132.01	-0.476772	0.395139	0	1	1	2132.01	-0.854507	0.395374	0	1	1	2132.01	-0.822052	0.410125	0	1	1
RSUY_RS02425	2817.45	2.15852	0.371139	1.77431	0.0760116	0.491978	2817.45	-0.903864	0.371457	0	1	1	2817.45	-1.37304	0.37155	0	1	1	2817.45	-1.70922	0.371753	-0.562789	0.573578	1	2817.45	-2.21503	0.391423	-1.82674	0.0677385	0.263769
RSUY_RS02430	9348.36	2.49258	0.387283	2.56293	0.0103794	0.0932978	9348.36	-0.69903	0.387385	0	1	1	9348.36	-0.851391	0.387383	0	1	1	9348.36	-1.3412	0.387453	0	1	1	9348.36	-1.39667	0.391602	0	1	1
RSUY_RS02435	1470.01	1.37632	0.293846	0	1	1	1470.01	-0.338886	0.294119	0	1	1	1470.01	-0.331131	0.294047	0	1	1	1470.01	-1.34017	0.294719	0	1	1	1470.01	-0.312488	0.305851	0	1	1
RSUY_RS02440	3000.5	0.55092	0.252554	0	1	1	3000.5	-0.537624	0.252604	0	1	1	3000.5	-0.565173	0.25257	0	1	1	3000.5	-1.45777	0.252913	0	1	1	3000.5	0.518109	0.255856	0	1	1
RSUY_RS02445	2059.98	0.82249	0.205986	0	1	1	2059.98	0.253417	0.205872	0	1	1	2059.98	0.473204	0.205755	0	1	1	2059.98	-0.362772	0.206124	0	1	1	2059.98	0.497348	0.213878	0	1	1
RSUY_RS02450	1313.5	0.555551	0.808621	0	1	1	1313.5	2.70603	0.808026	1.49256	0.135552	0.587801	1313.5	1.75955	0.808085	0.32119	0.748067	1	1313.5	0.344441	0.808367	0	1	1	1313.5	1.96363	0.810925	0.571726	0.567507	1
RSUY_RS02455	514.088	1.19026	0.330677	0	1	1	514.088	0.584376	0.330423	0	1	1	514.088	1.04133	0.329979	0	1	1	514.088	0.999191	0.330097	0	1	1	514.088	-0.119136	0.368131	0	1	1
RSUY_RS02460	11257.8	1.46097	0.212552	0	1	1	11257.8	0.169699	0.212579	0	1	1	11257.8	0.0217618	0.212577	0	1	1	11257.8	-0.966313	0.212703	0	1	1	11257.8	1.15922	0.213607	0	1	1
RSUY_RS02465	2139.56	0.547479	0.173202	0	1	1	2139.56	-0.209286	0.173151	0	1	1	2139.56	-0.195794	0.173078	0	1	1	2139.56	-0.92523	0.173531	0	1	1	2139.56	0.258124	0.181495	0	1	1
RSUY_RS02470	963.534	-0.591855	0.538636	0	1	1	963.534	0.58035	0.535778	0	1	1	963.534	0.940651	0.535496	0	1	1	963.534	1.98441	0.535203	0.9051	0.365412	1	963.534	3.63807	0.537211	3.97994	6.89327e-05	0.000541663
RSUY_RS02475	1818.59	0.490077	0.200306	0	1	1	1818.59	-1.18308	0.200677	0	1	1	1818.59	-1.26452	0.200625	0	1	1	1818.59	-1.67041	0.201011	-0.847789	0.396555	1	1818.59	-0.585607	0.211386	0	1	1
RSUY_RS02480	1553.56	1.16328	0.168304	0	1	1	1553.56	-0.39226	0.168669	0	1	1	1553.56	-0.320004	0.168519	0	1	1	1553.56	-1.08898	0.169247	0	1	1	1553.56	-0.782796	0.191406	0	1	1
RSUY_RS02485	1442.66	0.914902	0.260776	0	1	1	1442.66	-1.14151	0.261258	0	1	1	1442.66	-1.14591	0.261165	0	1	1	1442.66	-2.11494	0.262065	-2.34651	0.01895	0.0936594	1442.66	-1.19023	0.278136	0	1	1
RSUY_RS02490	2500.5	0.76539	0.247006	0	1	1	2500.5	-1.18442	0.247277	0	1	1	2500.5	-1.40737	0.247296	0	1	1	2500.5	-2.26159	0.247835	-3.07296	0.0021195	0.0138112	2500.5	-0.937651	0.255694	0	1	1
RSUY_RS02495	8488.52	0.817945	0.273586	0	1	1	8488.52	-0.92685	0.273725	0	1	1	8488.52	-1.26784	0.273763	0	1	1	8488.52	-2.22948	0.274163	-2.66077	0.00779627	0.0434945	8488.52	2.88415	0.273884	5.05379	4.33129e-07	4.83275e-06
RSUY_RS02500	951.074	-0.451745	0.228484	0	1	1	951.074	-1.84899	0.2294	-1.52133	0.128178	0.563958	951.074	-2.23238	0.229875	-3.186	0.00144253	0.00753219	951.074	-1.66676	0.22901	-0.72818	0.466503	1	951.074	1.56336	0.2323	0.272758	0.78504	1
RSUY_RS02505	2449.5	0.828398	0.177811	0	1	1	2449.5	-0.829292	0.178125	0	1	1	2449.5	-0.820737	0.178037	0	1	1	2449.5	-1.58912	0.178626	-0.498931	0.617828	1	2449.5	0.403388	0.183926	0	1	1
RSUY_RS02510	1612.74	1.64433	0.250995	0.575038	0.565266	1	1612.74	-0.0156971	0.25126	0	1	1	1612.74	0.163025	0.251125	0	1	1	1612.74	-0.905435	0.251782	0	1	1	1612.74	-0.172359	0.264775	0	1	1
RSUY_RS02515	1003.46	0.925567	0.364859	0	1	1	1003.46	-1.44568	0.36551	0	1	1	1003.46	-1.90346	0.365732	-1.10316	0.269957	0.761422	1003.46	-2.91331	0.367249	-3.84838	0.000118903	0.00105111	1003.46	-1.11989	0.380893	0	1	1
RSUY_RS02520	2499.43	-0.29579	0.184961	0	1	1	2499.43	-1.84768	0.185263	-1.87671	0.0605575	0.308497	2499.43	-1.97082	0.185237	-2.54173	0.0110306	0.0461272	2499.43	-2.12153	0.185418	-3.35207	0.000802106	0.00589806	2499.43	-0.855277	0.192696	0	1	1
RSUY_RS02525	1672.17	0.449709	0.173928	0	1	1	1672.17	-1.11125	0.174297	0	1	1	1672.17	-1.24489	0.174272	0	1	1	1672.17	-2.18196	0.175334	-3.88948	0.00010046	0.000908106	1672.17	-1.00614	0.190802	0	1	1
RSUY_RS02530	2429.41	-0.426663	0.119509	0	1	1	2429.41	-1.57834	0.119711	-0.654445	0.512825	1	2429.41	-1.59177	0.119594	-0.76738	0.442855	1	2429.41	-1.79018	0.119874	-2.42068	0.0154917	0.0794362	2429.41	-0.580807	0.129749	0	1	1
RSUY_RS02535	1953.18	0.0204827	0.127922	0	1	1	1953.18	-0.960196	0.127994	0	1	1	1953.18	-0.780447	0.127782	0	1	1	1953.18	-1.54887	0.12847	-0.380415	0.703637	1	1953.18	-1.35995	0.150571	0	1	1
RSUY_RS02540	1666.99	1.24337	0.293013	0	1	1	1666.99	-0.445088	0.293248	0	1	1	1666.99	-0.51811	0.293213	0	1	1	1666.99	-1.43775	0.293773	0	1	1	1666.99	-0.40881	0.30361	0	1	1
RSUY_RS02550	5036.58	0.441146	0.355262	0	1	1	5036.58	-1.05131	0.355322	0	1	1	5036.58	-1.95617	0.355436	-1.28341	0.199348	0.584553	5036.58	-1.7032	0.355417	-0.571729	0.567505	1	5036.58	0.13689	0.356758	0	1	1
RSUY_RS02555	2514.9	-0.606874	0.183233	0	1	1	2514.9	-1.94696	0.183452	-2.43637	0.0148355	0.0961506	2514.9	-2.06574	0.183424	-3.08434	0.00204002	0.0102405	2514.9	-2.27752	0.183643	-4.23386	2.29718e-05	0.000235045	2514.9	-1.00217	0.191023	0	1	1
RSUY_RS02560	1766.56	0.24498	0.284711	0	1	1	1766.56	-1.73543	0.285115	-0.825732	0.408956	1	1766.56	-1.9512	0.285139	-1.58239	0.11356	0.359519	1766.56	-2.37123	0.285518	-3.05139	0.00227784	0.014673	1766.56	-0.936917	0.293328	0	1	1
RSUY_RS02565	1368.21	0.244131	0.223574	0	1	1	1368.21	-1.29294	0.223933	0	1	1	1368.21	-1.35376	0.223862	0	1	1	1368.21	-2.2239	0.224787	-3.22036	0.00128029	0.00891015	1368.21	-1.03859	0.239128	0	1	1
RSUY_RS02570	891.561	0.935852	0.381498	0	1	1	891.561	-1.3062	0.382159	0	1	1	891.561	-1.41266	0.382112	0	1	1	891.561	-1.66792	0.382448	-0.439063	0.660616	1	891.561	-1.01607	0.399008	0	1	1
RSUY_RS02575	2419.01	0.580727	0.461812	0	1	1	2419.01	-0.867852	0.46194	0	1	1	2419.01	-1.99016	0.462303	-1.06026	0.289028	0.807163	2419.01	-1.59561	0.462187	-0.206861	0.836118	1	2419.01	1.83888	0.462821	0.732215	0.464037	1
RSUY_RS02580	1943.72	-1.52332	0.272301	-0.0856286	0.931762	1	1943.72	-2.34756	0.27224	-3.11328	0.00185017	0.0157199	1943.72	-2.57594	0.272316	-3.95107	7.78025e-05	0.000529961	1943.72	-1.44463	0.271361	0	1	1	1943.72	1.91396	0.272444	1.51943	0.128655	0.460686
RSUY_RS02585	1069.37	0.752997	0.267456	0	1	1	1069.37	0.245609	0.267232	0	1	1	1069.37	0.767759	0.266933	0	1	1	1069.37	-0.293408	0.267572	0	1	1	1069.37	0.689574	0.278188	0	1	1
RSUY_RS02590	945.023	-2.05374	0.254613	-2.17484	0.0296419	0.22378	945.023	-1.80708	0.252964	-1.21394	0.224772	0.890033	945.023	-1.61802	0.252651	-0.467115	0.640418	1	945.023	-1.04656	0.252372	0	1	1	945.023	-0.718944	0.265052	0	1	1
RSUY_RS02595	2103.08	-0.485664	0.298345	0	1	1	2103.08	0.0129455	0.297906	0	1	1	2103.08	0.33354	0.297826	0	1	1	2103.08	-0.501426	0.29802	0	1	1	2103.08	-0.683917	0.306902	0	1	1
RSUY_RS02600	2054.99	-0.104704	0.391845	0	1	1	2054.99	-0.843265	0.391815	0	1	1	2054.99	-0.905044	0.391792	0	1	1	2054.99	-1.32021	0.391934	0	1	1	2054.99	-0.163242	0.39568	0	1	1
RSUY_RS02605	1228.24	-0.937233	0.298181	0	1	1	1228.24	0.386056	0.296132	0	1	1	1228.24	0.695475	0.295969	0	1	1	1228.24	0.712786	0.29601	0	1	1	1228.24	1.12844	0.302724	0	1	1
RSUY_RS02610	769.402	-1.20362	0.26858	0	1	1	769.402	-0.525394	0.26509	0	1	1	769.402	-0.302512	0.264653	0	1	1	769.402	0.219017	0.264339	0	1	1	769.402	1.88998	0.270411	1.44218	0.14925	0.524667
RSUY_RS02615	1042.83	0.986301	0.274565	0	1	1	1042.83	1.79601	0.273363	1.08286	0.278871	1	1042.83	2.46851	0.273121	3.5461	0.000390976	0.00232411	1042.83	1.59321	0.273437	0.340882	0.733192	1	1042.83	0.510529	0.298655	0	1	1
RSUY_RS02620	252910	0.59834	0.597956	0	1	1	252910	-1.85941	0.597958	-0.601058	0.547801	1	252910	-5.27533	0.59798	-6.31347	2.72852e-10	4.49364e-09	252910	-4.89776	0.597976	-5.6821	1.33049e-08	2.3437e-07	252910	-1.49072	0.597998	0	1	1
RSUY_RS02625	2321.1	0.330563	0.310878	0	1	1	2321.1	0.0954518	0.310741	0	1	1	2321.1	0.182263	0.310701	0	1	1	2321.1	-0.847605	0.310963	0	1	1	2321.1	-0.441145	0.317926	0	1	1
RSUY_RS02630	1197.43	0.469808	0.22197	0	1	1	1197.43	0.236902	0.221567	0	1	1	1197.43	0.537941	0.221365	0	1	1	1197.43	-0.566501	0.222091	0	1	1	1197.43	0.220442	0.235471	0	1	1
RSUY_RS02635	1998.1	0.167457	0.461597	0	1	1	1998.1	-0.313002	0.461532	0	1	1	1998.1	-1.95736	0.461904	-0.990156	0.322098	0.888171	1998.1	-1.52188	0.461801	-0.0473715	0.962217	1	1998.1	0.242892	0.46435	0	1	1
RSUY_RS02640	3642.42	-0.755555	0.274518	0	1	1	3642.42	-1.06858	0.274409	0	1	1	3642.42	-2.06287	0.274586	-2.04988	0.0403762	0.146212	3642.42	-2.70497	0.274884	-4.38354	1.16764e-05	0.000127328	3642.42	-0.224678	0.276887	0	1	1
RSUY_RS02645	5038.7	-1.05492	0.314725	0	1	1	5038.7	-1.33332	0.314644	0	1	1	5038.7	-2.15561	0.314734	-2.08305	0.0372464	0.136419	5038.7	-2.51263	0.31484	-3.21635	0.00129833	0.00902264	5038.7	-0.436598	0.316293	0	1	1
RSUY_RS02650	2538.8	-0.696793	0.246366	0	1	1	2538.8	-1.02353	0.246214	0	1	1	2538.8	-1.71594	0.246358	-0.876514	0.380751	1	2538.8	-2.38529	0.246724	-3.58815	0.000333026	0.00266034	2538.8	-1.02693	0.252788	0	1	1
RSUY_RS02655	4906.94	0.597485	0.545592	0	1	1	4906.94	-2.27017	0.545756	-1.4112	0.158186	0.665546	4906.94	-3.17339	0.5459	-3.06538	0.00217396	0.010789	4906.94	-3.93355	0.54622	-4.45525	8.37945e-06	9.39319e-05	4906.94	-0.373455	0.546788	0	1	1
RSUY_RS02660	3589.15	0.96714	0.340863	0	1	1	3589.15	-1.74521	0.341128	-0.718835	0.472242	1	3589.15	-2.79701	0.341437	-3.79868	0.000145466	0.000947894	3589.15	-3.10078	0.341689	-4.6849	2.80102e-06	3.42751e-05	3589.15	-0.849329	0.344929	0	1	1
RSUY_RS02665	144.284	2.52936	0.62644	1.64319	0.100344	0.61195	144.284	-0.284972	0.629553	0	1	1	144.284	-0.67738	0.630251	0	1	1	144.284	-1.28061	0.633601	0	1	1	144.284	-0.172989	0.69953	0	1	1
RSUY_RS02670	1408.45	0.477619	0.211273	0	1	1	1408.45	0.800389	0.210631	0	1	1	1408.45	1.25151	0.210457	0	1	1	1408.45	0.110032	0.210928	0	1	1	1408.45	-2.1801	0.275446	-2.46907	0.0135463	0.064606
RSUY_RS02675	1480.54	0.574982	0.353097	0	1	1	1480.54	1.92049	0.352145	1.19407	0.232451	0.914874	1480.54	2.43653	0.352046	2.66026	0.00780804	0.0339809	1480.54	1.7658	0.352171	0.754736	0.450407	1	1480.54	-0.90801	0.387643	0	1	1
RSUY_RS02680	1425.63	-2.70924	0.300337	-4.02628	5.66669e-05	0.000952835	1425.63	-1.09787	0.296525	0	1	1	1425.63	-0.938201	0.296353	0	1	1	1425.63	0.588428	0.295944	0	1	1	1425.63	0.447294	0.3017	0	1	1
RSUY_RS02685	1711.2	0.267192	0.327185	0	1	1	1711.2	1.43587	0.326367	0	1	1	1711.2	2.0749	0.326254	1.76214	0.0780465	0.259802	1711.2	1.38239	0.326373	0	1	1	1711.2	-1.53438	0.365219	-0.0941394	0.924998	1
RSUY_RS02690	617.224	-1.28363	0.275912	0	1	1	617.224	-1.61842	0.274856	-0.430833	0.66659	1	617.224	-1.24564	0.274117	0	1	1	617.224	-0.153426	0.273341	0	1	1	617.224	-0.167894	0.289832	0	1	1
RSUY_RS02695	514.964	-0.224457	0.272255	0	1	1	514.964	-0.288023	0.270947	0	1	1	514.964	0.330425	0.270209	0	1	1	514.964	0.0946553	0.270522	0	1	1	514.964	0.0733711	0.295668	0	1	1
RSUY_RS02700	4664.53	1.64175	0.40666	0.348575	0.727408	1	4664.53	-2.0358	0.406954	-1.31662	0.187966	0.768647	4664.53	-2.33153	0.406985	-2.04315	0.0410376	0.148161	4664.53	-3.00719	0.407276	-3.70067	0.000215031	0.00179841	4664.53	-2.925	0.419737	-3.39498	0.000686339	0.00445425
RSUY_RS02705	8337.77	1.40906	0.379013	0	1	1	8337.77	-1.70445	0.379137	-0.539243	0.589719	1	8337.77	-1.76536	0.379125	-0.699939	0.483965	1	8337.77	-2.72945	0.379295	-3.24141	0.00118939	0.00836223	8337.77	-2.41679	0.384372	-2.38517	0.0170711	0.0793955
RSUY_RS02710	2441.13	1.12361	0.309215	0	1	1	2441.13	-1.54383	0.309596	-0.141582	0.88741	1	2441.13	-1.54219	0.309535	-0.136312	0.891574	1	2441.13	-2.70959	0.310245	-3.89882	9.66616e-05	0.000876662	2441.13	-2.48035	0.329478	-2.97545	0.00292556	0.0161342
RSUY_RS02715	1029.78	1.18708	0.35525	0	1	1	1029.78	-1.23743	0.355889	0	1	1	1029.78	-1.01083	0.355656	0	1	1	1029.78	-1.98589	0.356526	-1.36284	0.172933	0.564302	1029.78	-3.09829	0.418669	-3.81755	0.000134783	0.000998212
RSUY_RS02720	4012.07	0.305206	0.282509	0	1	1	4012.07	-1.22924	0.282605	0	1	1	4012.07	-1.01236	0.282544	0	1	1	4012.07	-2.0599	0.2828	-1.97985	0.0477208	0.19921	4012.07	-1.35564	0.288246	0	1	1
RSUY_RS02725	1150.67	1.60638	0.401823	0.264754	0.791199	1	1150.67	2.81703	0.398439	3.30547	0.000948182	0.00876886	1150.67	2.74379	0.398371	3.12218	0.00179516	0.00911608	1150.67	3.59741	0.397992	5.26998	1.36437e-07	2.10972e-06	1150.67	6.19098	0.399549	11.7407	7.88455e-32	1.02478e-29
RSUY_RS02730	5648	1.30731	0.533563	0	1	1	5648	2.28667	0.532921	1.47615	0.139905	0.603409	5648	1.55256	0.533038	0.0986044	0.921452	1	5648	3.58425	0.532773	3.91208	9.1506e-05	0.000835014	5648	6.43529	0.532971	9.25995	2.04531e-20	8.94173e-19
RSUY_RS02735	3313.08	2.38201	0.374338	2.35618	0.018464	0.152566	3313.08	2.14076	0.374209	1.71231	0.086839	0.41263	3313.08	1.48125	0.374304	0	1	1	3313.08	0.00136515	0.374996	0	1	1	3313.08	4.61458	0.374877	8.30826	9.71137e-17	3.11346e-15
RSUY_RS02740	3452.12	0.449628	0.165705	0	1	1	3452.12	-0.508226	0.165728	0	1	1	3452.12	-0.10522	0.165597	0	1	1	3452.12	-0.643433	0.165762	0	1	1	3452.12	-1.96031	0.18607	-2.47386	0.0133662	0.0638311
RSUY_RS02745	3697.97	0.672559	0.278082	0	1	1	3697.97	-0.716433	0.278155	0	1	1	3697.97	-0.592801	0.27811	0	1	1	3697.97	-1.50628	0.278326	-0.0225616	0.982	1	3697.97	-1.41701	0.286047	0	1	1
RSUY_RS02750	1168.12	-0.872419	0.209102	0	1	1	1168.12	-0.747001	0.208182	0	1	1	1168.12	-0.45147	0.207926	0	1	1	1168.12	-0.956631	0.208313	0	1	1	1168.12	-0.519456	0.222941	0	1	1
RSUY_RS02755	1167.39	-0.625036	0.223978	0	1	1	1167.39	-1.00922	0.223587	0	1	1	1167.39	-0.753597	0.223337	0	1	1	1167.39	-1.46225	0.22393	0	1	1	1167.39	-0.410833	0.235601	0	1	1
RSUY_RS02760	1389.59	0.0239308	0.457371	0	1	1	1389.59	-2.07172	0.457819	-1.24878	0.211744	0.849272	1389.59	-3.75604	0.459272	-4.91221	9.00571e-07	8.80253e-06	1389.59	-2.56329	0.458124	-2.32095	0.0202894	0.099158	1389.59	0.140203	0.460629	0	1	1
RSUY_RS02765	546.535	-1.19848	0.260612	0	1	1	546.535	-0.920625	0.258201	0	1	1	546.535	-0.357595	0.257405	0	1	1	546.535	0.403726	0.256991	0	1	1	546.535	-1.1023	0.29792	0	1	1
RSUY_RS02770	630.901	-2.40596	0.210214	-4.30969	1.63481e-05	0.000296673	630.901	-1.53581	0.202296	-0.177021	0.859492	1	630.901	-1.19279	0.201252	0	1	1	630.901	-1.27893	0.201689	0	1	1	630.901	1.16081	0.209767	0	1	1
RSUY_RS02775	1402.58	0.441256	0.20078	0	1	1	1402.58	0.323546	0.200288	0	1	1	1402.58	0.797068	0.200029	0	1	1	1402.58	-0.199	0.200588	0	1	1	1402.58	0.523033	0.212099	0	1	1
RSUY_RS02780	3245.49	-0.00245695	0.16801	0	1	1	3245.49	-0.0682201	0.167584	0	1	1	3245.49	-0.270755	0.167597	0	1	1	3245.49	-0.536337	0.167793	0	1	1	3245.49	2.17011	0.16956	3.95207	7.74771e-05	0.000603869
RSUY_RS02785	158.214	-1.51373	0.256847	-0.0534551	0.957369	1	158.214	-1.29213	0.24796	0	1	1	158.214	-0.769961	0.244854	0	1	1	158.214	0.0325459	0.243003	0	1	1	158.214	-0.799388	0.333686	0	1	1
RSUY_RS02790	2782.17	0.106315	0.22889	0	1	1	2782.17	-1.13896	0.228999	0	1	1	2782.17	-0.777899	0.228852	0	1	1	2782.17	-1.81143	0.229272	-1.35832	0.174362	0.568093	2782.17	-0.354641	0.23428	0	1	1
RSUY_RS02795	735.355	0.485988	0.287273	0	1	1	735.355	0.891608	0.286306	0	1	1	735.355	0.78424	0.286276	0	1	1	735.355	-0.143249	0.287002	0	1	1	735.355	0.294225	0.306082	0	1	1
RSUY_RS02800	740.628	4.98146	0.469089	7.42174	1.15594e-13	6.17656e-12	740.628	3.62856	0.469249	4.5361	5.73053e-06	0.000101317	740.628	4.25841	0.46901	5.88135	4.06925e-09	5.59115e-08	740.628	2.94363	0.469578	3.0743	0.00210994	0.0137676	740.628	0.357517	0.564708	0	1	1
RSUY_RS02805	235.388	2.67861	0.621408	1.89668	0.0578708	0.392526	235.388	0.0434731	0.623593	0	1	1	235.388	0.596285	0.622373	0	1	1	235.388	1.84524	0.621373	0.555611	0.578477	1	235.388	-0.590254	0.710037	0	1	1
RSUY_RS02810	608.828	4.91538	0.575496	5.93466	2.94446e-09	9.6326e-08	608.828	1.53992	0.576662	0.069231	0.944806	1	608.828	1.87648	0.576243	0.653343	0.513535	1	608.828	2.17482	0.576147	1.17127	0.241491	0.743099	608.828	0.483052	0.632133	0	1	1
RSUY_RS02815	1562.74	-0.403796	0.164715	0	1	1	1562.74	-0.674748	0.164214	0	1	1	1562.74	-0.534402	0.164025	0	1	1	1562.74	-0.79686	0.164286	0	1	1	1562.74	0.152789	0.174211	0	1	1
RSUY_RS02820	2289.13	0.415779	0.215593	0	1	1	2289.13	-0.7172	0.215675	0	1	1	2289.13	-0.906711	0.215682	0	1	1	2289.13	-1.83181	0.216245	-1.5344	0.124932	0.436626	2289.13	-0.305114	0.222923	0	1	1
RSUY_RS02825	1027.37	-0.86832	0.290573	0	1	1	1027.37	-0.0192514	0.288671	0	1	1	1027.37	-0.00967085	0.288573	0	1	1	1027.37	0.264666	0.288514	0	1	1	1027.37	1.41576	0.294273	0	1	1
RSUY_RS02830	2121.57	-0.462187	0.131826	0	1	1	2121.57	-0.694959	0.131358	0	1	1	2121.57	-0.499436	0.131169	0	1	1	2121.57	-0.631211	0.131312	0	1	1	2121.57	-0.510656	0.144805	0	1	1
RSUY_RS02835	2013.47	0.376415	0.18014	0	1	1	2013.47	0.906738	0.179478	0	1	1	2013.47	1.35958	0.179336	0	1	1	2013.47	0.230425	0.179711	0	1	1	2013.47	-1.37135	0.214159	0	1	1
RSUY_RS02840	892.713	-2.17304	0.15858	-4.24417	2.19404e-05	0.000392236	892.713	-2.25188	0.156521	-4.80368	1.55776e-06	3.16088e-05	892.713	-2.12427	0.155988	-4.00203	6.28e-05	0.000433293	892.713	-1.45022	0.155279	0	1	1	892.713	-0.940831	0.175444	0	1	1
RSUY_RS02845	792.864	-2.58014	0.172753	-6.2525	4.0393e-10	1.47159e-08	792.864	-2.51304	0.169858	-5.96402	2.46106e-09	9.10401e-08	792.864	-2.47734	0.16943	-5.7684	8.00296e-09	1.07503e-07	792.864	-1.74295	0.1685	-1.44186	0.149342	0.503283	792.864	-1.05722	0.188969	0	1	1
RSUY_RS02850	1567.5	-0.945179	0.124696	0	1	1	1567.5	-1.47859	0.124305	0	1	1	1567.5	-1.42215	0.124087	0	1	1	1567.5	-1.90915	0.124796	-3.27856	0.00104338	0.00748898	1567.5	-0.607031	0.138389	0	1	1
RSUY_RS02855	1709.66	-0.949088	0.184578	0	1	1	1709.66	-1.89576	0.184637	-2.14347	0.0320754	0.18041	1709.66	-1.85267	0.184478	-1.91173	0.0559111	0.193715	1709.66	-1.84625	0.184584	-1.87585	0.0606757	0.239836	1709.66	-0.677707	0.193547	0	1	1
RSUY_RS02860	189.01	-4.06077	0.234763	-10.9079	1.05657e-27	1.49443e-25	189.01	-4.38575	0.221086	-13.0526	6.14204e-39	2.95371e-35	189.01	-4.13584	0.21272	-12.3911	2.91908e-35	1.27617e-32	189.01	-0.955249	0.189267	0	1	1	189.01	-1.85178	0.284106	-1.23819	0.215645	0.718169
RSUY_RS02865	851.141	-1.00764	0.269393	0	1	1	851.141	-1.2974	0.26888	0	1	1	851.141	-1.03088	0.268609	0	1	1	851.141	-2.11323	0.269643	-2.27424	0.0229516	0.109935	851.141	-1.76064	0.295427	-0.882257	0.377638	1
RSUY_RS02870	2001.89	-0.924698	0.279354	0	1	1	2001.89	-1.40236	0.279205	0	1	1	2001.89	-1.18397	0.279093	0	1	1	2001.89	-1.59864	0.279268	-0.353221	0.723923	1	2001.89	-1.48696	0.289066	0	1	1
RSUY_RS02875	812.911	-0.522586	0.294709	0	1	1	812.911	-1.11798	0.294498	0	1	1	812.911	-0.87114	0.294246	0	1	1	812.911	-1.1493	0.294507	0	1	1	812.911	-2.2471	0.334447	-2.23384	0.0254934	0.112372
RSUY_RS02880	1359.15	0.343748	0.169433	0	1	1	1359.15	-0.913707	0.16971	0	1	1	1359.15	-0.787397	0.16949	0	1	1	1359.15	-1.45438	0.170222	0	1	1	1359.15	-0.667239	0.187594	0	1	1
RSUY_RS02885	693.214	0.309969	0.357225	0	1	1	693.214	-0.578034	0.357234	0	1	1	693.214	-0.585733	0.357144	0	1	1	693.214	-1.40349	0.357866	0	1	1	693.214	-1.78776	0.393914	-0.730516	0.465075	1
RSUY_RS02890	190.334	-1.47952	0.307318	0	1	1	190.334	-1.58582	0.303535	-0.282737	0.777379	1	190.334	-1.32769	0.302122	0	1	1	190.334	-0.79435	0.301168	0	1	1	190.334	-0.837357	0.357259	0	1	1
RSUY_RS02895	1065.31	-0.637295	0.150066	0	1	1	1065.31	-0.831971	0.149275	0	1	1	1065.31	-0.661185	0.148995	0	1	1	1065.31	-0.966833	0.149386	0	1	1	1065.31	-1.94201	0.195545	-2.26038	0.0237979	0.105284
RSUY_RS02900	1871.59	-0.629772	0.172098	0	1	1	1871.59	-0.367532	0.171295	0	1	1	1871.59	-0.0954819	0.171117	0	1	1	1871.59	-0.814249	0.171529	0	1	1	1871.59	0.225134	0.179681	0	1	1
RSUY_RS02905	980.11	-0.22035	0.247525	0	1	1	980.11	0.842707	0.244129	0	1	1	980.11	0.908432	0.243946	0	1	1	980.11	1.01111	0.243982	0	1	1	980.11	3.0539	0.248405	6.25549	3.96259e-10	6.78946e-09
RSUY_RS02910	3456.87	-0.681719	0.355578	0	1	1	3456.87	-0.316229	0.354986	0	1	1	3456.87	-0.80636	0.355094	0	1	1	3456.87	0.509831	0.354793	0	1	1	3456.87	3.10663	0.355419	4.52037	6.17303e-06	5.68699e-05
RSUY_RS02915	1166.39	-0.54574	0.287371	0	1	1	1166.39	-0.369544	0.286607	0	1	1	1166.39	-0.314149	0.286503	0	1	1	1166.39	-0.64939	0.28675	0	1	1	1166.39	0.77946	0.29264	0	1	1
RSUY_RS02920	3.57227	0.656264	1.01026	0	1	1	3.57227	-2.66013	1.20204	-0.965128	0.334481	1	3.57227	-2.83054	1.20212	-1.10683	0.268367	0.75738	3.57227	-0.609521	1.02408	0	1	1	3.57227	0.38228	1.4059	0	1	1
RSUY_RS02925	39.2405	0.259987	0.535715	0	1	1	39.2405	-3.52519	0.571227	-3.54533	0.000392121	0.00405318	39.2405	-6.63199	0.792384	-6.47665	9.37822e-11	1.65201e-09	39.2405	-7.0715	0.888576	-6.27014	3.60721e-10	7.92104e-09	39.2405	-4.65819	1.25229	-2.52193	0.0116714	0.0567523
RSUY_RS02930	11.2735	2.14061	0.592644	1.08093	0.279729	1	11.2735	-2.13312	0.696892	-0.908484	0.363623	1	11.2735	-3.79159	0.868166	-2.63958	0.008301	0.0358022	11.2735	-4.38602	1.0081	-2.86283	0.0041988	0.025495	11.2735	-2.51658	1.31331	-0.774062	0.438894	1
RSUY_RS02935	2.60272	-1.46797	1.33009	0	1	1	2.60272	-3.96795	1.57511	-1.56685	0.117151	0.52456	2.60272	-3.53338	1.45694	-1.39565	0.162819	0.491215	2.60272	-0.356969	1.23225	0	1	1	2.60272	-0.604933	1.65389	0	1	1
RSUY_RS02940	2.25544	-0.939091	1.05358	0	1	1	2.25544	-2.99653	1.22743	-1.21924	0.222754	0.883847	2.25544	-3.15449	1.22511	-1.35049	0.176859	0.528271	2.25544	-1.83106	1.05386	-0.314137	0.753417	1	2.25544	0.487804	1.35982	0	1	1
RSUY_RS02945	2032.58	0.91842	0.301477	0	1	1	2032.58	0.318618	0.3014	0	1	1	2032.58	-0.162947	0.301489	0	1	1	2032.58	-0.332838	0.301604	0	1	1	2032.58	1.43738	0.304614	0	1	1
RSUY_RS02950	1498.5	0.89353	0.217319	0	1	1	1498.5	0.71229	0.216966	0	1	1	1498.5	0.798353	0.216872	0	1	1	1498.5	0.415734	0.217089	0	1	1	1498.5	0.824021	0.227216	0	1	1
RSUY_RS02955	840.806	0.818063	0.185686	0	1	1	840.806	1.20719	0.184368	0	1	1	840.806	1.40201	0.184155	0	1	1	840.806	0.522654	0.184924	0	1	1	840.806	0.255948	0.216689	0	1	1
RSUY_RS02960	697.775	0.171635	0.218403	0	1	1	697.775	0.983172	0.216212	0	1	1	697.775	1.21989	0.215966	0	1	1	697.775	0.788919	0.216341	0	1	1	697.775	-0.144311	0.254671	0	1	1
RSUY_RS02965	840.077	-0.894315	0.243734	0	1	1	840.077	0.0646523	0.241446	0	1	1	840.077	0.142864	0.241304	0	1	1	840.077	0.159074	0.241379	0	1	1	840.077	0.0218232	0.258902	0	1	1
RSUY_RS02970	1021.74	-0.336647	0.146422	0	1	1	1021.74	0.360105	0.144168	0	1	1	1021.74	0.423396	0.143994	0	1	1	1021.74	0.0951243	0.144383	0	1	1	1021.74	0.232893	0.16637	0	1	1
RSUY_RS02975	1372.71	-0.457424	0.227949	0	1	1	1372.71	0.839234	0.225678	0	1	1	1372.71	0.880714	0.225589	0	1	1	1372.71	0.875089	0.225655	0	1	1	1372.71	1.91857	0.231451	1.80845	0.0705359	0.273554
RSUY_RS02980	6232.88	1.46036	0.408031	0	1	1	6232.88	-1.80088	0.408196	-0.737106	0.461058	1	6232.88	-2.23468	0.408236	-1.79965	0.0719166	0.241513	6232.88	-2.89925	0.408422	-3.42599	0.000612558	0.0046537	6232.88	-3.19796	0.419084	-4.0516	5.08677e-05	0.000407027
RSUY_RS02985	767.73	0.445554	0.411697	0	1	1	767.73	-0.283707	0.411593	0	1	1	767.73	0.110416	0.411267	0	1	1	767.73	1.53126	0.410868	0.0760851	0.939351	1	767.73	-0.373784	0.432256	0	1	1
RSUY_RS02990	536.912	1.4094	0.361448	0	1	1	536.912	0.246529	0.361708	0	1	1	536.912	0.59178	0.36128	0	1	1	536.912	1.60026	0.360833	0.277856	0.781123	1	536.912	-0.756126	0.413399	0	1	1
RSUY_RS02995	1177.15	1.16979	0.423884	0	1	1	1177.15	0.00120577	0.423994	0	1	1	1177.15	0.192939	0.423862	0	1	1	1177.15	1.59952	0.423594	0.234946	0.814251	1	1177.15	-0.797923	0.444348	0	1	1
RSUY_RS03000	530.047	0.164424	0.343139	0	1	1	530.047	-0.855378	0.343306	0	1	1	530.047	-0.450983	0.342746	0	1	1	530.047	0.574931	0.342226	0	1	1	530.047	-1.61874	0.395017	-0.300585	0.763731	1
RSUY_RS03005	3002.3	-0.320306	0.156692	0	1	1	3002.3	-0.624355	0.156335	0	1	1	3002.3	-0.541433	0.156215	0	1	1	3002.3	-0.0932027	0.1561	0	1	1	3002.3	1.47435	0.159221	0	1	1
RSUY_RS03010	1281.69	0.356685	0.169104	0	1	1	1281.69	0.449493	0.168257	0	1	1	1281.69	0.940895	0.167928	0	1	1	1281.69	0.164334	0.168439	0	1	1	1281.69	0.359744	0.185643	0	1	1
RSUY_RS03015	3145.69	-0.0446063	0.166527	0	1	1	3145.69	-0.443828	0.166348	0	1	1	3145.69	-0.30156	0.166258	0	1	1	3145.69	-1.00952	0.166561	0	1	1	3145.69	0.445054	0.171048	0	1	1
RSUY_RS03020	863.613	-0.0896576	0.337037	0	1	1	863.613	1.20718	0.335235	0	1	1	863.613	1.61232	0.335065	0.335231	0.737451	1	863.613	1.36916	0.335174	0	1	1	863.613	-0.783838	0.373854	0	1	1
RSUY_RS03025	1381.44	0.785021	0.22037	0	1	1	1381.44	1.41634	0.219465	0	1	1	1381.44	1.66636	0.21934	0.758438	0.448189	1	1381.44	0.754186	0.219744	0	1	1	1381.44	0.897347	0.233129	0	1	1
RSUY_RS03030	1171.79	-0.269726	0.211844	0	1	1	1171.79	0.318861	0.210219	0	1	1	1171.79	0.500781	0.210017	0	1	1	1171.79	-0.105862	0.210522	0	1	1	1171.79	1.70383	0.216658	0.940775	0.34682	1
RSUY_RS03035	1385.38	0.188543	0.235291	0	1	1	1385.38	-0.553084	0.235214	0	1	1	1385.38	-0.535481	0.235114	0	1	1	1385.38	-1.41683	0.235863	0	1	1	1385.38	0.668356	0.241643	0	1	1
RSUY_RS03040	2206.79	-0.520454	0.214549	0	1	1	2206.79	-1.33118	0.214524	0	1	1	2206.79	-1.3684	0.214474	0	1	1	2206.79	-1.96952	0.214828	-2.18554	0.028849	0.133399	2206.79	-1.03487	0.223367	0	1	1
RSUY_RS03045	363.185	-0.536765	0.23888	0	1	1	363.185	-1.08772	0.238204	0	1	1	363.185	-1.00362	0.237761	0	1	1	363.185	-1.0709	0.238137	0	1	1	363.185	-2.10026	0.324464	-1.85	0.0643134	0.253096
RSUY_RS03050	2817.62	0.330642	0.209105	0	1	1	2817.62	-0.108042	0.208996	0	1	1	2817.62	0.0323664	0.208936	0	1	1	2817.62	-1.00325	0.209257	0	1	1	2817.62	-1.17559	0.221749	0	1	1
RSUY_RS03055	1603.05	-1.0034	0.186928	0	1	1	1603.05	-1.4925	0.186643	0	1	1	1603.05	-1.62426	0.186618	-0.665832	0.505519	1	1603.05	-1.10793	0.186415	0	1	1	1603.05	-1.42014	0.203111	0	1	1
RSUY_RS03060	1615.29	-1.05275	0.241947	0	1	1	1615.29	-1.65587	0.241793	-0.644647	0.519156	1	1615.29	-1.93371	0.241851	-1.79328	0.072928	0.244398	1615.29	-1.26557	0.241608	0	1	1	1615.29	-1.5234	0.254892	-0.0917875	0.926867	1
RSUY_RS03065	2299.8	0.644903	0.319566	0	1	1	2299.8	-0.803044	0.319676	0	1	1	2299.8	-0.889121	0.319657	0	1	1	2299.8	-1.74584	0.319978	-0.768294	0.442313	1	2299.8	-1.72513	0.332342	-0.677397	0.498154	1
RSUY_RS03070	1801.46	-1.47305	0.265553	0	1	1	1801.46	-2.04858	0.2654	-2.06698	0.038736	0.211443	1801.46	-2.47181	0.265528	-3.65989	0.000252322	0.00156368	1801.46	-1.66744	0.265238	-0.631271	0.527863	1	1801.46	-1.99734	0.277865	-1.78985	0.0734776	0.28359
RSUY_RS03075	1860.92	0.656712	0.328332	0	1	1	1860.92	-0.487176	0.328394	0	1	1	1860.92	-0.385701	0.328332	0	1	1	1860.92	-1.28562	0.328652	0	1	1	1860.92	-1.78643	0.345915	-0.82803	0.407653	1
RSUY_RS03080	1131.61	-0.384078	0.24452	0	1	1	1131.61	-0.858769	0.244254	0	1	1	1131.61	-0.93396	0.2442	0	1	1	1131.61	-0.805548	0.244213	0	1	1	1131.61	-1.12687	0.263359	0	1	1
RSUY_RS03085	2585.72	-0.264348	0.237668	0	1	1	2585.72	-1.41805	0.237749	0	1	1	2585.72	-1.69569	0.237785	-0.822974	0.410523	1	2585.72	-1.65595	0.237825	-0.655732	0.511997	1	2585.72	-1.48162	0.247091	0	1	1
RSUY_RS03090	1519.36	-0.78163	0.257352	0	1	1	1519.36	-1.71142	0.257382	-0.821444	0.411393	1	1519.36	-2.02469	0.257461	-2.03794	0.0415558	0.149544	1519.36	-1.67201	0.257352	-0.668386	0.503887	1	1519.36	-1.67269	0.271584	-0.635873	0.524859	1
RSUY_RS03095	1215.64	-0.338589	0.285616	0	1	1	1215.64	-1.27139	0.285646	0	1	1	1215.64	-1.48071	0.285666	0	1	1	1215.64	-1.36953	0.285688	0	1	1	1215.64	-2.25457	0.312769	-2.41254	0.0158419	0.0741808
RSUY_RS03100	3576.13	0.427391	0.365971	0	1	1	3576.13	-1.5282	0.366103	-0.077039	0.938593	1	3576.13	-2.20791	0.366209	-1.93307	0.0532277	0.185218	3576.13	-2.34692	0.366289	-2.31217	0.0207682	0.100883	3576.13	-1.60681	0.371401	-0.287586	0.773664	1
RSUY_RS03105	12743.2	-0.686475	0.488618	0	1	1	12743.2	-2.55178	0.488662	-2.15237	0.0313685	0.177264	12743.2	-4.37382	0.488848	-5.87876	4.1334e-09	5.64703e-08	12743.2	-2.51495	0.488659	-2.07702	0.0377999	0.165706	12743.2	-0.345947	0.488978	0	1	1
RSUY_RS03110	1185.88	1.34195	0.293831	0	1	1	1185.88	0.510494	0.293813	0	1	1	1185.88	0.545893	0.29373	0	1	1	1185.88	-0.397344	0.294347	0	1	1	1185.88	1.13981	0.301578	0	1	1
RSUY_RS03115	10343.3	1.87271	0.354421	1.05161	0.292977	1	10343.3	1.1049	0.354413	0	1	1	10343.3	0.402635	0.354461	0	1	1	10343.3	-0.809686	0.354707	0	1	1	10343.3	4.09913	0.354595	7.32987	2.3038e-13	5.25071e-12
RSUY_RS03120	1115.01	1.82806	0.307041	1.06847	0.28531	1	1115.01	1.35521	0.306881	0	1	1	1115.01	1.2334	0.306864	0	1	1	1115.01	0.455373	0.307305	0	1	1	1115.01	1.35634	0.316744	0	1	1
RSUY_RS03125	1835.52	0.104233	0.259156	0	1	1	1835.52	-0.987509	0.259241	0	1	1	1835.52	-1.14042	0.259234	0	1	1	1835.52	-1.32427	0.25939	0	1	1	1835.52	-0.0839174	0.265318	0	1	1
RSUY_RS03130	12211.1	0.88061	0.242728	0	1	1	12211.1	-1.31507	0.242796	0	1	1	12211.1	-1.98836	0.242844	-2.01102	0.0443236	0.158242	12211.1	-3.04365	0.243055	-6.35102	2.13894e-10	4.85197e-09	12211.1	-0.992396	0.244616	0	1	1
RSUY_RS03135	2183.92	-0.182465	0.199432	0	1	1	2183.92	-1.32005	0.199534	0	1	1	2183.92	-1.35484	0.19948	0	1	1	2183.92	-2.00779	0.19989	-2.54035	0.0110743	0.0594379	2183.92	-1.84933	0.216002	-1.61727	0.10582	0.389178
RSUY_RS03140	2200.86	0.637911	0.201951	0	1	1	2200.86	-1.17023	0.202252	0	1	1	2200.86	-1.22868	0.202205	0	1	1	2200.86	-2.39162	0.20307	-4.3907	1.12987e-05	0.000123489	2200.86	-2.64625	0.233859	-4.90146	9.51276e-07	1.00543e-05
RSUY_RS03145	783.821	0.492879	0.178729	0	1	1	783.821	-0.790214	0.179148	0	1	1	783.821	-0.613081	0.178787	0	1	1	783.821	-1.74428	0.180673	-1.35207	0.176353	0.573028	783.821	-2.24285	0.250193	-2.9691	0.0029867	0.0164149
RSUY_RS03150	447.145	0.461068	0.309125	0	1	1	447.145	0.0477544	0.308622	0	1	1	447.145	-0.210351	0.308706	0	1	1	447.145	-1.11844	0.310257	0	1	1	447.145	0.104863	0.332779	0	1	1
RSUY_RS03155	2004.28	0.732175	0.384463	0	1	1	2004.28	-0.590813	0.384542	0	1	1	2004.28	-1.11775	0.384625	0	1	1	2004.28	-1.51062	0.384799	-0.0276104	0.977973	1	2004.28	-1.15998	0.393364	0	1	1
RSUY_RS03160	529.041	0.59874	0.219862	0	1	1	529.041	0.441962	0.218869	0	1	1	529.041	0.724237	0.218449	0	1	1	529.041	0.390282	0.218905	0	1	1	529.041	-0.796359	0.279426	0	1	1
RSUY_RS03165	1548.9	1.35002	0.202228	0	1	1	1548.9	0.192001	0.202343	0	1	1	1548.9	0.126971	0.202298	0	1	1	1548.9	-0.678157	0.202857	0	1	1	1548.9	-0.899061	0.227438	0	1	1
RSUY_RS03170	3006.74	2.20129	0.294334	2.38263	0.0171893	0.144516	3006.74	-0.197816	0.294561	0	1	1	3006.74	-0.414897	0.294572	0	1	1	3006.74	-1.16753	0.294886	0	1	1	3006.74	-1.08652	0.307326	0	1	1
RSUY_RS03175	5632.23	2.321	0.30748	2.6701	0.00758283	0.0715016	5632.23	-0.326711	0.30762	0	1	1	5632.23	-0.848657	0.307674	0	1	1	5632.23	-1.56893	0.307884	-0.223893	0.82284	1	5632.23	-0.754342	0.312995	0	1	1
RSUY_RS03180	2041.27	1.21728	0.220478	0	1	1	2041.27	0.719166	0.220349	0	1	1	2041.27	0.682974	0.22031	0	1	1	2041.27	-0.289062	0.220778	0	1	1	2041.27	1.24668	0.226175	0	1	1
RSUY_RS03185	156.393	3.79253	0.476758	4.80858	1.52009e-06	3.49765e-05	156.393	1.30916	0.479243	0	1	1	156.393	-0.268589	0.485293	0	1	1	156.393	-0.869062	0.491806	0	1	1	156.393	1.06544	0.555585	0	1	1
RSUY_RS03190	1688.67	0.981928	0.262098	0	1	1	1688.67	-0.126057	0.262169	0	1	1	1688.67	-0.153661	0.262124	0	1	1	1688.67	-1.13616	0.262638	0	1	1	1688.67	-0.769729	0.276603	0	1	1
RSUY_RS03200	7818.75	0.738265	0.354965	0	1	1	7818.75	-3.28843	0.355302	-5.03355	4.81477e-07	1.09218e-05	7818.75	-4.96824	0.356002	-9.74219	1.99209e-22	1.57049e-20	7818.75	-5.56077	0.35673	-11.3833	5.06433e-30	6.58226e-28	7818.75	-1.1566	0.356766	0	1	1
RSUY_RS03205	2683.04	0.99526	0.194725	0	1	1	2683.04	-0.920083	0.195044	0	1	1	2683.04	-0.905108	0.19497	0	1	1	2683.04	-1.70968	0.195481	-1.07261	0.283444	0.837274	2683.04	-0.262277	0.20246	0	1	1
RSUY_RS03210	1644.72	0.764734	0.16917	0	1	1	1644.72	-0.798828	0.169571	0	1	1	1644.72	-0.640115	0.169356	0	1	1	1644.72	-1.0041	0.169717	0	1	1	1644.72	-0.494264	0.185087	0	1	1
RSUY_RS03215	1874.71	-0.0246628	0.1956	0	1	1	1874.71	0.455791	0.194496	0	1	1	1874.71	0.43089	0.194428	0	1	1	1874.71	-0.675323	0.195324	0	1	1	1874.71	2.45136	0.197539	4.81605	1.46427e-06	1.50142e-05
RSUY_RS03220	2412.18	1.03694	0.307138	0	1	1	2412.18	0.077299	0.307172	0	1	1	2412.18	-0.437537	0.307328	0	1	1	2412.18	-0.39482	0.307387	0	1	1	2412.18	3.02051	0.308198	4.93355	8.07499e-07	8.64869e-06
RSUY_RS03225	4167.33	0.965046	0.248573	0	1	1	4167.33	-1.53398	0.248838	-0.136569	0.891372	1	4167.33	-1.40464	0.248764	0	1	1	4167.33	-1.98221	0.248974	-1.93679	0.0527709	0.216347	4167.33	-1.66002	0.257227	-0.622104	0.533874	1
RSUY_RS03230	926.727	0.519849	0.234843	0	1	1	926.727	-1.80014	0.236078	-1.27137	0.203598	0.820706	926.727	-1.72369	0.235772	-0.948761	0.342742	0.935442	926.727	-1.40825	0.235597	0	1	1	926.727	-1.70448	0.268177	-0.762487	0.445769	1
RSUY_RS03235	1621.92	0.521839	0.124461	0	1	1	1621.92	-0.15065	0.124242	0	1	1	1621.92	-0.195458	0.124118	0	1	1	1621.92	-0.429958	0.124536	0	1	1	1621.92	1.68927	0.131123	1.44347	0.148888	0.523775
RSUY_RS03240	506.709	0.50134	0.255306	0	1	1	506.709	0.998136	0.253207	0	1	1	506.709	1.30914	0.252828	0	1	1	506.709	0.833043	0.25335	0	1	1	506.709	0.721692	0.282609	0	1	1
RSUY_RS03245	1318.06	0.968467	0.22212	0	1	1	1318.06	-0.624805	0.222452	0	1	1	1318.06	-0.790284	0.222449	0	1	1	1318.06	-2.02739	0.223805	-2.35647	0.0184496	0.0914186	1318.06	-1.22735	0.246151	0	1	1
RSUY_RS03250	4377.75	0.0514294	0.157285	0	1	1	4377.75	-1.31626	0.157426	0	1	1	4377.75	-1.57285	0.157455	-0.462648	0.643617	1	4377.75	-2.26766	0.157864	-4.86278	1.15751e-06	1.52506e-05	4377.75	0.0925542	0.160736	0	1	1
RSUY_RS03255	1216.94	0.233371	0.193627	0	1	1	1216.94	-0.0615668	0.193167	0	1	1	1216.94	0.34643	0.192856	0	1	1	1216.94	-0.344852	0.193356	0	1	1	1216.94	0.296284	0.206768	0	1	1
RSUY_RS03260	265.48	-0.870966	0.218023	0	1	1	265.48	-1.6142	0.217415	-0.525254	0.599407	1	265.48	-1.72568	0.217141	-1.03933	0.29865	0.830659	265.48	-0.79642	0.214376	0	1	1	265.48	0.268161	0.245477	0	1	1
RSUY_RS03265	1487.01	-0.582535	0.201232	0	1	1	1487.01	-0.395882	0.200417	0	1	1	1487.01	-0.0334626	0.200184	0	1	1	1487.01	0.0613953	0.200205	0	1	1	1487.01	-0.418719	0.214847	0	1	1
RSUY_RS03270	1207.49	-1.12555	0.183571	0	1	1	1207.49	-0.91389	0.182288	0	1	1	1207.49	-0.634964	0.181979	0	1	1	1207.49	-0.12902	0.181795	0	1	1	1207.49	-0.851562	0.202266	0	1	1
RSUY_RS03275	532.184	0.190351	0.207077	0	1	1	532.184	0.677875	0.204649	0	1	1	532.184	1.27009	0.204005	0	1	1	532.184	0.440226	0.204905	0	1	1	532.184	-0.390552	0.259016	0	1	1
RSUY_RS03280	18563.6	1.15052	0.332383	0	1	1	18563.6	-0.802776	0.332414	0	1	1	18563.6	-1.69563	0.332453	-0.58844	0.556237	1	18563.6	-2.21909	0.332511	-2.16262	0.0305708	0.139272	18563.6	1.01927	0.332713	0	1	1
RSUY_RS03285	7011.05	0.910261	0.345779	0	1	1	7011.05	-1.12746	0.345954	0	1	1	7011.05	-1.45978	0.345992	0	1	1	7011.05	-1.85485	0.346156	-1.02511	0.305312	0.893638	7011.05	2.73729	0.346102	3.57491	0.000350344	0.00239319
RSUY_RS03290	760.579	0.811923	0.398811	0	1	1	760.579	1.62557	0.397609	0.315805	0.752151	1	760.579	2.02614	0.397432	1.32385	0.185554	0.550978	760.579	1.57873	0.397621	0.198	0.843045	1	760.579	1.28855	0.411182	0	1	1
RSUY_RS03295	947.401	-1.30534	0.252589	0	1	1	947.401	-1.94127	0.252352	-1.74862	0.0803566	0.386049	947.401	-1.65757	0.251991	-0.625281	0.531787	1	947.401	-1.37708	0.251908	0	1	1	947.401	-2.62939	0.290793	-3.88382	0.000102828	0.000781199
RSUY_RS03300	278.834	-0.229076	0.255276	0	1	1	278.834	0.654512	0.249357	0	1	1	278.834	1.1242	0.248447	0	1	1	278.834	0.976687	0.248823	0	1	1	278.834	-0.256493	0.325971	0	1	1
RSUY_RS03305	1299.71	-0.834064	0.261969	0	1	1	1299.71	-1.7577	0.26201	-0.983538	0.325343	1	1299.71	-1.70521	0.261844	-0.783713	0.433208	1	1299.71	-0.341296	0.26128	0	1	1	1299.71	-0.751552	0.272621	0	1	1
RSUY_RS03310	1066.73	2.04351	0.458243	1.18607	0.235595	1	1066.73	3.17942	0.457389	3.67176	0.000240884	0.00265083	1066.73	3.88019	0.45726	5.20533	1.93656e-07	2.10699e-06	1066.73	2.97098	0.457429	3.21576	0.00130102	0.00902827	1066.73	0.138664	0.5021	0	1	1
RSUY_RS03315	503.739	1.21916	0.324897	0	1	1	503.739	2.14434	0.322444	1.99829	0.0456854	0.243301	503.739	2.82268	0.322	4.10771	3.99606e-05	0.000288978	503.739	1.75652	0.322735	0.79482	0.426718	1	503.739	1.79829	0.346441	0.861024	0.389225	1
RSUY_RS03320	593.67	-1.07813	0.503227	0	1	1	593.67	0.177671	0.499536	0	1	1	593.67	0.560626	0.499185	0	1	1	593.67	1.73992	0.498803	0.480995	0.63052	1	593.67	1.92025	0.505373	0.831568	0.405653	1
RSUY_RS03325	374.726	-0.661227	0.481321	0	1	1	374.726	0.531562	0.476557	0	1	1	374.726	0.752042	0.476199	0	1	1	374.726	1.83268	0.475653	0.699416	0.484292	1	374.726	1.80356	0.488025	0.622025	0.533925	1
RSUY_RS03335	1842.71	-0.949374	0.31639	0	1	1	1842.71	-2.61691	0.316837	-3.52517	0.000423203	0.00432099	1842.71	-3.3395	0.317328	-5.79684	6.75763e-09	9.1542e-08	1842.71	-1.98696	0.316456	-1.53879	0.123856	0.433179	1842.71	0.0132717	0.319389	0	1	1
RSUY_RS03340	4637.68	0.377358	0.368702	0	1	1	4637.68	-1.28015	0.36877	0	1	1	4637.68	-2.13275	0.368869	-1.71537	0.0862779	0.283022	4637.68	-2.51421	0.368985	-2.74865	0.00598404	0.0346297	4637.68	-1.50528	0.372617	-0.0141716	0.988693	1
RSUY_RS03345	2567.21	-0.723256	0.250098	0	1	1	2567.21	-2.04507	0.250236	-2.17822	0.0293895	0.168498	2567.21	-2.68659	0.250435	-4.73811	2.15717e-06	1.94996e-05	2567.21	-3.28797	0.250925	-7.12554	1.03673e-12	3.17557e-11	2567.21	-1.60391	0.257577	-0.403426	0.686635	1
RSUY_RS03350	1073.68	-0.976232	0.268657	0	1	1	1073.68	-1.68456	0.268529	-0.687303	0.491892	1	1073.68	-1.4523	0.268267	0	1	1	1073.68	-0.756235	0.268012	0	1	1	1073.68	-2.69766	0.307674	-3.89262	9.91683e-05	0.000754589
RSUY_RS03355	1818.1	0.0251095	0.247764	0	1	1	1818.1	-1.88642	0.248183	-1.557	0.119469	0.532958	1818.1	-1.7693	0.248035	-1.08574	0.277593	0.780671	1818.1	-1.99436	0.248236	-1.9915	0.0464255	0.194647	1818.1	-2.40377	0.270116	-3.34586	0.000820266	0.00520404
RSUY_RS03360	5925.11	1.13175	0.321672	0	1	1	5925.11	-1.52545	0.321845	-0.0790638	0.936982	1	5925.11	-1.45599	0.321808	0	1	1	5925.11	-2.42105	0.32205	-2.85997	0.0042368	0.0256933	5925.11	-0.301914	0.323823	0	1	1
RSUY_RS03365	1171.4	0.613274	0.301893	0	1	1	1171.4	-2.2494	0.303068	-2.47271	0.0134091	0.0889442	1171.4	-2.41721	0.303065	-3.02644	0.00247455	0.0120813	1171.4	-1.74288	0.30259	-0.802661	0.422171	1	1171.4	-1.65715	0.322239	-0.487694	0.625767	1
RSUY_RS03370	1254.51	1.94035	0.448684	0.981431	0.32638	1	1254.51	0.130605	0.448897	0	1	1	1254.51	0.15676	0.44884	0	1	1	1254.51	-1.05008	0.449449	0	1	1	1254.51	-0.307686	0.460965	0	1	1
RSUY_RS03375	1055.7	1.20593	0.260988	0	1	1	1055.7	0.0318185	0.261177	0	1	1	1055.7	0.203923	0.260966	0	1	1	1055.7	-0.336788	0.261452	0	1	1	1055.7	1.19035	0.269402	0	1	1
RSUY_RS03380	832.465	-0.273185	0.254764	0	1	1	832.465	0.481243	0.252272	0	1	1	832.465	0.81993	0.251914	0	1	1	832.465	0.70101	0.252089	0	1	1	832.465	2.01725	0.259642	1.99215	0.0463544	0.189879
RSUY_RS03385	2121.05	0.765284	0.264836	0	1	1	2121.05	-0.413271	0.264924	0	1	1	2121.05	0.19629	0.264732	0	1	1	2121.05	-0.597937	0.26498	0	1	1	2121.05	-0.725813	0.27607	0	1	1
RSUY_RS03390	820.81	-0.201934	0.243092	0	1	1	820.81	-0.853668	0.242885	0	1	1	820.81	-0.463698	0.242479	0	1	1	820.81	-0.798654	0.242823	0	1	1	820.81	-0.974015	0.267966	0	1	1
RSUY_RS03395	433.105	-0.779786	0.37508	0	1	1	433.105	-0.383	0.373279	0	1	1	433.105	0.11653	0.372802	0	1	1	433.105	0.224329	0.372827	0	1	1	433.105	-2.08443	0.446521	-1.30885	0.190585	0.65094
RSUY_RS03400	3665.1	0.852572	0.232241	0	1	1	3665.1	-0.337668	0.232292	0	1	1	3665.1	-0.0601174	0.232223	0	1	1	3665.1	-1.16786	0.232486	0	1	1	3665.1	-1.93992	0.247592	-1.77681	0.0755995	0.289688
RSUY_RS03405	1801.87	0.954442	0.384999	0	1	1	1801.87	-0.65704	0.385145	0	1	1	1801.87	-0.648583	0.385102	0	1	1	1801.87	-1.3776	0.385374	0	1	1	1801.87	-1.81545	0.401398	-0.785887	0.431934	1
RSUY_RS03410	1339.38	0.65173	0.316149	0	1	1	1339.38	-0.643303	0.31629	0	1	1	1339.38	-0.659738	0.316234	0	1	1	1339.38	-1.1307	0.316504	0	1	1	1339.38	-1.85876	0.341089	-1.05181	0.292885	0.92659
RSUY_RS03415	647.852	1.51531	0.282282	0.0542495	0.956736	1	647.852	0.511986	0.282382	0	1	1	647.852	0.985546	0.28197	0	1	1	647.852	0.519687	0.282362	0	1	1	647.852	-1.40379	0.355104	0	1	1
RSUY_RS03420	760.787	2.49711	0.246413	4.0465	5.19886e-05	0.000883439	760.787	3.02503	0.245239	6.21854	5.01808e-10	2.17405e-08	760.787	3.37676	0.245021	7.65957	1.8655e-14	5.37198e-13	760.787	2.70661	0.245406	4.91678	8.79814e-07	1.18849e-05	760.787	0.605085	0.309976	0	1	1
RSUY_RS03425	1308.73	2.05599	0.245679	2.2631	0.0236297	0.1869	1308.73	0.973037	0.24576	0	1	1	1308.73	1.42157	0.245552	0	1	1	1308.73	0.130039	0.246218	0	1	1	1308.73	-1.0908	0.29004	0	1	1
RSUY_RS03430	1624.42	-0.170635	0.244366	0	1	1	1624.42	-0.587466	0.244126	0	1	1	1624.42	-0.585069	0.244053	0	1	1	1624.42	-1.01196	0.244337	0	1	1	1624.42	0.549185	0.249612	0	1	1
RSUY_RS03435	1524.49	-0.513222	0.151066	0	1	1	1524.49	0.0956691	0.149469	0	1	1	1524.49	0.452325	0.149193	0	1	1	1524.49	-0.119951	0.149601	0	1	1	1524.49	0.674685	0.160462	0	1	1
RSUY_RS03440	507.476	-0.852904	0.167834	0	1	1	507.476	-0.531192	0.164395	0	1	1	507.476	-0.263027	0.16368	0	1	1	507.476	-0.500401	0.164301	0	1	1	507.476	-0.0346809	0.196214	0	1	1
RSUY_RS03445	769.204	-0.652793	0.13016	0	1	1	769.204	-0.302233	0.127525	0	1	1	769.204	-0.149248	0.12712	0	1	1	769.204	-0.557678	0.127881	0	1	1	769.204	-0.246695	0.158944	0	1	1
RSUY_RS03450	804.656	-2.09254	0.266672	-2.222	0.0262834	0.202135	804.656	-2.15731	0.264672	-2.4835	0.0130098	0.0867743	804.656	-2.14098	0.264345	-2.42479	0.0153174	0.0623191	804.656	-0.0326805	0.262583	0	1	1	804.656	0.323896	0.271943	0	1	1
RSUY_RS03455	11694.4	0.106016	0.304099	0	1	1	11694.4	-1.54602	0.304139	-0.151306	0.879734	1	11694.4	-1.80866	0.304145	-1.01484	0.310182	0.859255	11694.4	-2.3747	0.304212	-2.87529	0.00403656	0.0246343	11694.4	-0.624055	0.305123	0	1	1
RSUY_RS03460	3101.66	0.468802	0.342456	0	1	1	3101.66	-0.522715	0.342487	0	1	1	3101.66	-1.07728	0.342607	0	1	1	3101.66	-1.53249	0.342876	-0.0947649	0.924502	1	3101.66	2.29838	0.343281	2.32574	0.0200325	0.0907976
RSUY_RS03465	3853.71	0.756635	0.362941	0	1	1	3853.71	-0.123614	0.362942	0	1	1	3853.71	-0.762916	0.363015	0	1	1	3853.71	-1.3563	0.363194	0	1	1	3853.71	1.49212	0.364075	0	1	1
RSUY_RS03470	1553.45	-1.67226	0.285226	-0.60393	0.54589	1	1553.45	-1.49216	0.284207	0	1	1	1553.45	-1.62587	0.284183	-0.44293	0.657816	1	1553.45	-1.07823	0.283961	0	1	1	1553.45	1.03906	0.286739	0	1	1
RSUY_RS03475	811.191	-0.127406	0.188675	0	1	1	811.191	-0.407723	0.188004	0	1	1	811.191	-0.203829	0.187699	0	1	1	811.191	-0.490438	0.188064	0	1	1	811.191	-1.32325	0.230586	0	1	1
RSUY_RS03480	549.067	-0.000104578	0.257736	0	1	1	549.067	-0.378774	0.25713	0	1	1	549.067	-0.172413	0.256786	0	1	1	549.067	-0.644553	0.257409	0	1	1	549.067	-0.664045	0.289918	0	1	1
RSUY_RS03485	7321.06	0.16182	0.278533	0	1	1	7321.06	-1.78292	0.278628	-1.01541	0.30991	1	7321.06	-2.23012	0.278666	-2.62005	0.00879167	0.0377492	7321.06	-2.75498	0.278797	-4.50141	6.75043e-06	7.69261e-05	7321.06	-1.08608	0.280807	0	1	1
RSUY_RS03490	10432.6	0.544456	0.466272	0	1	1	10432.6	-1.63897	0.46632	-0.298006	0.765699	1	10432.6	-3.11359	0.466438	-3.4594	0.000541386	0.00310313	10432.6	-4.20448	0.466709	-5.79478	6.84122e-09	1.24149e-07	10432.6	-0.22605	0.466884	0	1	1
RSUY_RS03495	7631.82	0.357101	0.336381	0	1	1	7631.82	-0.960695	0.336405	0	1	1	7631.82	-2.72865	0.336585	-3.65034	0.000261895	0.00161468	7631.82	-2.59346	0.336588	-3.24865	0.00115953	0.00818824	7631.82	-1.15647	0.338481	0	1	1
RSUY_RS03500	1986.61	0.782159	0.433193	0	1	1	1986.61	-0.572175	0.433278	0	1	1	1986.61	-2.13898	0.433762	-1.47311	0.14072	0.432412	1986.61	-2.04519	0.433795	-1.25679	0.208828	0.657087	1986.61	0.432177	0.436123	0	1	1
RSUY_RS03505	3325.13	0.252984	0.294064	0	1	1	3325.13	-1.20035	0.294185	0	1	1	3325.13	-2.07043	0.294412	-1.93753	0.0526808	0.183581	3325.13	-1.92713	0.294416	-1.45076	0.146847	0.495571	3325.13	0.65319	0.295961	0	1	1
RSUY_RS03510	1519.69	-0.572857	0.19075	0	1	1	1519.69	-2.02954	0.191224	-2.76924	0.00561869	0.0418271	1519.69	-2.2793	0.191304	-4.07361	4.62908e-05	0.000328832	1519.69	-1.91357	0.191098	-2.16418	0.0304507	0.139199	1519.69	-0.547908	0.200118	0	1	1
RSUY_RS03515	8090.96	0.818863	0.286673	0	1	1	8090.96	-1.33636	0.286765	0	1	1	8090.96	-1.68013	0.286785	-0.628109	0.529932	1	8090.96	-2.48934	0.286953	-3.44774	0.000565307	0.00432892	8090.96	-0.488135	0.288458	0	1	1
RSUY_RS03520	1306.76	1.39372	0.313747	0	1	1	1306.76	-0.740584	0.31417	0	1	1	1306.76	-0.973275	0.314202	0	1	1	1306.76	-1.94674	0.315095	-1.41778	0.156255	0.521463	1306.76	-1.29	0.334589	0	1	1
RSUY_RS03525	1166.97	-0.190611	0.196897	0	1	1	1166.97	-0.9361	0.1968	0	1	1	1166.97	-0.914395	0.196668	0	1	1	1166.97	-1.05603	0.196878	0	1	1	1166.97	-1.11641	0.218677	0	1	1
RSUY_RS03530	2533.69	0.594521	0.199503	0	1	1	2533.69	-1.05606	0.199732	0	1	1	2533.69	-1.29149	0.199757	0	1	1	2533.69	-1.97299	0.200206	-2.36251	0.0181517	0.090364	2533.69	-1.34811	0.212579	0	1	1
RSUY_RS03535	598.953	0.858259	0.368826	0	1	1	598.953	-0.63262	0.369199	0	1	1	598.953	-0.633532	0.36908	0	1	1	598.953	-1.44751	0.369987	0	1	1	598.953	-2.64934	0.444934	-2.58316	0.00978991	0.0487367
RSUY_RS03540	1941.41	0.147146	0.190885	0	1	1	1941.41	-0.755786	0.190898	0	1	1	1941.41	-0.706716	0.190816	0	1	1	1941.41	-1.41686	0.191223	0	1	1	1941.41	-2.4838	0.225041	-4.37165	1.23311e-05	0.000106804
RSUY_RS03545	2050.48	-1.39178	0.228577	0	1	1	2050.48	-1.36698	0.228123	0	1	1	2050.48	-1.88364	0.228266	-1.68068	0.0928244	0.301413	2050.48	-1.71753	0.22826	-0.952991	0.340595	0.981967	2050.48	-0.850417	0.235216	0	1	1
RSUY_RS03550	1197.84	-0.722517	0.261192	0	1	1	1197.84	-0.827924	0.260747	0	1	1	1197.84	-1.09738	0.260792	0	1	1	1197.84	-1.15421	0.260898	0	1	1	1197.84	-1.69767	0.28282	-0.698931	0.484595	1
RSUY_RS03555	1715.73	0.0717002	0.245105	0	1	1	1715.73	-0.583419	0.245033	0	1	1	1715.73	-1.0111	0.24512	0	1	1	1715.73	-1.50404	0.24542	-0.0164771	0.986854	1	1715.73	-2.18818	0.270593	-2.54322	0.0109836	0.0540397
RSUY_RS03560	3100.97	-0.088226	0.242637	0	1	1	3100.97	-1.29579	0.242706	0	1	1	3100.97	-1.92252	0.24283	-1.73998	0.0818626	0.270941	3100.97	-2.04093	0.242924	-2.22675	0.0259642	0.122174	3100.97	-2.06133	0.253871	-2.2111	0.0270291	0.118234
RSUY_RS03565	2050.12	-0.697169	0.272598	0	1	1	2050.12	-0.949462	0.272416	0	1	1	2050.12	-1.38637	0.272485	0	1	1	2050.12	-1.94236	0.272745	-1.62189	0.104826	0.378176	2050.12	-2.25312	0.288907	-2.60678	0.00913973	0.0459279
RSUY_RS03570	2052.99	-0.0704762	0.275963	0	1	1	2052.99	-0.49702	0.275806	0	1	1	2052.99	-0.529202	0.275767	0	1	1	2052.99	-0.898972	0.275939	0	1	1	2052.99	0.448575	0.280098	0	1	1
RSUY_RS03575	585.018	-0.182446	0.245206	0	1	1	585.018	-1.0923	0.245253	0	1	1	585.018	-1.4321	0.245472	0	1	1	585.018	-1.76331	0.246258	-1.06923	0.284965	0.840734	585.018	-0.761394	0.270469	0	1	1
RSUY_RS03580	758.093	0.505224	0.40929	0	1	1	758.093	-1.20392	0.409692	0	1	1	758.093	-1.56982	0.409825	-0.170368	0.86472	1	758.093	-2.08652	0.410441	-1.42899	0.153007	0.512814	758.093	-1.69301	0.434422	-0.444298	0.656827	1
RSUY_RS03585	1241.12	-1.03814	0.173229	0	1	1	1241.12	-1.76719	0.17305	-1.544	0.122588	0.544345	1241.12	-1.95615	0.173072	-2.6356	0.00839883	0.0361917	1241.12	-0.925446	0.172265	0	1	1	1241.12	-0.368437	0.184463	0	1	1
RSUY_RS03590	1513.25	-2.74834	0.269744	-4.62789	3.69419e-06	7.86078e-05	1513.25	-1.22119	0.26754	0	1	1	1513.25	-0.897494	0.26739	0	1	1	1513.25	-0.942168	0.267444	0	1	1	1513.25	-3.43006	0.310929	-6.20739	5.38703e-10	9.08991e-09
RSUY_RS03595	721.482	-1.8556	0.253349	-1.40358	0.160443	0.910945	721.482	-0.602208	0.249995	0	1	1	721.482	-0.283264	0.249706	0	1	1	721.482	-0.330934	0.249813	0	1	1	721.482	-3.59865	0.370245	-5.66827	1.44248e-08	2.04627e-07
RSUY_RS03600	770.266	0.686513	0.636514	0	1	1	770.266	2.17748	0.635371	1.06628	0.286297	1	770.266	2.64553	0.635272	1.80321	0.0713549	0.240162	770.266	2.32484	0.635341	1.29826	0.194199	0.621361	770.266	-3.05163	0.810443	-1.91454	0.0555507	0.222064
RSUY_RS03605	404.185	0.0366976	0.607994	0	1	1	404.185	1.78787	0.604542	0.476186	0.633942	1	404.185	2.1524	0.604334	1.07954	0.280349	0.787498	404.185	2.70726	0.604221	1.99804	0.0457121	0.192495	404.185	-0.379917	0.66229	0	1	1
RSUY_RS03610	350.986	0.312221	0.26503	0	1	1	350.986	0.20793	0.263576	0	1	1	350.986	0.592119	0.26291	0	1	1	350.986	0.312707	0.263405	0	1	1	350.986	-0.629363	0.326136	0	1	1
RSUY_RS03615	1037.66	0.0950095	0.200401	0	1	1	1037.66	0.1612	0.199458	0	1	1	1037.66	0.239928	0.199293	0	1	1	1037.66	-0.682826	0.200254	0	1	1	1037.66	1.20782	0.20859	0	1	1
RSUY_RS03620	2241.39	0.694928	0.171514	0	1	1	2241.39	0.242349	0.171293	0	1	1	2241.39	0.322279	0.171188	0	1	1	2241.39	-0.442296	0.171679	0	1	1	2241.39	1.71763	0.175553	1.23971	0.215084	0.717296
RSUY_RS03625	2110.29	1.16207	0.148882	0	1	1	2110.29	0.949554	0.148563	0	1	1	2110.29	1.2907	0.148398	0	1	1	2110.29	0.150767	0.148959	0	1	1	2110.29	0.530742	0.162343	0	1	1
RSUY_RS03630	1092.5	-0.11037	0.181326	0	1	1	1092.5	-1.32628	0.181608	0	1	1	1092.5	-1.2391	0.181391	0	1	1	1092.5	-1.94361	0.18229	-2.43355	0.0149516	0.0771481	1092.5	-2.39747	0.228153	-3.93364	8.36677e-05	0.000646878
RSUY_RS03635	3114.81	0.075717	0.241134	0	1	1	3114.81	-1.30812	0.241255	0	1	1	3114.81	-1.13021	0.241168	0	1	1	3114.81	-1.98897	0.241492	-2.0248	0.0428881	0.182845	3114.81	-0.839378	0.246949	0	1	1
RSUY_RS03640	2160.9	-0.0911198	0.245966	0	1	1	2160.9	-0.488126	0.245787	0	1	1	2160.9	-0.967395	0.245896	0	1	1	2160.9	-1.80991	0.24646	-1.25746	0.208586	0.656902	2160.9	0.863998	0.249114	0	1	1
RSUY_RS03645	2971.06	-0.46957	0.285472	0	1	1	2971.06	-0.819385	0.285358	0	1	1	2971.06	-1.88265	0.285582	-1.33989	0.180281	0.536611	2971.06	-2.60028	0.285984	-3.84734	0.000119409	0.00105172	2971.06	0.118651	0.287986	0	1	1
RSUY_RS03650	7921.33	-0.677551	0.34125	0	1	1	7921.33	-1.75111	0.341264	-0.735825	0.461837	1	7921.33	-3.77818	0.341545	-6.67022	2.55417e-11	4.85494e-10	7921.33	-4.05943	0.341681	-7.49069	6.85124e-14	2.37033e-12	7921.33	-0.859804	0.342387	0	1	1
RSUY_RS03655	2655.66	0.544647	0.250994	0	1	1	2655.66	-1.67745	0.251342	-0.705991	0.480194	1	2655.66	-1.89389	0.251361	-1.56702	0.11711	0.369056	2655.66	-2.62113	0.251856	-4.45147	8.52826e-06	9.53777e-05	2655.66	-1.28789	0.259757	0	1	1
RSUY_RS03660	5351.49	-0.358613	0.214338	0	1	1	5351.49	-1.82013	0.21443	-1.49296	0.135449	0.587801	5351.49	-2.02716	0.214437	-2.45834	0.0139581	0.0570788	5351.49	-2.77389	0.214679	-5.93392	2.95783e-09	5.62221e-08	5351.49	-2.06014	0.220828	-2.53654	0.0111954	0.0548599
RSUY_RS03665	2233	-0.401726	0.321667	0	1	1	2233	-3.06037	0.322256	-4.84202	1.28525e-06	2.66411e-05	2233	-4.23136	0.323084	-8.45402	2.81435e-17	1.15677e-15	2233	-4.42307	0.323529	-9.03496	1.64059e-19	9.2819e-18	2233	-2.38339	0.332129	-2.65977	0.00781941	0.0397921
RSUY_RS03670	1196.33	0.745762	0.214739	0	1	1	1196.33	0.110637	0.214603	0	1	1	1196.33	0.579027	0.21433	0	1	1	1196.33	-0.258748	0.214814	0	1	1	1196.33	-1.71673	0.261428	-0.829012	0.407098	1
RSUY_RS03675	1021	0.736088	0.22802	0	1	1	1021	0.0144173	0.227925	0	1	1	1021	0.449884	0.227627	0	1	1	1021	-0.104575	0.227988	0	1	1	1021	-1.97225	0.286167	-1.65026	0.0988907	0.366914
RSUY_RS03680	1081.45	-1.43572	0.269346	0	1	1	1081.45	-0.725514	0.267753	0	1	1	1081.45	-0.355645	0.267502	0	1	1	1081.45	0.294357	0.267341	0	1	1	1081.45	-1.75754	0.298228	-0.863562	0.387828	1
RSUY_RS03685	114.102	-0.209574	0.503704	0	1	1	114.102	0.938453	0.493422	0	1	1	114.102	1.295	0.492376	0	1	1	114.102	1.4432	0.492384	0	1	1	114.102	1.1568	0.546225	0	1	1
RSUY_RS03690	387.523	0.761357	0.375549	0	1	1	387.523	1.79806	0.372035	0.801155	0.423042	1	387.523	2.38086	0.371512	2.37102	0.0177391	0.0707356	387.523	1.48025	0.372332	0	1	1	387.523	2.41277	0.387841	2.35346	0.0185997	0.0856761
RSUY_RS03700	576.536	0.466996	0.649427	0	1	1	576.536	1.9391	0.647699	0.677945	0.497807	1	576.536	2.38394	0.647551	1.36504	0.172239	0.51704	576.536	2.22691	0.647618	1.12244	0.261676	0.791945	576.536	1.23393	0.661719	0	1	1
RSUY_RS03705	454.597	-0.937596	0.37907	0	1	1	454.597	0.178367	0.375648	0	1	1	454.597	0.507732	0.375307	0	1	1	454.597	0.998087	0.375136	0	1	1	454.597	-0.460389	0.409647	0	1	1
RSUY_RS03710	153.249	3.69424	0.408099	5.37672	7.58545e-08	2.17133e-06	153.249	4.70664	0.403166	7.95363	1.81119e-15	2.29211e-13	153.249	5.0775	0.402587	8.88628	6.31901e-19	3.5335e-17	153.249	3.91973	0.404465	5.98255	2.19673e-09	4.2426e-08	153.249	0.0551962	0.913721	0	1	1
RSUY_RS03715	815.196	1.2105	0.542884	0	1	1	815.196	2.75101	0.541663	2.30957	0.020912	0.127784	815.196	3.16803	0.541568	3.08001	0.00206993	0.0103634	815.196	2.41667	0.541732	1.6921	0.090626	0.336541	815.196	0.106088	0.576668	0	1	1
RSUY_RS03720	810.537	1.20435	0.610926	0	1	1	810.537	2.86631	0.609745	2.24079	0.0250396	0.147027	810.537	3.17781	0.609675	2.75198	0.00592362	0.0265486	810.537	2.44956	0.609824	1.5571	0.119447	0.421309	810.537	0.823423	0.630422	0	1	1
RSUY_RS03725	324.85	1.69797	0.275927	0.717466	0.473087	1	324.85	1.23469	0.275337	0	1	1	324.85	1.47021	0.274892	0	1	1	324.85	0.680737	0.276149	0	1	1	324.85	-0.632608	0.378872	0	1	1
RSUY_RS03730	1223.94	1.28265	0.273723	0	1	1	1223.94	2.10116	0.272699	2.20449	0.0274897	0.158892	1223.94	2.33153	0.272587	3.0505	0.0022846	0.0112799	1223.94	1.32128	0.27302	0	1	1	1223.94	2.23083	0.280943	2.60135	0.00928579	0.0464193
RSUY_RS03735	1701.26	0.684781	0.298292	0	1	1	1701.26	-0.290556	0.298347	0	1	1	1701.26	-0.513442	0.298377	0	1	1	1701.26	-1.01013	0.298851	0	1	1	1701.26	2.45605	0.30009	3.18587	0.00144321	0.00857897
RSUY_RS03740	779.862	3.46726	0.562006	3.50043	0.000464503	0.00603729	779.862	4.57831	0.561194	5.48528	4.12804e-08	1.2179e-06	779.862	4.99691	0.561101	6.23222	4.59865e-10	7.39628e-09	779.862	3.98308	0.561329	4.42358	9.70809e-06	0.000106589	779.862	1.75491	0.599599	0.425133	0.67074	1
RSUY_RS03745	757.618	2.20907	0.414106	1.71229	0.0868434	0.541673	757.618	3.49974	0.412817	4.84413	1.2717e-06	2.64745e-05	757.618	3.7462	0.412724	5.44237	5.25751e-08	6.18175e-07	757.618	3.02037	0.412957	3.68166	0.000231723	0.00192796	757.618	0.435653	0.470353	0	1	1
RSUY_RS03750	606.247	2.32456	0.349552	2.3589	0.0183292	0.152237	606.247	3.46908	0.347994	5.65836	1.52824e-08	4.83508e-07	606.247	3.45799	0.34794	5.62738	1.82964e-08	2.32771e-07	606.247	2.60994	0.3484	3.18581	0.00144351	0.00984655	606.247	0.96642	0.401073	0	1	1
RSUY_RS03755	1000.61	2.28239	0.305404	2.56182	0.0104126	0.0934221	1000.61	3.31211	0.304393	5.9532	2.62954e-09	9.65301e-08	1000.61	3.43256	0.304325	6.3503	2.14901e-10	3.6135e-09	1000.61	2.45588	0.304685	3.13726	0.00170532	0.0114219	1000.61	0.898769	0.341339	0	1	1
RSUY_RS03760	485.307	1.52012	0.302076	0.0665989	0.946901	1	485.307	1.36342	0.301354	0	1	1	485.307	1.71708	0.30101	0.721186	0.470795	1	485.307	1.37077	0.301334	0	1	1	485.307	-0.980237	0.395062	0	1	1
RSUY_RS03765	518.086	1.74083	0.299708	0.803558	0.421652	1	518.086	2.15124	0.298408	2.18238	0.0290816	0.167289	518.086	2.50471	0.29813	3.37003	0.000751594	0.00415928	518.086	2.03037	0.298475	1.77692	0.0755815	0.287784	518.086	-1.11163	0.431668	0	1	1
RSUY_RS03770	1887.09	0.862551	0.404832	0	1	1	1887.09	0.666916	0.404558	0	1	1	1887.09	-0.305166	0.404898	0	1	1	1887.09	0.676978	0.40455	0	1	1	1887.09	3.32497	0.405648	4.4989	6.83076e-06	6.24508e-05
RSUY_RS03775	4668.01	2.52189	0.405646	2.51917	0.0117633	0.103607	4668.01	3.04048	0.405033	3.80333	0.000142764	0.0017121	4668.01	2.72699	0.405073	3.02905	0.00245324	0.0119895	4668.01	4.0279	0.404844	6.24413	4.26164e-10	9.23164e-09	4668.01	7.13162	0.40513	13.9008	6.26473e-44	1.58564e-41
RSUY_RS03780	3025.33	0.766493	0.267896	0	1	1	3025.33	0.156501	0.267818	0	1	1	3025.33	-0.155462	0.267859	0	1	1	3025.33	-0.875693	0.268217	0	1	1	3025.33	2.44001	0.269135	3.49271	0.000478154	0.00318164
RSUY_RS03785	6974.75	1.16571	0.417852	0	1	1	6974.75	-0.268094	0.420994	0	1	1	6974.75	-0.0382104	0.418645	0	1	1	6974.75	2.19232	0.412988	1.67637	0.0936655	0.34649	6974.75	9.46068	0.411465	19.3472	2.15408e-83	3.453e-80
RSUY_RS03790	15654.6	-0.536577	0.418441	0	1	1	15654.6	-2.06882	0.418534	-1.35907	0.174126	0.721249	15654.6	-3.44573	0.418864	-4.64525	3.3966e-06	2.94842e-05	15654.6	-3.44494	0.418929	-4.64265	3.43968e-06	4.13536e-05	15654.6	3.29968	0.418412	4.30123	1.69856e-05	0.00014381
RSUY_RS03795	1211.42	0.623596	0.216327	0	1	1	1211.42	0.508884	0.215713	0	1	1	1211.42	0.689561	0.215519	0	1	1	1211.42	0.123047	0.215972	0	1	1	1211.42	1.74898	0.222615	1.11845	0.263373	0.848903
RSUY_RS03800	266.149	0.994326	0.212019	0	1	1	266.149	1.20613	0.209013	0	1	1	266.149	1.38037	0.208434	0	1	1	266.149	0.572386	0.210449	0	1	1	266.149	0.338045	0.285879	0	1	1
RSUY_RS03805	503.251	-1.53651	0.201891	-0.180826	0.856504	1	503.251	-1.5881	0.199144	-0.442377	0.658217	1	503.251	-1.58053	0.19872	-0.405231	0.685308	1	503.251	0.124681	0.196581	0	1	1	503.251	-0.679188	0.231124	0	1	1
RSUY_RS03810	687.489	0.344264	0.220525	0	1	1	687.489	-0.49622	0.22049	0	1	1	687.489	-0.689472	0.220516	0	1	1	687.489	-0.0739304	0.220053	0	1	1	687.489	-0.176646	0.24428	0	1	1
RSUY_RS03815	3429.23	3.11338	0.406715	3.96686	7.28244e-05	0.00117521	3429.23	0.387122	0.406891	0	1	1	3429.23	-0.0393495	0.406938	0	1	1	3429.23	-0.633363	0.407135	0	1	1	3429.23	-0.187884	0.414235	0	1	1
RSUY_RS03820	2580.92	3.20343	0.341506	4.988	6.10078e-07	1.4743e-05	2580.92	0.695267	0.341742	0	1	1	2580.92	0.469845	0.341756	0	1	1	2580.92	-0.0399933	0.341967	0	1	1	2580.92	-0.163088	0.354345	0	1	1
RSUY_RS03825	803.84	1.88676	0.427329	0.905072	0.365427	1	803.84	0.226459	0.42764	0	1	1	803.84	-0.168054	0.427764	0	1	1	803.84	-0.242811	0.427911	0	1	1	803.84	0.490216	0.43964	0	1	1
RSUY_RS03830	762.073	1.32307	0.233197	0	1	1	762.073	0.903228	0.23283	0	1	1	762.073	0.956601	0.232685	0	1	1	762.073	0.387972	0.233241	0	1	1	762.073	0.507192	0.257149	0	1	1
RSUY_RS03835	611.603	0.696159	0.19077	0	1	1	611.603	0.437766	0.189705	0	1	1	611.603	0.607218	0.189278	0	1	1	611.603	0.716599	0.189326	0	1	1	611.603	1.28604	0.209308	0	1	1
RSUY_RS03840	967.105	1.1504	0.215414	0	1	1	967.105	1.29377	0.214621	0	1	1	967.105	1.39639	0.214486	0	1	1	967.105	0.90688	0.214848	0	1	1	967.105	0.861677	0.234259	0	1	1
RSUY_RS03845	596.903	1.09165	0.265285	0	1	1	596.903	0.4232	0.265083	0	1	1	596.903	0.606462	0.264793	0	1	1	596.903	0.416383	0.265073	0	1	1	596.903	0.312287	0.291542	0	1	1
RSUY_RS03850	3763.8	0.558778	0.24996	0	1	1	3763.8	0.424104	0.24982	0	1	1	3763.8	0.772056	0.249756	0	1	1	3763.8	0.213916	0.24985	0	1	1	3763.8	0.453887	0.253941	0	1	1
RSUY_RS03855	1811.21	0.501911	0.392543	0	1	1	1811.21	0.450314	0.39222	0	1	1	1811.21	-0.305706	0.392431	0	1	1	1811.21	0.427575	0.392222	0	1	1	1811.21	2.68797	0.393702	3.01744	0.00254916	0.014238
RSUY_RS03860	382.815	-0.458078	0.291475	0	1	1	382.815	0.342162	0.287538	0	1	1	382.815	0.609615	0.287061	0	1	1	382.815	1.2205	0.286695	0	1	1	382.815	-0.215142	0.33468	0	1	1
RSUY_RS03865	383.353	1.76058	0.293134	0.888955	0.374027	1	383.353	3.04147	0.28953	5.32404	1.01486e-07	2.72653e-06	383.353	3.46093	0.289176	6.78112	1.19252e-11	2.36976e-10	383.353	2.39544	0.290104	3.08661	0.00202452	0.0133004	383.353	-1.4034	0.56986	0	1	1
RSUY_RS03870	238.619	0.42327	0.2378	0	1	1	238.619	1.53899	0.230451	0.169186	0.86565	1	238.619	1.8767	0.229697	1.63998	0.101008	0.324699	238.619	1.32374	0.230819	0	1	1	238.619	-0.216417	0.353709	0	1	1
RSUY_RS03875	491.908	-1.11933	0.198715	0	1	1	491.908	-1.01991	0.196422	0	1	1	491.908	-0.852521	0.195917	0	1	1	491.908	-0.406543	0.195564	0	1	1	491.908	-2.04117	0.271956	-1.98992	0.0465999	0.190723
RSUY_RS03880	429.763	-0.109841	0.26993	0	1	1	429.763	-0.134563	0.268737	0	1	1	429.763	0.0590317	0.268402	0	1	1	429.763	-0.830819	0.269634	0	1	1	429.763	-1.46921	0.332855	0	1	1
RSUY_RS03885	799.754	-0.5699	0.192946	0	1	1	799.754	0.469168	0.189838	0	1	1	799.754	0.660007	0.189585	0	1	1	799.754	0.82899	0.189575	0	1	1	799.754	-0.195605	0.221644	0	1	1
RSUY_RS03890	442.911	-2.0746	0.363984	-1.57865	0.114417	0.681825	442.911	-0.829747	0.357283	0	1	1	442.911	-0.480911	0.356667	0	1	1	442.911	1.19426	0.355739	0	1	1	442.911	-0.513208	0.38722	0	1	1
RSUY_RS03895	1332.62	-0.482853	0.319375	0	1	1	1332.62	0.524493	0.3181	0	1	1	1332.62	0.842275	0.317963	0	1	1	1332.62	0.76166	0.318023	0	1	1	1332.62	1.10444	0.324301	0	1	1
RSUY_RS03900	1608.2	-0.322282	0.186989	0	1	1	1608.2	0.287868	0.18603	0	1	1	1608.2	0.624094	0.185871	0	1	1	1608.2	-0.210892	0.186242	0	1	1	1608.2	-0.900719	0.208643	0	1	1
RSUY_RS03905	269.277	-1.29356	0.255436	0	1	1	269.277	-0.475856	0.247066	0	1	1	269.277	-0.141485	0.245924	0	1	1	269.277	0.821457	0.244748	0	1	1	269.277	-0.283498	0.302384	0	1	1
RSUY_RS03910	1689.2	-0.800175	0.320382	0	1	1	1689.2	-0.333629	0.319804	0	1	1	1689.2	-0.296196	0.319753	0	1	1	1689.2	-0.715072	0.319912	0	1	1	1689.2	0.184733	0.324977	0	1	1
RSUY_RS03915	474.22	0.0618667	0.278442	0	1	1	474.22	-0.0286693	0.277349	0	1	1	474.22	0.183804	0.276993	0	1	1	474.22	-0.341772	0.277695	0	1	1	474.22	0.0103205	0.304542	0	1	1
RSUY_RS03920	2297.36	1.01764	0.385546	0	1	1	2297.36	0.31258	0.385517	0	1	1	2297.36	0.264565	0.385497	0	1	1	2297.36	-0.888065	0.385823	0	1	1	2297.36	1.01079	0.388425	0	1	1
RSUY_RS03925	6441.31	-0.41893	0.192527	0	1	1	6441.31	-1.17236	0.192486	0	1	1	6441.31	-1.38057	0.192499	0	1	1	6441.31	-1.29183	0.192521	0	1	1	6441.31	2.29892	0.192924	4.1411	3.45649e-05	0.000281733
RSUY_RS03930	3100.36	-0.559086	0.197714	0	1	1	3100.36	-0.691007	0.197086	0	1	1	3100.36	-0.580239	0.19692	0	1	1	3100.36	-0.649653	0.197048	0	1	1	3100.36	2.84195	0.197872	6.78192	1.18588e-11	2.3762e-10
RSUY_RS03935	2730.62	-0.567499	0.197055	0	1	1	2730.62	-0.27857	0.196514	0	1	1	2730.62	0.125677	0.196369	0	1	1	2730.62	0.486095	0.19633	0	1	1	2730.62	-0.150316	0.204296	0	1	1
RSUY_RS03940	1922.06	-0.487679	0.150937	0	1	1	1922.06	0.145997	0.149749	0	1	1	1922.06	0.404387	0.149582	0	1	1	1922.06	0.362241	0.149651	0	1	1	1922.06	-0.224918	0.165255	0	1	1
RSUY_RS03945	507.378	-1.40182	0.296589	0	1	1	507.378	-0.56967	0.292654	0	1	1	507.378	-0.3571	0.292243	0	1	1	507.378	-0.180783	0.292221	0	1	1	507.378	0.70749	0.305663	0	1	1
RSUY_RS03950	2513.92	0.270927	0.31549	0	1	1	2513.92	-0.541206	0.315479	0	1	1	2513.92	-0.351329	0.31542	0	1	1	2513.92	-0.93509	0.315559	0	1	1	2513.92	-2.22094	0.332475	-2.16841	0.0301272	0.129706
RSUY_RS03955	2838.79	-1.08193	0.250432	0	1	1	2838.79	-0.683566	0.249899	0	1	1	2838.79	-0.743537	0.249871	0	1	1	2838.79	-0.474943	0.249844	0	1	1	2838.79	0.721585	0.252537	0	1	1
RSUY_RS03960	678.162	-2.08047	0.272138	-2.13301	0.0329235	0.245853	678.162	-1.71286	0.269818	-0.78892	0.430159	1	678.162	-1.84555	0.269773	-1.28087	0.200239	0.586805	678.162	-1.13905	0.26924	0	1	1	678.162	-0.649026	0.284626	0	1	1
RSUY_RS03965	1330.74	-1.51825	0.159816	-0.114221	0.909063	1	1330.74	-1.65726	0.158728	-0.990782	0.321792	1	1330.74	-1.52835	0.158416	-0.17897	0.857961	1	1330.74	-0.466564	0.157784	0	1	1	1330.74	-0.647766	0.173083	0	1	1
RSUY_RS03970	1479.62	0.459942	0.265938	0	1	1	1479.62	-0.774413	0.266086	0	1	1	1479.62	-0.867099	0.266051	0	1	1	1479.62	-1.14754	0.266271	0	1	1	1479.62	-0.569859	0.277181	0	1	1
RSUY_RS03975	1648.94	-0.0382831	0.134076	0	1	1	1648.94	0.0226617	0.133208	0	1	1	1648.94	-0.0979616	0.133175	0	1	1	1648.94	-0.631189	0.133738	0	1	1	1648.94	0.936902	0.142367	0	1	1
RSUY_RS03980	600.787	0.807159	0.274946	0	1	1	600.787	1.90965	0.272806	1.50161	0.133197	0.582314	600.787	1.76069	0.272795	0.955624	0.339262	0.928299	600.787	1.3462	0.273144	0	1	1	600.787	0.309323	0.313286	0	1	1
RSUY_RS03985	2335.43	1.69687	0.323603	0.60838	0.542935	1	2335.43	3.29599	0.323033	5.55977	2.7013e-08	8.11909e-07	2335.43	2.51538	0.323099	3.14262	0.00167442	0.00863981	2335.43	1.84834	0.323246	1.07763	0.2812	0.833204	2335.43	2.26508	0.328296	2.33047	0.0197812	0.0901687
RSUY_RS03990	1540.76	0.763461	0.365413	0	1	1	1540.76	2.23825	0.364562	2.02505	0.0428626	0.230824	1540.76	1.60818	0.36464	0.296682	0.766709	1	1540.76	1.32329	0.364742	0	1	1	1540.76	1.91458	0.369846	1.12096	0.262304	0.846342
RSUY_RS03995	422.482	-1.00758	0.491837	0	1	1	422.482	0.35177	0.488041	0	1	1	422.482	0.249618	0.487993	0	1	1	422.482	1.48928	0.487471	0	1	1	422.482	0.54113	0.505603	0	1	1
RSUY_RS04000	526.806	-0.176004	0.486741	0	1	1	526.806	1.1117	0.484406	0	1	1	526.806	1.12345	0.484325	0	1	1	526.806	2.03887	0.484081	1.11318	0.26563	0.799384	526.806	-0.113292	0.515246	0	1	1
RSUY_RS04005	1564.1	-0.351038	0.161236	0	1	1	1564.1	-0.269858	0.160475	0	1	1	1564.1	-0.0946851	0.1603	0	1	1	1564.1	-0.70213	0.160746	0	1	1	1564.1	0.0109524	0.172906	0	1	1
RSUY_RS04010	395.376	-1.06468	0.145272	0	1	1	395.376	-0.732587	0.139997	0	1	1	395.376	-0.576005	0.139147	0	1	1	395.376	-0.647525	0.139698	0	1	1	395.376	-0.310894	0.186944	0	1	1
RSUY_RS04015	474.78	-0.826049	0.494563	0	1	1	474.78	0.585895	0.483603	0	1	1	474.78	0.238285	0.483978	0	1	1	474.78	0.817666	0.483145	0	1	1	474.78	4.58387	0.484557	6.36431	1.96175e-10	3.54664e-09
RSUY_RS04020	2180.82	-1.31838	0.182512	0	1	1	2180.82	-1.97206	0.182321	-2.58916	0.00962105	0.0668607	2180.82	-2.07546	0.182267	-3.15725	0.00159264	0.00823551	2180.82	-2.41532	0.182723	-5.00936	5.46119e-07	7.65682e-06	2180.82	0.613997	0.185249	0	1	1
RSUY_RS04025	933.882	-0.601038	0.182401	0	1	1	933.882	-0.929564	0.181723	0	1	1	933.882	-0.79358	0.181437	0	1	1	933.882	-1.74752	0.182822	-1.3539	0.175768	0.571514	933.882	-0.021724	0.195865	0	1	1
RSUY_RS04035	362.666	-0.760679	0.297717	0	1	1	362.666	0.0615369	0.292814	0	1	1	362.666	0.568554	0.29198	0	1	1	362.666	0.552346	0.292153	0	1	1	362.666	0.94727	0.314331	0	1	1
RSUY_RS04040	27148.2	-0.228038	0.447518	0	1	1	27148.2	-1.95531	0.447546	-1.01734	0.308992	1	27148.2	-2.50343	0.447564	-2.24198	0.024963	0.0963458	27148.2	-3.78125	0.4477	-5.09549	3.47833e-07	5.08429e-06	27148.2	1.80522	0.447582	0.68193	0.495283	1
RSUY_RS04045	3531.56	-0.397645	0.315114	0	1	1	3531.56	-1.92159	0.315238	-1.33737	0.181102	0.744375	3531.56	-1.93484	0.315203	-1.37957	0.167719	0.504416	3531.56	-2.97666	0.315596	-4.67896	2.88334e-06	3.51929e-05	3531.56	-0.701167	0.317988	0	1	1
RSUY_RS04050	1129.46	-1.27511	0.268612	0	1	1	1129.46	-0.941895	0.267543	0	1	1	1129.46	-0.677274	0.267329	0	1	1	1129.46	-0.0482649	0.267158	0	1	1	1129.46	-1.38894	0.288737	0	1	1
RSUY_RS04055	330.934	-1.96638	0.298079	-1.56461	0.117673	0.698631	330.934	-1.59932	0.293785	-0.33807	0.735311	1	330.934	-1.30184	0.292898	0	1	1	330.934	-0.16198	0.291747	0	1	1	330.934	-2.02785	0.365082	-1.44585	0.148219	0.521803
RSUY_RS04060	444.755	-1.63971	0.203709	-0.685832	0.492819	1	444.755	-1.71669	0.201118	-1.07741	0.281296	1	444.755	-1.59977	0.200471	-0.497671	0.618716	1	444.755	-0.372121	0.19892	0	1	1	444.755	-2.0187	0.269548	-1.92432	0.0543147	0.217848
RSUY_RS04065	1114.18	-0.14749	0.182843	0	1	1	1114.18	-0.850097	0.182708	0	1	1	1114.18	-0.711374	0.182498	0	1	1	1114.18	-1.40609	0.183198	0	1	1	1114.18	-1.8203	0.219529	-1.45901	0.144561	0.510047
RSUY_RS04070	693.833	0.171274	0.247234	0	1	1	693.833	-1.04645	0.247577	0	1	1	693.833	-0.995705	0.247349	0	1	1	693.833	-1.14099	0.247665	0	1	1	693.833	-0.966969	0.275038	0	1	1
RSUY_RS04075	1341.02	0.91827	0.301353	0	1	1	1341.02	-0.685544	0.301645	0	1	1	1341.02	-0.955666	0.301698	0	1	1	1341.02	-1.82608	0.302507	-1.07791	0.281074	0.833204	1341.02	0.364461	0.308295	0	1	1
RSUY_RS04080	1795.46	-0.830659	0.215215	0	1	1	1795.46	-1.82344	0.215281	-1.50243	0.132987	0.581924	1795.46	-1.94594	0.215254	-2.07169	0.038294	0.139406	1795.46	-1.69392	0.215202	-0.901087	0.367542	1	1795.46	-1.79147	0.230266	-1.2658	0.205585	0.691852
RSUY_RS04085	1624.7	0.496689	0.381714	0	1	1	1624.7	-1.26168	0.381934	0	1	1	1624.7	-1.36326	0.381911	0	1	1	1624.7	-2.17222	0.382342	-1.75817	0.0787182	0.297607	1624.7	-1.67624	0.394559	-0.446684	0.655103	1
RSUY_RS04090	732.405	-0.574993	0.208254	0	1	1	732.405	-1.20128	0.207936	0	1	1	732.405	-0.802303	0.207374	0	1	1	732.405	-0.991963	0.207685	0	1	1	732.405	-1.80168	0.252288	-1.19576	0.231788	0.76295
RSUY_RS04095	1337.89	0.688694	0.24482	0	1	1	1337.89	0.863845	0.244326	0	1	1	1337.89	1.40443	0.244146	0	1	1	1337.89	-0.0936981	0.244751	0	1	1	1337.89	-1.45003	0.285813	0	1	1
RSUY_RS04100	3660.4	-0.0564391	0.2862	0	1	1	3660.4	-1.27411	0.286261	0	1	1	3660.4	-1.4716	0.286267	0	1	1	3660.4	-2.566	0.286668	-3.7186	0.000200328	0.00168423	3660.4	-0.224441	0.288906	0	1	1
RSUY_RS04105	237.468	-0.49038	0.220403	0	1	1	237.468	0.252629	0.21277	0	1	1	237.468	0.788086	0.211294	0	1	1	237.468	0.98569	0.21122	0	1	1	237.468	-1.891	0.416474	-0.938828	0.347819	1
RSUY_RS04110	138.597	-1.21893	0.509252	0	1	1	138.597	-0.0471021	0.49407	0	1	1	138.597	0.401835	0.492333	0	1	1	138.597	1.80685	0.490447	0.625655	0.531541	1	138.597	1.449	0.52428	0	1	1
RSUY_RS04115	453.976	-1.62314	0.410238	-0.300177	0.764042	1	453.976	-0.0468564	0.403596	0	1	1	453.976	0.387621	0.403079	0	1	1	453.976	1.28903	0.402678	0	1	1	453.976	1.04111	0.416692	0	1	1
RSUY_RS04120	429.678	0.114832	0.301758	0	1	1	429.678	1.35599	0.297692	0	1	1	429.678	1.87914	0.297221	1.27561	0.202095	0.591165	429.678	1.38431	0.297653	0	1	1	429.678	0.444047	0.339691	0	1	1
RSUY_RS04125	302.961	-0.940687	0.377465	0	1	1	302.961	0.505983	0.370129	0	1	1	302.961	0.870539	0.369551	0	1	1	302.961	1.41695	0.369244	0	1	1	302.961	0.669936	0.400847	0	1	1
RSUY_RS04130	427.984	0.504416	0.395234	0	1	1	427.984	1.92152	0.391761	1.07596	0.281946	1	427.984	2.35777	0.391452	2.19124	0.0284342	0.107331	427.984	1.92072	0.39175	1.07396	0.282842	0.836899	427.984	1.15688	0.421	0	1	1
RSUY_RS04135	142.372	-1.6188	0.638061	-0.186194	NA	NA	142.372	-0.643716	0.627706	0	NA	NA	142.372	-0.382287	0.626661	0	NA	NA	142.372	1.89423	0.624348	0.631433	NA	NA	142.372	-0.891086	0.713243	0	NA	NA
RSUY_RS04140	380.969	-1.97894	0.237984	-2.01247	0.0441703	0.313296	380.969	-1.37841	0.231706	0	1	1	380.969	-1.17232	0.230875	0	1	1	380.969	-0.222304	0.229685	0	1	1	380.969	-0.329122	0.261004	0	1	1
RSUY_RS04145	552.452	-1.69655	0.160922	-1.22139	0.221939	1	552.452	-1.16779	0.155343	0	1	1	552.452	-1.03435	0.154677	0	1	1	552.452	0.0566027	0.153308	0	1	1	552.452	-0.33231	0.18677	0	1	1
RSUY_RS04150	1932.5	-0.955592	0.116352	0	1	1	1932.5	-0.980289	0.115371	0	1	1	1932.5	-0.908146	0.115179	0	1	1	1932.5	-0.619925	0.115084	0	1	1	1932.5	0.0630413	0.125826	0	1	1
RSUY_RS04155	819.226	0.106466	0.602283	0	1	1	819.226	1.77094	0.600879	0.450911	0.652053	1	819.226	2.27466	0.60077	1.28944	0.197246	0.579094	819.226	2.15947	0.600807	1.09764	0.27236	0.814502	819.226	-2.88542	0.73062	-1.89622	0.0579308	0.230982
RSUY_RS04160	497.597	1.24024	0.26315	0	1	1	497.597	2.32937	0.260248	3.18686	0.00143827	0.0127145	497.597	2.95122	0.259821	5.58546	2.33082e-08	2.90387e-07	497.597	1.56168	0.260936	0.236374	0.813142	1	497.597	-0.261398	0.356572	0	1	1
RSUY_RS04165	963.334	-0.202876	0.151605	0	1	1	963.334	-0.486034	0.150874	0	1	1	963.334	-0.258745	0.150521	0	1	1	963.334	-1.07448	0.151579	0	1	1	963.334	-0.499154	0.176313	0	1	1
RSUY_RS04170	1314.28	0.343847	0.359949	0	1	1	1314.28	-1.64628	0.360327	-0.405964	0.684769	1	1314.28	-1.5028	0.36019	-0.007773	0.993798	1	1314.28	-2.42035	0.360809	-2.5508	0.0107477	0.0578787	1314.28	-3.46831	0.406271	-4.84481	1.2673e-06	1.3163e-05
RSUY_RS04175	2092.46	1.04098	0.296077	0	1	1	2092.46	0.405282	0.296009	0	1	1	2092.46	0.0630826	0.296057	0	1	1	2092.46	-0.64419	0.296412	0	1	1	2092.46	1.82499	0.298682	1.08808	0.276559	0.881945
RSUY_RS04180	1931.14	0.808673	0.205371	0	1	1	1931.14	0.690364	0.205098	0	1	1	1931.14	0.95603	0.204994	0	1	1	1931.14	-0.141122	0.205399	0	1	1	1931.14	-0.946074	0.228305	0	1	1
RSUY_RS04185	6170.74	0.463783	0.387492	0	1	1	6170.74	-2.37281	0.387638	-2.25162	0.0243466	0.143308	6170.74	-4.80008	0.388374	-8.49717	1.94274e-17	8.19529e-16	6170.74	-5.43548	0.38905	-10.1156	4.71025e-24	4.11847e-22	6170.74	-3.29916	0.395198	-4.55255	5.29994e-06	4.93942e-05
RSUY_RS04190	482.268	2.04629	0.325379	1.67894	0.0931633	0.573652	482.268	1.04953	0.325485	0	1	1	482.268	1.23115	0.325208	0	1	1	482.268	0.115267	0.326618	0	1	1	482.268	0.961895	0.350964	0	1	1
RSUY_RS04195	3483.21	0.768792	0.286217	0	1	1	3483.21	-1.02476	0.28635	0	1	1	3483.21	-1.53785	0.286426	-0.132137	0.894876	1	3483.21	-2.64592	0.286924	-3.99382	6.5017e-05	0.000608301	3483.21	-1.03781	0.292012	0	1	1
RSUY_RS04200	4856.63	0.343904	0.313427	0	1	1	4856.63	-1.82252	0.313579	-1.02851	0.303709	1	4856.63	-2.08502	0.313596	-1.86554	0.0621062	0.211822	4856.63	-2.92576	0.313868	-4.54256	5.55744e-06	6.39372e-05	4856.63	-1.19895	0.316849	0	1	1
RSUY_RS04205	925.918	0.819916	0.445229	0	1	1	925.918	-1.17177	0.445631	0	1	1	925.918	-1.18501	0.445554	0	1	1	925.918	-2.38864	0.446595	-1.98982	0.0466107	0.195253	925.918	-1.72665	0.467053	-0.485267	0.627487	1
RSUY_RS04210	1049.92	0.472781	0.206035	0	1	1	1049.92	0.524991	0.205329	0	1	1	1049.92	0.700297	0.205161	0	1	1	1049.92	-0.132567	0.205768	0	1	1	1049.92	0.0659796	0.225474	0	1	1
RSUY_RS04215	726.726	0.406347	0.269825	0	1	1	726.726	-0.128698	0.269519	0	1	1	726.726	-0.380375	0.269586	0	1	1	726.726	0.0575426	0.269365	0	1	1	726.726	0.339716	0.285287	0	1	1
RSUY_RS04225	1033.35	1.57579	0.233283	0.324865	0.745284	1	1033.35	1.84237	0.232561	1.47217	0.140976	0.606399	1033.35	2.24593	0.232363	3.21021	0.00132639	0.00695594	1033.35	1.23537	0.232865	0	1	1	1033.35	0.0963444	0.269081	0	1	1
RSUY_RS04230	530.457	1.30927	0.601409	0	1	1	530.457	2.8739	0.599751	2.29079	0.0219755	0.132764	530.457	3.15814	0.599649	2.76518	0.00568921	0.0256896	530.457	2.67372	0.599802	1.95685	0.0503652	0.207724	530.457	-0.873811	0.692501	0	1	1
RSUY_RS04235	622.95	0.417445	0.658731	0	1	1	622.95	1.97475	0.65723	0.722344	0.470083	1	622.95	2.35397	0.657121	1.29957	0.193749	0.57197	622.95	2.3472	0.657149	1.28921	0.197326	0.629272	622.95	-1.84779	0.747502	-0.465274	0.641735	1
RSUY_RS04240	753.962	2.47349	0.499474	1.94904	0.0512909	0.353885	753.962	3.76876	0.498324	4.55279	5.29403e-06	9.42926e-05	753.962	4.33811	0.498191	5.69682	1.22064e-08	1.5908e-07	753.962	3.26675	0.498455	3.54445	0.000393427	0.00308142	753.962	0.306066	0.565982	0	1	1
RSUY_RS04245	364.25	2.05044	0.549244	1.00218	0.316258	1	364.25	3.62857	0.546594	3.89424	9.85079e-05	0.00124066	364.25	4.16248	0.546363	4.8731	1.09859e-06	1.05032e-05	364.25	3.03496	0.546886	2.80674	0.00500461	0.0297358	364.25	-0.18302	0.688815	0	1	1
RSUY_RS04250	577.687	1.1249	0.610366	0	1	1	577.687	2.75211	0.608669	2.05712	0.0396747	0.215588	577.687	3.23827	0.608535	2.85648	0.00428361	0.0198841	577.687	2.56006	0.608716	1.74147	0.0816018	0.307541	577.687	-0.111296	0.66029	0	1	1
RSUY_RS04255	551.041	1.3047	0.544317	0	1	1	551.041	2.69994	0.542708	2.21102	0.0270344	0.156448	551.041	3.0895	0.542572	2.92956	0.00339438	0.0160982	551.041	2.53698	0.542753	1.9106	0.0560564	0.226154	551.041	-0.768281	0.628266	0	1	1
RSUY_RS04260	931.792	2.04516	0.49245	1.10704	0.268276	1	931.792	3.59092	0.491358	4.2554	2.0868e-05	0.000322682	931.792	3.94958	0.49128	4.98612	6.16046e-07	6.21083e-06	931.792	2.84614	0.491523	2.73872	0.00616791	0.0355227	931.792	1.17899	0.518102	0	1	1
RSUY_RS04265	607.919	1.28268	0.610616	0	1	1	607.919	2.92412	0.609076	2.33816	0.0193791	0.119941	607.919	3.29474	0.608974	2.94716	0.00320706	0.0152701	607.919	2.62227	0.609148	1.84237	0.0654212	0.255573	607.919	-0.192708	0.664026	0	1	1
RSUY_RS04270	204.054	1.60097	0.593249	0.170199	0.864854	1	204.054	3.25047	0.588359	2.97517	0.00292824	0.0235613	204.054	3.71524	0.587989	3.76749	0.000164898	0.00105732	204.054	2.65866	0.588866	1.96761	0.0491127	0.203606	204.054	1.41009	0.657758	0	1	1
RSUY_RS04275	832.081	0.784916	0.543611	0	1	1	832.081	2.30135	0.542329	1.47761	0.139512	0.602451	832.081	2.78382	0.542218	2.36772	0.0178981	0.0713106	832.081	2.39949	0.542305	1.65864	0.0971882	0.355421	832.081	-0.695177	0.589266	0	1	1
RSUY_RS04280	436.686	0.602117	0.680923	0	1	1	436.686	2.07112	0.678778	0.841401	0.400124	1	436.686	2.53718	0.678589	1.52843	0.126405	0.39345	436.686	2.49298	0.678639	1.46319	0.143415	0.486033	436.686	0.790814	0.704555	0	1	1
RSUY_RS04285	350.499	1.13949	0.549813	0	1	1	350.499	2.80122	0.54648	2.3811	0.0172612	0.108793	350.499	3.34405	0.546208	3.3761	0.000735213	0.00408651	350.499	2.685	0.54653	2.16822	0.0301417	0.138444	350.499	0.616069	0.606486	0	1	1
RSUY_RS04290	88.8544	0.86623	0.38951	0	1	1	88.8544	2.17447	0.371116	1.8174	0.0691552	0.344272	88.8544	2.73392	0.368969	3.34425	0.000825057	0.00452934	88.8544	2.20488	0.370931	1.90031	0.0573924	0.229856	88.8544	2.44998	0.444769	2.13589	0.0326883	0.139732
RSUY_RS04295	119.383	2.02834	0.564525	0.935898	0.349326	1	119.383	3.39182	0.556656	3.39855	0.000677432	0.00651554	119.383	4.33084	0.555505	5.09598	3.46945e-07	3.62709e-06	119.383	3.05579	0.557184	2.79224	0.0052345	0.0308111	119.383	0.772638	0.764238	0	1	1
RSUY_RS04300	476.73	-2.26251	0.257293	-2.96358	0.00304078	0.0318996	476.73	-1.24495	0.251104	0	1	1	476.73	-0.848079	0.250346	0	1	1	476.73	-0.701778	0.250352	0	1	1	476.73	-0.382482	0.273695	0	1	1
RSUY_RS04305	964.824	-2.80061	0.217773	-5.97233	2.33889e-09	7.81092e-08	964.824	-2.57404	0.215448	-4.98513	6.19215e-07	1.35355e-05	964.824	-2.51081	0.21514	-4.69835	2.62266e-06	2.327e-05	964.824	-1.6717	0.214476	-0.800552	0.423391	1	964.824	-1.39563	0.231341	0	1	1
RSUY_RS04310	2622.36	-0.841442	0.349924	0	1	1	2622.36	-1.24093	0.349822	0	1	1	2622.36	-1.65912	0.349871	-0.454793	0.649258	1	2622.36	-2.16922	0.350053	-1.91177	0.0559053	0.225734	2622.36	-0.815995	0.353689	0	1	1
RSUY_RS04315	953.204	0.418652	0.307734	0	1	1	953.204	1.08979	0.306135	0	1	1	953.204	1.56052	0.305834	0.1979	0.843124	1	953.204	1.44176	0.305946	0	1	1	953.204	2.50295	0.311883	3.21578	0.0013009	0.00788905
RSUY_RS04320	1961.67	-0.285959	0.241978	0	1	1	1961.67	-0.207781	0.241572	0	1	1	1961.67	0.134063	0.241442	0	1	1	1961.67	-0.671683	0.24173	0	1	1	1961.67	-0.00507221	0.248957	0	1	1
RSUY_RS04325	877.52	0.534917	0.487432	0	1	1	877.52	-2.31428	0.488291	-1.6676	0.0953942	0.44497	877.52	-3.24686	0.489091	-3.57165	0.000354745	0.00211922	877.52	-3.31304	0.48941	-3.70455	0.000211768	0.0017742	877.52	-2.6943	0.517148	-2.30939	0.020922	0.0941197
RSUY_RS04330	6563.99	3.00246	0.467291	3.21525	0.0013033	0.0151026	6563.99	-0.584809	0.467432	0	1	1	6563.99	-2.38907	0.467781	-1.90061	0.0573533	0.197573	6563.99	-2.35974	0.467827	-1.83772	0.0661035	0.257611	6563.99	-2.12559	0.477344	-1.31056	0.190008	0.649893
RSUY_RS04335	3916.02	2.52706	0.359244	2.85896	0.00425036	0.0426722	3916.02	-1.30955	0.359635	0	1	1	3916.02	-2.48924	0.360088	-2.74721	0.00601052	0.026913	3916.02	-2.70191	0.360348	-3.33542	0.000851704	0.00623417	3916.02	-2.22914	0.376384	-1.93723	0.0527178	0.212328
RSUY_RS04340	2093.36	1.85442	0.249892	1.41828	0.156109	0.891601	2093.36	-1.12902	0.250534	0	1	1	2093.36	-1.5885	0.250718	-0.352984	0.7241	1	2093.36	-1.81406	0.251023	-1.25113	0.210888	0.661311	2093.36	-1.42174	0.269824	0	1	1
RSUY_RS04345	15608.4	1.82794	0.24139	1.35854	0.174292	0.974617	15608.4	-1.54643	0.241506	-0.192237	0.847557	1	15608.4	-2.09801	0.241549	-2.47575	0.0132958	0.0547429	15608.4	-2.72835	0.241682	-5.08252	3.72452e-07	5.41124e-06	15608.4	-2.0609	0.245591	-2.28389	0.0223781	0.0997371
RSUY_RS04350	12796.3	0.710835	0.170651	0	1	1	12796.3	-1.68406	0.170769	-1.07784	0.281105	1	12796.3	-1.86023	0.17077	-2.10947	0.0349043	0.129119	12796.3	-1.84415	0.170788	-2.01508	0.0438958	0.186151	12796.3	-2.1435	0.175733	-3.66178	0.000250473	0.00176617
RSUY_RS04355	916.8	0.284951	0.217708	0	1	1	916.8	0.849693	0.216204	0	1	1	916.8	1.14724	0.215959	0	1	1	916.8	1.26277	0.215976	0	1	1	916.8	-0.0310507	0.245781	0	1	1
RSUY_RS04360	967.836	0.215748	0.186539	0	1	1	967.836	-0.260517	0.186211	0	1	1	967.836	0.0233568	0.185929	0	1	1	967.836	-0.93952	0.186815	0	1	1	967.836	-2.00405	0.243224	-2.07236	0.0382315	0.159874
RSUY_RS04365	4092.6	0.749071	0.353589	0	1	1	4092.6	0.0299349	0.353572	0	1	1	4092.6	-1.06	0.353711	0	1	1	4092.6	-2.21539	0.354147	-2.02004	0.0433788	0.184446	4092.6	1.37561	0.354726	0	1	1
RSUY_RS04370	1734.8	0.88935	0.283429	0	1	1	1734.8	0.425787	0.283297	0	1	1	1734.8	0.0376281	0.283363	0	1	1	1734.8	-1.56983	0.284485	-0.245455	0.806104	1	1734.8	1.34364	0.287403	0	1	1
RSUY_RS04375	933.251	0.0626874	0.116712	0	1	1	933.251	0.0814584	0.115319	0	1	1	933.251	-0.109932	0.115343	0	1	1	933.251	-0.951137	0.116983	0	1	1	933.251	0.197464	0.140488	0	1	1
RSUY_RS04380	2083.41	0.233753	0.218465	0	1	1	2083.41	-0.186499	0.218312	0	1	1	2083.41	-0.438502	0.218336	0	1	1	2083.41	-1.64608	0.219027	-0.666974	0.504789	1	2083.41	-0.0963573	0.225952	0	1	1
RSUY_RS04385	2145.03	-0.749362	0.134805	0	1	1	2145.03	-1.14316	0.134465	0	1	1	2145.03	-1.25585	0.13443	0	1	1	2145.03	-1.60458	0.134777	-0.77594	0.437784	1	2145.03	-0.640248	0.145623	0	1	1
RSUY_RS04390	1051.38	0.118516	0.171346	0	1	1	1051.38	-0.0728349	0.170694	0	1	1	1051.38	0.127433	0.170447	0	1	1	1051.38	-0.708417	0.171273	0	1	1	1051.38	-0.205207	0.192098	0	1	1
RSUY_RS04395	886.549	-0.0495472	0.238945	0	1	1	886.549	-0.377124	0.238489	0	1	1	886.549	-0.0354505	0.238191	0	1	1	886.549	-0.389197	0.238485	0	1	1	886.549	-1.06647	0.267876	0	1	1
RSUY_RS04400	6918.39	0.796851	0.291969	0	1	1	6918.39	-1.41215	0.292067	0	1	1	6918.39	-2.29867	0.29217	-2.73357	0.00626518	0.0278716	6918.39	-3.5435	0.292604	-6.98385	2.87207e-12	8.47348e-11	6918.39	-1.64956	0.295917	-0.505423	0.613261	1
RSUY_RS04405	3174.98	0.00991207	0.265031	0	1	1	3174.98	-1.8748	0.265231	-1.4131	0.157627	0.663774	3174.98	-2.63423	0.26543	-4.27316	1.9272e-05	0.000150697	3174.98	-3.17431	0.265797	-6.29919	2.99205e-10	6.69246e-09	3174.98	-2.24061	0.275298	-2.69022	0.00714042	0.036569
RSUY_RS04410	3492.28	1.13081	0.404481	0	1	1	3492.28	-1.47627	0.404666	0	1	1	3492.28	-1.96763	0.404731	-1.15541	0.247922	0.707991	3492.28	-3.06483	0.405185	-3.86201	0.00011246	0.00100338	3492.28	-2.865	0.418604	-3.26085	0.00111081	0.00684855
RSUY_RS04415	1712.16	0.579199	0.259837	0	1	1	1712.16	-1.42735	0.260217	0	1	1	1712.16	-1.50481	0.260173	-0.0184847	0.985252	1	1712.16	-2.75749	0.261248	-4.81339	1.48394e-06	1.91321e-05	1712.16	-2.90517	0.295798	-4.75043	2.0298e-06	2.0168e-05
RSUY_RS04420	2837.59	1.05646	0.24121	0	1	1	2837.59	-0.682234	0.241381	0	1	1	2837.59	-0.511627	0.241301	0	1	1	2837.59	-1.73564	0.241777	-0.974627	0.329745	0.955845	2837.59	-2.37982	0.264712	-3.32369	0.000888353	0.00560642
RSUY_RS04425	1754.74	1.56006	0.36479	0.164643	0.869225	1	1754.74	-0.684089	0.365085	0	1	1	1754.74	-0.624517	0.365014	0	1	1	1754.74	-1.44277	0.365407	0	1	1	1754.74	-2.18732	0.391512	-1.75556	0.0791641	0.301425
RSUY_RS04430	1571.46	1.35887	0.264568	0	1	1	1571.46	-0.871233	0.265043	0	1	1	1571.46	-0.980633	0.265011	0	1	1	1571.46	-1.46404	0.265424	0	1	1	1571.46	-1.33754	0.28546	0	1	1
RSUY_RS04435	1739.62	0.822208	0.312238	0	1	1	1739.62	-1.26718	0.312583	0	1	1	1739.62	-1.16983	0.31248	0	1	1	1739.62	-1.70093	0.312785	-0.6424	0.520614	1	1739.62	-2.31781	0.33664	-2.42933	0.0151269	0.0712489
RSUY_RS04440	2752.38	0.674105	0.257618	0	1	1	2752.38	-2.05211	0.258093	-2.1392	0.0324194	0.182132	2752.38	-2.30896	0.258134	-3.13387	0.0017252	0.00885428	2752.38	-2.62795	0.258403	-4.36506	1.27085e-05	0.00013827	2752.38	-2.27735	0.272838	-2.84914	0.00438381	0.0236078
RSUY_RS04445	3984.13	0.437975	0.197692	0	1	1	3984.13	-1.44812	0.197895	0	1	1	3984.13	-1.53653	0.197872	-0.184595	0.853546	1	3984.13	-2.25629	0.198187	-3.81605	0.000135603	0.00117498	3984.13	-2.04231	0.209647	-2.58678	0.0096876	0.0483777
RSUY_RS04450	1519.36	0.0921993	0.121208	0	1	1	1519.36	-1.25907	0.121647	0	1	1	1519.36	-1.35624	0.12157	0	1	1	1519.36	-1.49485	0.121896	0	1	1	1519.36	-1.37881	0.149439	0	1	1
RSUY_RS04455	727.268	-0.478136	0.193834	0	1	1	727.268	-0.808497	0.193066	0	1	1	727.268	-0.608045	0.192681	0	1	1	727.268	0.0670786	0.192282	0	1	1	727.268	-2.95628	0.300782	-4.84165	1.28764e-06	1.33453e-05
RSUY_RS04460	645.033	-0.894351	0.142661	0	1	1	645.033	-1.53837	0.142176	-0.269851	0.787275	1	645.033	-1.44024	0.141684	0	1	1	645.033	-1.1215	0.141418	0	1	1	645.033	-3.90882	0.310271	-7.7636	8.25527e-15	2.21786e-13
RSUY_RS04465	1802.53	-0.154302	0.2229	0	1	1	1802.53	-0.775105	0.222798	0	1	1	1802.53	-0.720644	0.222721	0	1	1	1802.53	-1.2705	0.223008	0	1	1	1802.53	-1.75283	0.24275	-1.04152	0.297634	0.936118
RSUY_RS04470	972.422	-0.283879	0.201583	0	1	1	972.422	-1.47335	0.201845	0	1	1	972.422	-1.8227	0.202019	-1.59739	0.11018	0.351595	972.422	-2.86859	0.203939	-6.71077	1.93594e-11	5.1722e-10	972.422	-2.13825	0.238366	-2.67759	0.00741536	0.0378561
RSUY_RS04475	2031.48	-0.067266	0.229832	0	1	1	2031.48	-1.40441	0.22999	0	1	1	2031.48	-2.10984	0.230247	-2.64862	0.00808215	0.0350786	2031.48	-2.9074	0.231019	-6.09216	1.11395e-09	2.29531e-08	2031.48	-1.43369	0.241263	0	1	1
RSUY_RS04480	1355.01	1.88612	0.245666	1.57172	0.116015	0.690489	1355.01	0.471701	0.245881	0	1	1	1355.01	0.115622	0.245976	0	1	1	1355.01	-0.289681	0.246345	0	1	1	1355.01	0.709379	0.25706	0	1	1
RSUY_RS04485	162.419	-1.5352	0.325456	-0.108158	0.91387	1	162.419	-1.06254	0.315536	0	1	1	162.419	-0.882388	0.314106	0	1	1	162.419	0.0295852	0.311966	0	1	1	162.419	0.650084	0.3477	0	1	1
RSUY_RS04490	345.146	-0.520651	0.161801	0	1	1	345.146	0.0834687	0.15553	0	1	1	345.146	0.377474	0.154527	0	1	1	345.146	0.78396	0.154096	0	1	1	345.146	-0.876085	0.252043	0	1	1
RSUY_RS04495	1651.16	0.455791	0.326038	0	1	1	1651.16	-1.75454	0.326458	-0.779706	0.435564	1	1651.16	-2.111	0.326554	-1.87106	0.0613371	0.209645	1651.16	-2.04394	0.326602	-1.66544	0.0958253	0.352043	1651.16	-2.1452	0.344107	-1.87501	0.060792	0.241089
RSUY_RS04500	903.453	0.354741	0.225293	0	1	1	903.453	0.268997	0.224514	0	1	1	903.453	0.514376	0.224243	0	1	1	903.453	0.569087	0.2243	0	1	1	903.453	0.714522	0.239218	0	1	1
RSUY_RS04505	885.974	0.812263	0.1879	0	1	1	885.974	-0.436831	0.188253	0	1	1	885.974	0.0148519	0.187717	0	1	1	885.974	-0.565575	0.188374	0	1	1	885.974	-0.903948	0.224547	0	1	1
RSUY_RS04510	45.1598	1.65546	0.529886	0.293388	0.769226	1	45.1598	-0.546705	0.538922	0	1	1	45.1598	-0.160012	0.534139	0	1	1	45.1598	-0.348865	0.536822	0	1	1	45.1598	-0.09304	0.704735	0	1	1
RSUY_RS04515	912.002	0.861607	0.231054	0	1	1	912.002	1.21385	0.23013	0	1	1	912.002	1.63482	0.229897	0.586424	0.557591	1	912.002	0.313859	0.230714	0	1	1	912.002	-0.314933	0.266239	0	1	1
RSUY_RS04520	922.157	0.630889	0.282362	0	1	1	922.157	0.211818	0.282108	0	1	1	922.157	0.27747	0.282003	0	1	1	922.157	-0.773978	0.282767	0	1	1	922.157	-0.3003	0.301005	0	1	1
RSUY_RS04525	1275.6	1.02056	0.322396	0	1	1	1275.6	0.187679	0.322382	0	1	1	1275.6	0.10834	0.32235	0	1	1	1275.6	-0.619256	0.322758	0	1	1	1275.6	0.522172	0.330372	0	1	1
RSUY_RS04530	573.623	0.548853	0.239303	0	1	1	573.623	0.985214	0.237347	0	1	1	573.623	1.3104	0.236958	0	1	1	573.623	1.13816	0.237198	0	1	1	573.623	0.837289	0.264181	0	1	1
RSUY_RS04535	1778.15	0.799206	0.132367	0	1	1	1778.15	0.246899	0.13212	0	1	1	1778.15	0.570986	0.131829	0	1	1	1778.15	0.126332	0.132194	0	1	1	1778.15	0.982716	0.14292	0	1	1
RSUY_RS04540	2081.75	0.42515	0.200647	0	1	1	2081.75	-0.304915	0.200585	0	1	1	2081.75	0.217606	0.200359	0	1	1	2081.75	-0.571334	0.200697	0	1	1	2081.75	0.0935726	0.209151	0	1	1
RSUY_RS04545	2714.72	1.85437	0.301995	1.17343	0.240621	1	2714.72	0.957236	0.302001	0	1	1	2714.72	0.339417	0.302131	0	1	1	2714.72	0.220156	0.302232	0	1	1	2714.72	3.04157	0.303434	5.08044	3.76571e-07	4.25101e-06
RSUY_RS04550	1658.41	0.235366	0.222167	0	1	1	1658.41	-0.245612	0.221995	0	1	1	1658.41	0.143581	0.221816	0	1	1	1658.41	-0.768299	0.222227	0	1	1	1658.41	-0.965499	0.23939	0	1	1
RSUY_RS04555	1816.88	0.329083	0.269639	0	1	1	1816.88	-1.37632	0.269905	0	1	1	1816.88	-1.61139	0.269932	-0.412662	0.679854	1	1816.88	-2.75433	0.27085	-4.63108	3.63764e-06	4.36245e-05	1816.88	-1.51578	0.282803	-0.0558132	0.955491	1
RSUY_RS04560	2354.47	-0.0108896	0.159535	0	1	1	2354.47	-1.89922	0.160004	-2.49504	0.0125945	0.0847087	2354.47	-2.3328	0.16019	-5.19884	2.00534e-07	2.172e-06	2354.47	-3.32582	0.161528	-11.3034	1.26192e-29	1.55605e-27	2354.47	-1.81364	0.175937	-1.7827	0.0746352	0.287366
RSUY_RS04565	2037.05	-0.342087	0.206109	0	1	1	2037.05	-2.08092	0.206553	-2.81247	0.0049163	0.0371861	2037.05	-2.04691	0.206423	-2.64946	0.00806195	0.0350225	2037.05	-2.01937	0.2065	-2.51512	0.0118993	0.0629305	2037.05	-1.15049	0.216044	0	1	1
RSUY_RS04570	1122.92	1.01506	0.227453	0	1	1	1122.92	0.159883	0.227444	0	1	1	1122.92	0.324449	0.227281	0	1	1	1122.92	-0.872539	0.228241	0	1	1	1122.92	-0.24689	0.246959	0	1	1
RSUY_RS04575	1962.8	0.604469	0.176716	0	1	1	1962.8	-0.52559	0.176856	0	1	1	1962.8	-0.559251	0.176779	0	1	1	1962.8	-0.862679	0.177067	0	1	1	1962.8	0.821428	0.18289	0	1	1
RSUY_RS04580	495.079	1.333	0.147433	0	1	1	495.079	0.621923	0.147125	0	1	1	495.079	0.842365	0.146489	0	1	1	495.079	0.474671	0.14737	0	1	1	495.079	-0.217347	0.217002	0	1	1
RSUY_RS04585	203.734	0.703321	0.504337	0	1	1	203.734	1.94399	0.499987	0.887995	0.374543	1	203.734	2.34164	0.499558	1.68476	0.0920343	0.299239	203.734	1.94836	0.499967	0.896789	0.369832	1	203.734	-1.93882	0.780384	-0.562309	0.573906	1
RSUY_RS04590	1077.18	1.33144	0.493076	0	1	1	1077.18	2.62616	0.492263	2.28771	0.0221544	0.133475	1077.18	3.04641	0.492185	3.14193	0.0016784	0.00864312	1077.18	2.27814	0.492323	1.58054	0.113983	0.405275	1077.18	-1.55837	0.569982	-0.102409	0.918432	1
RSUY_RS04595	262.08	0.96871	0.588795	0	1	1	262.08	2.09724	0.586167	1.01889	0.308255	1	262.08	2.39095	0.585926	1.52059	0.128364	0.39929	262.08	2.28017	0.586054	1.33123	0.183113	0.591796	262.08	-2.12274	0.838562	-0.742628	0.457707	1
RSUY_RS04600	644.752	3.25948	0.436364	4.03214	5.52717e-05	0.000935921	644.752	3.92082	0.435609	5.55733	2.73928e-08	8.18211e-07	644.752	4.12327	0.435518	6.02333	1.70861e-09	2.57577e-08	644.752	3.02145	0.435945	3.49	0.000483016	0.00373445	644.752	-2.16982	0.789121	-0.848816	0.395984	1
RSUY_RS04610	912.859	2.57391	0.452002	2.37589	0.0175066	0.146927	912.859	0.198542	0.452463	0	1	1	912.859	-0.00455538	0.452479	0	1	1	912.859	-0.532839	0.452918	0	1	1	912.859	-1.29395	0.490883	0	1	1
RSUY_RS04615	930.127	2.43541	0.41152	2.27306	0.0230225	0.183303	930.127	-0.802233	0.412518	0	1	1	930.127	-1.18543	0.412714	0	1	1	930.127	-1.09252	0.412775	0	1	1	930.127	-1.53144	0.451064	-0.0697119	0.944423	1
RSUY_RS04620	7372.41	3.07841	0.436835	3.61328	0.00030235	0.00415429	7372.41	-0.0336527	0.436939	0	1	1	7372.41	-0.0375381	0.436925	0	1	1	7372.41	-0.369137	0.436972	0	1	1	7372.41	-1.30034	0.443479	0	1	1
RSUY_RS04625	1403.84	3.16978	0.414704	4.02644	5.66279e-05	0.000952835	1403.84	0.661144	0.41506	0	1	1	1403.84	0.674357	0.414998	0	1	1	1403.84	-0.137596	0.415437	0	1	1	1403.84	-0.7836	0.442939	0	1	1
RSUY_RS04630	1857.41	3.54778	0.438506	4.6699	3.01343e-06	6.49847e-05	1857.41	0.152348	0.439038	0	1	1	1857.41	0.493413	0.438846	0	1	1	1857.41	0.159108	0.439028	0	1	1	1857.41	0.412668	0.449572	0	1	1
RSUY_RS04635	1654.85	2.66832	0.309942	3.76947	0.000163596	0.00239129	1654.85	0.416659	0.310329	0	1	1	1654.85	0.433432	0.310252	0	1	1	1654.85	-0.371229	0.310772	0	1	1	1654.85	1.16011	0.317514	0	1	1
RSUY_RS04640	585.459	0.672193	0.32069	0	1	1	585.459	-0.439396	0.320881	0	1	1	585.459	-0.334353	0.320664	0	1	1	585.459	-0.936078	0.321372	0	1	1	585.459	-0.720703	0.349191	0	1	1
RSUY_RS04645	6299.56	-0.0592373	0.317785	0	1	1	6299.56	-1.76459	0.317884	-0.832351	0.405211	1	6299.56	-1.76608	0.317859	-0.837102	0.402535	1	6299.56	-2.69363	0.318082	-3.75259	0.000175018	0.00149496	6299.56	0.400215	0.31873	0	1	1
RSUY_RS04650	1854.34	0.813631	0.210833	0	1	1	1854.34	-0.527261	0.211012	0	1	1	1854.34	-0.658469	0.210994	0	1	1	1854.34	-1.39754	0.211531	0	1	1	1854.34	-0.229038	0.221016	0	1	1
RSUY_RS04655	880.889	1.33255	0.302288	0	1	1	880.889	0.191675	0.302427	0	1	1	880.889	-0.0783391	0.302485	0	1	1	880.889	-1.12289	0.303609	0	1	1	880.889	0.534756	0.314719	0	1	1
RSUY_RS04660	1883.01	1.12712	0.287588	0	1	1	1883.01	0.105124	0.287627	0	1	1	1883.01	-0.147749	0.287651	0	1	1	1883.01	-1.38321	0.288333	0	1	1	1883.01	0.59145	0.293187	0	1	1
RSUY_RS04665	1649.46	0.600521	0.253055	0	1	1	1649.46	-0.221069	0.253036	0	1	1	1649.46	-0.810109	0.253214	0	1	1	1649.46	-1.93592	0.25422	-1.71472	0.0863968	0.323332	1649.46	0.626809	0.258639	0	1	1
RSUY_RS04670	2496.33	-0.472816	0.28909	0	1	1	2496.33	-0.946351	0.28897	0	1	1	2496.33	-1.65385	0.28914	-0.532098	0.594658	1	2496.33	-1.93105	0.289329	-1.48981	0.136275	0.466437	2496.33	0.544987	0.291429	0	1	1
RSUY_RS04675	4091.25	0.284583	0.285742	0	1	1	4091.25	-0.984075	0.285801	0	1	1	4091.25	-1.59537	0.285888	-0.33358	0.738696	1	4091.25	-2.03603	0.286058	-1.87385	0.0609507	0.24065	4091.25	0.146497	0.287934	0	1	1
RSUY_RS04680	6822.47	0.25757	0.339986	0	1	1	6822.47	-1.43508	0.340046	0	1	1	6822.47	-3.52558	0.340428	-5.95011	2.6796e-09	3.84662e-08	6822.47	-3.62716	0.340528	-6.24664	4.19389e-10	9.12597e-09	6822.47	-0.253519	0.341199	0	1	1
RSUY_RS04685	4539.16	1.00074	0.297847	0	1	1	4539.16	-1.37777	0.298022	0	1	1	4539.16	-2.39013	0.298236	-2.98466	0.00283896	0.0137074	4539.16	-3.19403	0.29869	-5.67154	1.41519e-08	2.46582e-07	4539.16	-0.804108	0.301576	0	1	1
RSUY_RS04690	776.995	-0.0674455	0.183446	0	1	1	776.995	-0.363586	0.182811	0	1	1	776.995	-0.267852	0.182592	0	1	1	776.995	-0.954834	0.183443	0	1	1	776.995	-1.74535	0.237956	-1.03107	0.30251	0.950209
RSUY_RS04695	1136.49	0.146986	0.196847	0	1	1	1136.49	0.152599	0.196224	0	1	1	1136.49	0.357709	0.196052	0	1	1	1136.49	-0.347677	0.19652	0	1	1	1136.49	-1.60248	0.239704	-0.427513	0.669006	1
RSUY_RS04700	27.1988	0.634159	0.352434	0	1	1	27.1988	0.443931	0.339888	0	1	1	27.1988	1.06712	0.330508	0	1	1	27.1988	0.552478	0.337896	0	1	1	27.1988	-0.52532	0.789093	0	1	1
RSUY_RS04705	2385.53	1.45071	0.219959	0	1	1	2385.53	0.266789	0.220041	0	1	1	2385.53	-0.20892	0.220141	0	1	1	2385.53	-1.00574	0.220627	0	1	1	2385.53	0.84291	0.225515	0	1	1
RSUY_RS04710	677.442	1.74196	0.23667	1.02234	0.30662	1	677.442	1.11275	0.236488	0	1	1	677.442	1.36341	0.236234	0	1	1	677.442	0.396865	0.237109	0	1	1	677.442	-3.38639	0.499022	-3.78016	0.000156725	0.00115419
RSUY_RS04715	423.493	1.11596	0.253193	0	1	1	423.493	1.3778	0.251641	0	1	1	423.493	1.49262	0.251406	0	1	1	423.493	0.710062	0.252382	0	1	1	423.493	-0.238993	0.318571	0	1	1
RSUY_RS04720	915.72	0.329498	0.264096	0	1	1	915.72	-0.249372	0.263875	0	1	1	915.72	-0.439451	0.263888	0	1	1	915.72	-0.0445891	0.263734	0	1	1	915.72	0.300453	0.276511	0	1	1
RSUY_RS04725	499.108	0.363548	0.466725	0	1	1	499.108	1.22932	0.465194	0	1	1	499.108	1.38909	0.465059	0	1	1	499.108	1.67229	0.465014	0.370497	0.711012	1	499.108	-1.12222	0.52739	0	1	1
RSUY_RS04730	560.422	1.39931	0.40608	0	1	1	560.422	2.59853	0.404304	2.71709	0.00658595	0.0479877	560.422	2.95327	0.404135	3.596	0.00032315	0.001942	560.422	2.25948	0.404443	1.87784	0.0604036	0.239671	560.422	-0.113675	0.47041	0	1	1
RSUY_RS04735	416.665	-0.119306	0.2239	0	1	1	416.665	1.24182	0.218594	0	1	1	416.665	1.43044	0.218273	0	1	1	416.665	0.501965	0.219537	0	1	1	416.665	0.209956	0.269065	0	1	1
RSUY_RS04740	538.192	-0.768879	0.210435	0	1	1	538.192	0.148096	0.205935	0	1	1	538.192	0.319627	0.205541	0	1	1	538.192	0.64999	0.20537	0	1	1	538.192	0.495835	0.231684	0	1	1
RSUY_RS04745	478.309	-1.78545	0.246975	-1.15577	0.247775	1	478.309	-0.642096	0.24065	0	1	1	478.309	-0.566875	0.240318	0	1	1	478.309	-0.0793885	0.239947	0	1	1	478.309	0.223849	0.26123	0	1	1
RSUY_RS04750	2209.54	1.11408	0.362958	0	1	1	2209.54	1.14521	0.362407	0	1	1	2209.54	1.03584	0.362381	0	1	1	2209.54	1.38986	0.362302	0	1	1	2209.54	4.58332	0.363022	8.4935	2.00511e-17	6.83871e-16
RSUY_RS04755	1392.27	-3.29944	0.266975	-6.74011	1.58272e-11	6.85702e-10	1392.27	-3.05232	0.263769	-5.88515	3.97695e-09	1.40626e-07	1392.27	-3.47191	0.264289	-7.46118	8.57536e-14	2.21714e-12	1392.27	-1.5728	0.261976	-0.27788	0.781105	1	1392.27	1.04878	0.26442	0	1	1
RSUY_RS04760	1898.35	-0.308073	0.251146	0	1	1	1898.35	-0.448595	0.250834	0	1	1	1898.35	-1.28315	0.25111	0	1	1	1898.35	-1.98072	0.25171	-1.90981	0.0561572	0.226174	1898.35	0.846636	0.254411	0	1	1
RSUY_RS04765	9241.63	-0.766356	0.46028	0	1	1	9241.63	-0.547094	0.460196	0	1	1	9241.63	-2.9847	0.46048	-3.22425	0.00126304	0.00667397	9241.63	-1.55625	0.46027	-0.122213	0.90273	1	9241.63	1.94283	0.460405	0.96182	0.33614	1
RSUY_RS04770	7199.69	0.0117396	0.505671	0	1	1	7199.69	-0.605632	0.505655	0	1	1	7199.69	-3.1425	0.505996	-3.24608	0.00117007	0.00626602	7199.69	-1.2859	0.505703	0	1	1	7199.69	1.46318	0.505991	0	1	1
RSUY_RS04775	956.936	1.0707	0.56548	0	1	1	956.936	2.72619	0.564355	2.17273	0.0298009	0.170205	956.936	3.23081	0.564266	3.06736	0.00215955	0.0107286	956.936	2.62488	0.564369	1.99317	0.0462429	0.194082	956.936	-1.50603	0.646569	-0.00931846	0.992565	1
RSUY_RS04780	2993.14	0.930704	0.267347	0	1	1	2993.14	1.52038	0.266671	0.076427	0.939079	1	2993.14	1.72981	0.266581	0.862062	0.388653	1	2993.14	0.724918	0.266946	0	1	1	2993.14	3.99968	0.267758	9.33557	1.00454e-20	4.51478e-19
RSUY_RS04785	921.765	0.325872	0.340704	0	1	1	921.765	1.03419	0.338958	0	1	1	921.765	1.35971	0.338701	0	1	1	921.765	1.25095	0.338826	0	1	1	921.765	2.96143	0.34296	4.26123	2.03308e-05	0.00017063
RSUY_RS04790	1755.53	4.6236	0.336536	9.28163	1.66903e-20	1.60527e-18	1755.53	2.93236	0.336705	4.25406	2.09933e-05	0.000323579	1755.53	2.6776	0.336728	3.49717	0.000470215	0.002731	1755.53	2.06263	0.337017	1.66942	0.0950332	0.35019	1755.53	3.23692	0.342903	5.06533	4.07694e-07	4.58084e-06
RSUY_RS04795	1703.13	2.8267	0.307374	4.31624	1.58711e-05	0.000291313	1703.13	1.62715	0.307481	0.413515	0.67923	1	1703.13	1.56991	0.307441	0.227405	0.820109	1	1703.13	1.89254	0.307387	1.277	0.201601	0.639933	1703.13	2.97615	0.31129	4.74203	2.11583e-06	2.09794e-05
RSUY_RS04800	732.444	2.2802	0.337156	2.31406	0.0206642	0.167578	732.444	0.841642	0.337657	0	1	1	732.444	0.649132	0.33768	0	1	1	732.444	1.63463	0.336995	0.399503	0.689523	1	732.444	3.07682	0.342974	4.5975	4.27594e-06	4.06383e-05
RSUY_RS04805	303.93	0.146486	0.329141	0	1	1	303.93	1.26431	0.324081	0	1	1	303.93	2.01193	0.323269	1.5836	0.113285	0.358886	303.93	1.39279	0.323914	0	1	1	303.93	0.332703	0.381775	0	1	1
RSUY_RS04810	143.334	-0.465433	0.543529	0	1	1	143.334	1.00115	0.534101	0	1	1	143.334	0.927086	0.533948	0	1	1	143.334	0.496621	0.535043	0	1	1	143.334	1.89588	0.557488	0.710117	0.477631	1
RSUY_RS04815	809.893	-0.472015	0.193139	0	1	1	809.893	-0.148072	0.190858	0	1	1	809.893	0.0331618	0.190471	0	1	1	809.893	-0.236524	0.190946	0	1	1	809.893	1.58904	0.199921	0.445382	0.656044	1
RSUY_RS04820	1739.63	1.1374	0.267628	0	1	1	1739.63	1.04522	0.267144	0	1	1	1739.63	0.871453	0.267145	0	1	1	1739.63	0.418035	0.267499	0	1	1	1739.63	3.48332	0.269113	7.36985	1.70823e-13	3.94946e-12
RSUY_RS04825	989.904	-1.43344	0.25501	0	1	1	989.904	-0.246537	0.250348	0	1	1	989.904	-0.286053	0.250218	0	1	1	989.904	0.670892	0.249635	0	1	1	989.904	2.27115	0.254318	3.03225	0.0024274	0.0136531
RSUY_RS04830	3569.78	-0.0230922	0.288463	0	1	1	3569.78	0.965939	0.287793	0	1	1	3569.78	0.600889	0.28783	0	1	1	3569.78	0.378276	0.287917	0	1	1	3569.78	3.13079	0.28875	5.64778	1.62535e-08	2.27219e-07
RSUY_RS04835	623.002	-0.260522	0.177373	0	1	1	623.002	-0.0852233	0.175539	0	1	1	623.002	0.0543649	0.175202	0	1	1	623.002	-0.217053	0.17568	0	1	1	623.002	-0.430359	0.212787	0	1	1
RSUY_RS04840	1773.66	-2.40853	0.200439	-4.53271	5.82313e-06	0.000117662	1773.66	-1.2877	0.198568	0	1	1	1773.66	-1.2553	0.198485	0	1	1	1773.66	-1.01447	0.198453	0	1	1	1773.66	-1.96887	0.21756	-2.15511	0.0311533	0.133577
RSUY_RS04845	426.232	-2.27467	0.341922	-2.26563	0.0234741	0.185975	426.232	-1.44128	0.334819	0	1	1	426.232	-1.68044	0.334975	-0.538658	0.590123	1	426.232	1.19593	0.332124	0	1	1	426.232	-0.0840577	0.356443	0	1	1
RSUY_RS04850	2217.99	-0.629034	0.368961	0	1	1	2217.99	0.964395	0.36796	0	1	1	2217.99	0.817429	0.367956	0	1	1	2217.99	1.79841	0.367861	0.811198	0.417252	1	2217.99	0.909169	0.372594	0	1	1
RSUY_RS04855	1153.53	-1.09221	0.379383	0	1	1	1153.53	0.713246	0.376266	0	1	1	1153.53	0.685834	0.376211	0	1	1	1153.53	2.28045	0.375879	2.07634	0.0378628	0.165754	1153.53	1.57363	0.382398	0.192555	0.847308	1
RSUY_RS04860	2365.31	-1.16238	0.139285	0	1	1	2365.31	-0.355008	0.137494	0	1	1	2365.31	-0.466851	0.137461	0	1	1	2365.31	-0.267469	0.137436	0	1	1	2365.31	1.34646	0.141874	0	1	1
RSUY_RS04865	683.237	-0.946119	0.288243	0	1	1	683.237	-1.1867	0.287455	0	1	1	683.237	-1.20677	0.287312	0	1	1	683.237	-0.382268	0.286829	0	1	1	683.237	-0.648924	0.305794	0	1	1
RSUY_RS04870	122117	0.340253	0.333662	0	1	1	122117	-0.714989	0.333675	0	1	1	122117	-1.17279	0.333697	0	1	1	122117	-1.20088	0.333714	0	1	1	122117	6.18289	0.333591	14.0378	9.15055e-45	2.75031e-42
RSUY_RS04875	336.924	-0.52315	0.262903	0	1	1	336.924	0.283918	0.258601	0	1	1	336.924	0.662916	0.257973	0	1	1	336.924	0.095382	0.258848	0	1	1	336.924	-0.426588	0.313752	0	1	1
RSUY_RS04880	538.701	-0.866306	0.164026	0	1	1	538.701	-0.0256828	0.158524	0	1	1	538.701	0.343008	0.157749	0	1	1	538.701	0.186854	0.158155	0	1	1	538.701	0.440111	0.188303	0	1	1
RSUY_RS04885	991.827	-0.765481	0.247566	0	1	1	991.827	-0.749253	0.246499	0	1	1	991.827	-0.49059	0.246175	0	1	1	991.827	-0.560017	0.246331	0	1	1	991.827	0.986789	0.253075	0	1	1
RSUY_RS04890	1423.94	2.27102	0.416097	1.85298	0.0638847	0.42729	1423.94	3.0444	0.415546	3.71655	0.000201963	0.00227991	1423.94	3.58975	0.415445	5.03016	4.90081e-07	5.01447e-06	1423.94	2.65757	0.415622	2.78515	0.00535031	0.0313394	1423.94	2.55552	0.422903	2.49589	0.0125641	0.0604206
RSUY_RS04895	795.414	-0.934855	0.28824	0	1	1	795.414	0.244252	0.283048	0	1	1	795.414	-0.101869	0.283265	0	1	1	795.414	1.47697	0.282077	0	1	1	795.414	2.82169	0.287257	4.60108	4.20305e-06	4.01041e-05
RSUY_RS04900	1662.61	0.960898	0.211101	0	1	1	1662.61	1.04775	0.210525	0	1	1	1662.61	0.62122	0.210644	0	1	1	1662.61	0.474524	0.210812	0	1	1	1662.61	2.44246	0.21477	4.38822	1.14283e-05	0.000100107
RSUY_RS04905	113.989	2.81343	0.378695	3.46829	0.000523772	0.00671686	113.989	0.915107	0.381857	0	1	1	113.989	1.08012	0.380572	0	1	1	113.989	-0.163937	0.388467	0	1	1	113.989	1.3446	0.457437	0	1	1
RSUY_RS04910	948.034	0.392165	0.222251	0	1	1	948.034	-0.900948	0.222563	0	1	1	948.034	-0.777353	0.222336	0	1	1	948.034	-1.96839	0.223871	-2.09221	0.0364194	0.161191	948.034	-0.936647	0.245553	0	1	1
RSUY_RS04915	1080.17	0.504743	0.22827	0	1	1	1080.17	-0.83174	0.228541	0	1	1	1080.17	-0.65022	0.228328	0	1	1	1080.17	-1.80136	0.229455	-1.31335	0.189064	0.606948	1080.17	-2.03168	0.268484	-1.98029	0.0476706	0.194443
RSUY_RS04920	1485.42	-0.977257	0.316795	0	1	1	1485.42	-0.237777	0.315879	0	1	1	1485.42	0.224241	0.31572	0	1	1	1485.42	0.677254	0.315666	0	1	1	1485.42	-1.85894	0.342323	-1.04854	0.294391	0.930176
RSUY_RS04925	435.64	-2.91755	0.346967	-4.08555	4.39728e-05	0.000756771	435.64	-2.1088	0.339263	-1.79449	0.0727346	0.357649	435.64	-1.83879	0.338326	-1.00137	0.316648	0.875652	435.64	0.663719	0.33621	0	1	1	435.64	-1.07642	0.369526	0	1	1
RSUY_RS04930	293.39	-0.237982	0.252978	0	1	1	293.39	0.509925	0.247724	0	1	1	293.39	0.939383	0.246847	0	1	1	293.39	0.702601	0.247373	0	1	1	293.39	0.434236	0.293948	0	1	1
RSUY_RS04935	200.134	-1.42283	0.197344	0	1	1	200.134	-1.51585	0.189904	-0.0834797	0.93347	1	200.134	-1.29819	0.187323	0	1	1	200.134	-0.890226	0.185921	0	1	1	200.134	0.865745	0.217626	0	1	1
RSUY_RS04940	789.268	0.298967	0.320129	0	1	1	789.268	0.317878	0.319551	0	1	1	789.268	0.571638	0.319378	0	1	1	789.268	-0.784498	0.32031	0	1	1	789.268	-0.0579247	0.336624	0	1	1
RSUY_RS04945	4560.66	-0.229643	0.250413	0	1	1	4560.66	-1.14832	0.250421	0	1	1	4560.66	-1.40217	0.250434	0	1	1	4560.66	-2.45828	0.250751	-3.82163	0.000132571	0.00115286	4560.66	-0.50787	0.253284	0	1	1
RSUY_RS04950	1266.89	0.584586	0.304666	0	1	1	1266.89	1.4859	0.30364	0	1	1	1266.89	1.99021	0.303482	1.61528	0.10625	0.340637	1266.89	1.22061	0.30372	0	1	1	1266.89	1.15116	0.314235	0	1	1
RSUY_RS04955	516.029	0.373816	0.173402	0	1	1	516.029	0.686849	0.171252	0	1	1	516.029	1.13845	0.170653	0	1	1	516.029	-0.183971	0.172617	0	1	1	516.029	-1.28656	0.267	0	1	1
RSUY_RS04960	461.359	-0.721835	0.286248	0	1	1	461.359	0.448007	0.28273	0	1	1	461.359	0.872184	0.282345	0	1	1	461.359	-0.303754	0.283483	0	1	1	461.359	-0.827164	0.331639	0	1	1
RSUY_RS04965	823.018	-0.997985	0.229844	0	1	1	823.018	-0.762594	0.228373	0	1	1	823.018	-0.402546	0.227978	0	1	1	823.018	-0.0600017	0.227868	0	1	1	823.018	-1.02531	0.256201	0	1	1
RSUY_RS04970	8029.34	-0.130811	0.149967	0	1	1	8029.34	-1.52489	0.150043	-0.165917	0.868222	1	8029.34	-1.83073	0.150067	-2.20387	0.0275337	0.104717	8029.34	-2.81273	0.150394	-8.72866	2.57711e-18	1.36191e-16	8029.34	-1.07196	0.153579	0	1	1
RSUY_RS04975	123.872	1.29072	0.352707	0	1	1	123.872	0.0859616	0.353881	0	1	1	123.872	0.191005	0.352896	0	1	1	123.872	0.650059	0.351995	0	1	1	123.872	-0.229032	0.464744	0	1	1
RSUY_RS04980	645.265	0.865844	0.26555	0	1	1	645.265	0.342867	0.265253	0	1	1	645.265	0.604841	0.26497	0	1	1	645.265	0.0831757	0.265452	0	1	1	645.265	-0.984804	0.313573	0	1	1
RSUY_RS04985	814.979	-2.26972	0.289428	-2.65944	0.007827	0.0732296	814.979	-1.02871	0.286838	0	1	1	814.979	-1.01123	0.286742	0	1	1	814.979	-1.43117	0.287078	0	1	1	814.979	-2.57852	0.328636	-3.28179	0.00103149	0.00640883
RSUY_RS04990	1138.71	-2.0257	0.291993	-1.80038	0.0718012	0.469146	1138.71	-0.742136	0.290222	0	1	1	1138.71	-0.461441	0.290084	0	1	1	1138.71	-1.3122	0.290462	0	1	1	1138.71	-3.0861	0.337544	-4.69894	2.61516e-06	2.55616e-05
RSUY_RS04995	1705.98	1.54999	0.267603	0.186791	0.851824	1	1705.98	1.03493	0.26749	0	1	1	1705.98	1.50782	0.267344	0.0292655	0.976653	1	1705.98	0.9524	0.267508	0	1	1	1705.98	-0.508584	0.290088	0	1	1
RSUY_RS05000	508.34	0.951686	0.343667	0	1	1	508.34	0.482804	0.343309	0	1	1	508.34	0.75103	0.343017	0	1	1	508.34	0.751072	0.343109	0	1	1	508.34	-0.898163	0.395652	0	1	1
RSUY_RS05005	3055.35	2.25059	0.48053	1.56201	0.118285	0.700533	3055.35	3.86864	0.47854	4.94972	7.43195e-07	1.61721e-05	3055.35	4.01063	0.478456	5.24736	1.54298e-07	1.69411e-06	3055.35	3.92452	0.478519	5.06671	4.04756e-07	5.82777e-06	3055.35	7.83182	0.478701	13.2271	6.12064e-40	1.27975e-37
RSUY_RS05010	5268.7	-0.642531	0.487556	0	1	1	5268.7	0.799897	0.485259	0	1	1	5268.7	1.16474	0.485079	0	1	1	5268.7	2.24829	0.484889	1.54323	0.122775	0.43034	5268.7	6.08418	0.484998	9.45196	3.3253e-21	1.53763e-19
RSUY_RS05015	1425.61	-0.226923	0.352869	0	1	1	1425.61	0.293743	0.350272	0	1	1	1425.61	0.532583	0.349875	0	1	1	1425.61	1.57559	0.349317	0.216382	0.82869	1	1425.61	4.47644	0.350552	8.49073	2.05347e-17	6.90568e-16
RSUY_RS05020	1646.76	-0.813171	0.385252	0	1	1	1646.76	0.409207	0.382604	0	1	1	1646.76	0.619814	0.382415	0	1	1	1646.76	1.60688	0.38214	0.279698	0.77971	1	1646.76	3.71448	0.383545	5.77371	7.7543e-09	1.1474e-07
RSUY_RS05025	587.681	-0.113225	0.239026	0	1	1	587.681	0.588677	0.235902	0	1	1	587.681	0.833077	0.235502	0	1	1	587.681	1.17632	0.235354	0	1	1	587.681	1.34986	0.252929	0	1	1
RSUY_RS05030	428.671	0.182655	0.262428	0	1	1	428.671	-0.679416	0.262413	0	1	1	428.671	-1.18256	0.263077	0	1	1	428.671	-1.55368	0.264476	-0.202958	0.839168	1	428.671	0.950761	0.276525	0	1	1
RSUY_RS05035	1403.52	-0.633617	0.139924	0	1	1	1403.52	-0.697113	0.138966	0	1	1	1403.52	-0.715445	0.138837	0	1	1	1403.52	-0.98173	0.139225	0	1	1	1403.52	0.39585	0.149548	0	1	1
RSUY_RS05040	469.674	-0.994852	0.165947	0	1	1	469.674	-0.747377	0.162256	0	1	1	469.674	-0.853359	0.162115	0	1	1	469.674	-0.35899	0.161462	0	1	1	469.674	0.0668314	0.192014	0	1	1
RSUY_RS05045	464.648	-0.656156	0.273451	0	1	1	464.648	-1.19321	0.272914	0	1	1	464.648	-1.61386	0.273305	-0.416618	0.676958	1	464.648	-1.88958	0.274149	-1.42105	0.155301	0.519363	464.648	-0.368731	0.29383	0	1	1
RSUY_RS05050	348.587	-0.516881	0.285653	0	1	1	348.587	0.704325	0.279554	0	1	1	348.587	0.788873	0.279247	0	1	1	348.587	0.879463	0.279316	0	1	1	348.587	1.11477	0.305343	0	1	1
RSUY_RS05055	1813.33	0.155758	0.276217	0	1	1	1813.33	0.263838	0.275779	0	1	1	1813.33	-0.0358615	0.275821	0	1	1	1813.33	0.670375	0.275664	0	1	1	1813.33	1.22966	0.280181	0	1	1
RSUY_RS05060	1095.96	1.47277	0.218096	0	1	1	1095.96	0.795694	0.217985	0	1	1	1095.96	0.288321	0.218187	0	1	1	1095.96	-0.264371	0.218795	0	1	1	1095.96	1.06121	0.230043	0	1	1
RSUY_RS05065	429.945	1.65763	0.282638	0.557715	0.577039	1	429.945	2.92076	0.278166	5.1076	3.26282e-07	8.17234e-06	429.945	3.18633	0.277818	6.0699	1.27987e-09	1.95394e-08	429.945	2.49516	0.2786	3.57201	0.000354254	0.00280198	429.945	3.34762	0.296531	6.2308	4.64074e-10	7.91394e-09
RSUY_RS05070	4381.67	-2.66427	0.50705	-2.29617	0.0216663	0.174821	4381.67	-1.20872	0.50543	0	1	1	4381.67	-2.66248	0.506009	-2.29735	0.0215986	0.0845141	4381.67	0.583654	0.505141	0	1	1	4381.67	3.08556	0.505466	3.13683	0.00170783	0.00988324
RSUY_RS05075	214.681	0.133816	0.202467	0	1	1	214.681	0.617287	0.196697	0	1	1	214.681	0.837429	0.195795	0	1	1	214.681	0.866457	0.19605	0	1	1	214.681	-2.22584	0.479154	-1.51483	0.129815	0.464493
RSUY_RS05080	838.539	-1.68098	0.254156	-0.712064	0.476425	1	838.539	-1.63226	0.253165	-0.522439	0.601365	1	838.539	-1.54539	0.252983	-0.179404	0.85762	1	838.539	-2.20148	0.253682	-2.76521	0.00568867	0.0330396	838.539	-3.0208	0.303971	-5.00312	5.64096e-07	6.17935e-06
RSUY_RS05085	1987.33	-2.04961	0.5542	-0.991726	0.321331	1	1987.33	0.0676968	0.55348	0	1	1	1987.33	-2.42157	0.553894	-1.66381	0.096151	0.311164	1987.33	-0.175215	0.553498	0	1	1	1987.33	-1.91284	0.561981	-0.734617	0.462573	1
RSUY_RS05090	1653.62	1.63419	0.441068	0.304233	0.76095	1	1653.62	2.84568	0.440533	3.05466	0.00225316	0.0186818	1653.62	3.14978	0.440487	3.74536	0.000180137	0.00114739	1653.62	2.50021	0.440576	2.27023	0.0231939	0.110874	1653.62	-1.32932	0.496558	0	1	1
RSUY_RS05095	220.668	2.18141	0.290839	2.34292	0.0191333	0.157017	220.668	2.71978	0.287183	4.24738	2.1628e-05	0.000331239	220.668	3.21087	0.286362	5.97449	2.30817e-09	3.35347e-08	220.668	2.57756	0.287382	3.74957	0.000177141	0.00150508	220.668	-0.0295225	0.488819	0	1	1
RSUY_RS05100	513.752	2.31054	0.356093	2.27621	0.0228332	0.182446	513.752	3.01733	0.354585	4.27916	1.87601e-05	0.000293868	513.752	3.51633	0.354303	5.69098	1.26316e-08	1.63734e-07	513.752	2.99427	0.354588	4.21411	2.5077e-05	0.000255499	513.752	-0.973398	0.533966	0	1	1
RSUY_RS05105	489.36	1.72058	0.359999	0.612719	0.540062	1	489.36	2.13311	0.358732	1.76485	0.0775889	0.377275	489.36	2.52968	0.358445	2.87262	0.0040708	0.0190247	489.36	2.54682	0.358504	2.91997	0.0035007	0.0216109	489.36	-1.4923	0.52416	0	1	1
RSUY_RS05110	538.342	2.67544	0.320028	3.67294	0.00023978	0.00338153	538.342	3.02903	0.318885	4.79491	1.62752e-06	3.28855e-05	538.342	3.3924	0.318621	5.93934	2.86168e-09	4.07154e-08	538.342	3.3045	0.318728	5.66158	1.49988e-08	2.60395e-07	538.342	-1.15113	0.532245	0	1	1
RSUY_RS05115	151.381	2.28567	0.374942	2.09545	0.0361313	0.266496	151.381	2.55732	0.371749	2.84418	0.00445256	0.034205	151.381	2.90625	0.370943	3.79102	0.000150032	0.000973688	151.381	2.88182	0.371186	3.72272	0.000197086	0.00166201	151.381	-3.09957	1.19367	-1.34004	0.180233	0.620428
RSUY_RS05120	169.451	2.52311	0.459448	2.22683	0.0259588	0.201285	169.451	3.57567	0.455726	4.55464	5.24752e-06	9.38116e-05	169.451	3.50663	0.455635	4.40402	1.06263e-05	8.64668e-05	169.451	2.70255	0.456808	2.63251	0.00847553	0.0468492	169.451	-0.622318	0.785599	0	1	1
RSUY_RS05125	156.709	2.15314	0.352376	1.85355	0.0638041	0.42729	156.709	2.5303	0.348784	2.95398	0.00313704	0.0250395	156.709	2.88548	0.34798	3.98151	6.84801e-05	0.000469118	156.709	2.69744	0.348467	3.43632	0.000589672	0.00450116	156.709	-3.23551	1.18685	-1.46229	0.143662	0.50762
RSUY_RS05130	229.949	2.66475	0.448145	2.59904	0.00934839	0.0854684	229.949	3.6143	0.445444	4.74651	2.06957e-06	4.02937e-05	229.949	3.69104	0.445275	4.92065	8.62577e-07	8.48534e-06	229.949	2.92968	0.446072	3.20505	0.0013504	0.00930957	229.949	-1.22785	0.834122	0	1	1
RSUY_RS05135	180.749	2.12268	0.326084	1.90958	0.0561872	0.383268	180.749	2.7025	0.322496	3.72874	0.000192436	0.00219912	180.749	2.81222	0.322127	4.0736	4.62922e-05	0.000328832	180.749	2.00594	0.323744	1.56279	0.118103	0.417504	180.749	0.00519123	0.513628	0	1	1
RSUY_RS05140	1409.3	-0.334993	0.479358	0	1	1	1409.3	-2.05558	0.479606	-1.15841	0.246696	0.96452	1409.3	-4.85946	0.482498	-6.96265	3.33931e-12	7.07433e-11	1409.3	-2.13294	0.47963	-1.31964	0.186955	0.600981	1409.3	-1.14388	0.485298	0	1	1
RSUY_RS05145	1022.41	-0.537718	0.553131	0	1	1	1022.41	-2.0123	0.55333	-0.92585	0.354524	1	1022.41	-3.51851	0.554217	-3.6421	0.000270425	0.00165877	1022.41	-2.09125	0.553355	-1.06849	0.285301	0.84121	1022.41	-2.16245	0.566216	-1.16995	0.242019	0.791211
RSUY_RS05150	33.3206	0.156084	0.440025	0	1	1	33.3206	0.275702	0.426348	0	1	1	33.3206	0.96664	0.419876	0	1	1	33.3206	0.558666	0.423615	0	1	1	33.3206	-0.937371	0.82567	0	1	1
RSUY_RS05155	413.323	1.47588	0.3255	0	1	1	413.323	2.23246	0.323213	2.26619	0.0234395	0.139161	413.323	2.68923	0.322825	3.68381	0.000229773	0.00143503	413.323	2.31673	0.323138	2.52749	0.011488	0.0611801	413.323	-0.16995	0.419087	0	1	1
RSUY_RS05160	911.439	1.41517	0.387198	0	1	1	911.439	2.86235	0.385926	3.53008	0.000415441	0.00425076	911.439	3.12417	0.385843	4.20941	2.56043e-05	0.00019452	911.439	2.22479	0.386097	1.87723	0.0604865	0.23971	911.439	-1.16182	0.475988	0	1	1
RSUY_RS05165	602.246	2.17675	0.416347	1.62544	0.104069	0.631105	602.246	3.30076	0.414993	4.33924	1.42976e-05	0.000226922	602.246	3.58422	0.414871	5.02377	5.06658e-07	5.17308e-06	602.246	2.54866	0.415295	2.52511	0.0115662	0.0614608	602.246	-0.652348	0.532846	0	1	1
RSUY_RS05170	90.3097	1.48568	0.318966	0	1	1	90.3097	2.3529	0.308302	2.76645	0.00566706	0.0421219	90.3097	2.75066	0.306773	4.07683	4.56538e-05	0.000325741	90.3097	2.04696	0.309323	1.76823	0.077022	0.292112	90.3097	-1.39633	0.886538	0	1	1
RSUY_RS05175	163.414	0.798167	0.451625	0	1	1	163.414	2.20378	0.445577	1.57949	0.114225	0.513851	163.414	2.42924	0.445196	2.08727	0.0368638	0.135327	163.414	1.68364	0.446237	0.411536	0.68068	1	163.414	-2.55784	0.943881	-1.12073	0.262403	0.846342
RSUY_RS05180	305.8	1.10047	0.449261	0	1	1	305.8	2.29718	0.446471	1.78551	0.0741789	0.364007	305.8	2.5201	0.446261	2.28588	0.0222615	0.0867549	305.8	1.86243	0.446765	0.811234	0.417231	1	305.8	-1.05126	0.592116	0	1	1
RSUY_RS05185	348.375	1.65703	0.29531	0.531755	0.594896	1	348.375	2.28596	0.292805	2.68424	0.00726941	0.0524117	348.375	2.63435	0.292389	3.87961	0.000104626	0.000698815	348.375	1.99755	0.293089	1.69762	0.0895797	0.333945	348.375	0.663428	0.36456	0	1	1
RSUY_RS05190	277.943	0.424683	0.355318	0	1	1	277.943	-0.237068	0.355039	0	1	1	277.943	-0.413952	0.355047	0	1	1	277.943	-1.056	0.356362	0	1	1	277.943	-2.99718	0.53398	-2.80381	0.00505024	0.0268954
RSUY_RS05195	438.572	2.00892	0.425068	1.19727	0.231201	1	438.572	3.20241	0.423187	4.02284	5.75014e-05	0.000769607	438.572	3.40254	0.423053	4.49716	6.88661e-06	5.79995e-05	438.572	2.45235	0.423579	2.24834	0.0245548	0.116339	438.572	-1.24333	0.618958	0	1	1
RSUY_RS05200	319.006	1.55131	0.314643	0.163088	0.870449	1	319.006	2.55169	0.311386	3.37745	0.0007316	0.00696686	319.006	2.7577	0.311102	4.04271	5.28379e-05	0.000367725	319.006	1.81755	0.312177	1.01721	0.309054	0.902392	319.006	0.708009	0.386633	0	1	1
RSUY_RS05205	223.327	2.55116	0.291242	3.60924	0.000307094	0.00420745	223.327	3.19334	0.287228	5.89544	3.73679e-09	1.34106e-07	223.327	3.68268	0.286424	7.62045	2.52795e-14	7.19343e-13	223.327	3.05441	0.287418	5.40819	6.36652e-08	1.04494e-06	223.327	0.606269	0.469043	0	1	1
RSUY_RS05210	777.721	-1.77057	0.496148	-0.545348	0.585514	1	777.721	-2.97785	0.496368	-2.97732	0.00290776	0.0235015	777.721	-4.44236	0.497901	-5.90953	3.43089e-09	4.79627e-08	777.721	-4.22873	0.497794	-5.48165	4.21372e-08	7.06056e-07	777.721	-4.23799	0.544323	-5.03009	4.90247e-07	5.40734e-06
RSUY_RS05215	1511.7	-1.95137	0.413739	-1.09096	0.275291	1	1511.7	-2.96434	0.413798	-3.53879	0.000401968	0.00413932	1511.7	-4.58731	0.414908	-7.44094	9.99709e-14	2.5437e-12	1511.7	-4.36732	0.414829	-6.91205	4.77685e-12	1.34339e-10	1511.7	-3.66189	0.434178	-4.97927	6.38252e-07	6.94686e-06
RSUY_RS05220	489.183	2.36921	0.544075	1.59759	0.110135	0.660396	489.183	3.53551	0.542706	3.75067	0.00017636	0.00205853	489.183	3.76052	0.5426	4.16609	3.09871e-05	0.000231034	489.183	3.20936	0.542811	3.1491	0.00163777	0.0110774	489.183	-0.827199	0.695291	0	1	1
RSUY_RS05225	359.421	1.72608	0.42864	0.527424	0.597899	1	359.421	2.50326	0.426774	2.35081	0.0187325	0.116388	359.421	2.76592	0.426546	2.96784	0.00299898	0.0143418	359.421	2.39769	0.426829	2.10316	0.035452	0.157714	359.421	-0.0625413	0.517443	0	1	1
RSUY_RS05230	60.0681	0.494878	0.459147	0	1	1	60.0681	0.822177	0.451808	0	1	1	60.0681	0.930752	0.450796	0	1	1	60.0681	1.03319	0.45096	0	1	1	60.0681	-1.72848	0.867155	-0.263479	0.792181	1
RSUY_RS05235	252.728	1.61284	0.400817	0.281537	0.778299	1	252.728	2.94296	0.397039	3.63431	0.000278731	0.0029787	252.728	3.06496	0.396845	3.94349	8.03034e-05	0.000544681	252.728	2.14057	0.397801	1.61029	0.107335	0.385781	252.728	-2.19993	0.832543	-0.840719	0.400505	1
RSUY_RS05240	197.737	2.22854	0.358327	2.03317	0.0420349	0.30171	197.737	3.00294	0.354645	4.23787	2.25655e-05	0.000341753	197.737	3.28221	0.354178	5.03197	4.85463e-07	4.97781e-06	197.737	2.60473	0.35517	3.11042	0.00186824	0.0123922	197.737	-2.52999	1.03925	-0.991088	0.321642	0.997278
RSUY_RS05245	673.93	1.48514	0.314602	0	1	1	673.93	2.49245	0.313077	3.16998	0.00152448	0.0133538	673.93	2.76052	0.312927	4.02816	5.6214e-05	0.000390091	673.93	2.05892	0.313268	1.78417	0.0743967	0.284754	673.93	-2.29292	0.528299	-1.50089	0.133383	0.474788
RSUY_RS05250	220.356	1.55826	0.304675	0.191225	0.84835	1	220.356	2.24847	0.301056	2.48615	0.0129135	0.0862512	220.356	2.47224	0.300609	3.23425	0.00121964	0.0064953	220.356	1.69277	0.301898	0.638514	0.523139	1	220.356	-1.82284	0.656791	-0.491544	0.623042	1
RSUY_RS05255	130.336	1.50804	0.348964	0.0230331	0.981624	1	130.336	1.78689	0.345045	0.831454	0.405717	1	130.336	2.09343	0.34413	1.72444	0.0846282	0.279134	130.336	1.8574	0.34485	1.0364	0.300016	0.880278	130.336	-2.93315	1.04636	-1.36965	0.170796	0.592183
RSUY_RS05260	141.253	1.36703	0.342754	0	1	1	141.253	1.99757	0.337955	1.4723	0.140941	0.606399	141.253	2.05725	0.337564	1.6508	0.0987799	0.318814	141.253	1.74676	0.338417	0.729155	0.465907	1	141.253	-1.75977	0.741083	-0.350522	0.725947	1
RSUY_RS05265	1037.04	2.89485	0.402633	3.46432	0.000531579	0.00679884	1037.04	3.96057	0.401869	6.12282	9.19358e-10	3.84452e-08	1037.04	4.18599	0.401804	6.68483	2.31194e-11	4.41194e-10	1037.04	3.37229	0.402	4.65744	3.20168e-06	3.86856e-05	1037.04	-0.577573	0.508549	0	1	1
RSUY_RS05270	667.949	1.97722	0.380064	1.25564	0.209246	1	667.949	3.01635	0.378786	4.00318	6.24955e-05	0.000830223	667.949	3.29309	0.378662	4.73532	2.18715e-06	1.97336e-05	667.949	2.5057	0.378975	2.65375	0.00796039	0.0442561	667.949	-1.69953	0.561924	-0.355078	0.722531	1
RSUY_RS05275	468.661	1.29736	0.432189	0	1	1	468.661	2.29042	0.430534	1.8359	0.0663724	0.334575	468.661	2.60729	0.430354	2.57297	0.0100831	0.0425721	468.661	2.04834	0.43064	1.27331	0.202907	0.64323	468.661	-1.91938	0.610778	-0.686633	0.492314	1
RSUY_RS05280	260.641	0.957465	0.272006	0	1	1	260.641	0.82888	0.270215	0	1	1	260.641	1.53973	0.268988	0.147711	0.882571	1	260.641	1.06886	0.269775	0	1	1	260.641	-1.19627	0.425049	0	1	1
RSUY_RS05285	1089.76	1.23084	0.279899	0	1	1	1089.76	2.09815	0.278939	2.14436	0.0320037	0.180218	1089.76	2.44516	0.278815	3.38992	0.000699128	0.00390943	1089.76	1.37688	0.279198	0	1	1	1089.76	-0.738292	0.331312	0	1	1
RSUY_RS05290	302.881	0.480321	0.375861	0	1	1	302.881	1.70622	0.372053	0.554265	0.579398	1	302.881	2.01297	0.371724	1.37996	0.167598	0.504366	302.881	1.53871	0.372181	0.103997	0.917171	1	302.881	-1.25557	0.51534	0	1	1
RSUY_RS05295	402.085	0.387139	0.33859	0	1	1	402.085	0.663673	0.336974	0	1	1	402.085	1.16279	0.336479	0	1	1	402.085	0.98805	0.336693	0	1	1	402.085	-0.796865	0.401423	0	1	1
RSUY_RS05305	905.568	0.348096	0.260872	0	1	1	905.568	-0.206252	0.260635	0	1	1	905.568	-0.533153	0.260746	0	1	1	905.568	-0.0717096	0.260539	0	1	1	905.568	0.221495	0.274137	0	1	1
RSUY_RS05310	2539.34	2.37303	0.562111	1.55312	0.120394	0.711273	2539.34	3.69316	0.561839	3.90354	9.47953e-05	0.00120537	2539.34	3.91165	0.561821	4.29256	1.76629e-05	0.000138792	2539.34	3.03269	0.561882	2.72777	0.00637632	0.0365479	2539.34	-1.54713	0.61747	-0.0763293	0.939157	1
RSUY_RS05315	584.717	2.09397	0.396781	1.49698	0.134399	0.780585	584.717	3.60944	0.394762	5.34357	9.11335e-08	2.5333e-06	584.717	4.00087	0.394607	6.33761	2.33356e-10	3.86969e-09	584.717	2.83461	0.395092	3.37798	0.000730216	0.00541915	584.717	-1.44553	0.623122	0	1	1
RSUY_RS05320	725.464	0.598643	0.424228	0	1	1	725.464	2.18692	0.422353	1.6264	0.103864	0.475243	725.464	2.58448	0.422217	2.56855	0.0102126	0.0430809	725.464	1.96404	0.422417	1.09854	0.271968	0.81438	725.464	-0.536703	0.474112	0	1	1
RSUY_RS05325	559.805	1.39989	0.466439	0	1	1	559.805	2.96716	0.464335	3.15971	0.00157927	0.0137585	559.805	3.43798	0.464164	4.17521	2.97713e-05	0.000223703	559.805	2.64641	0.464447	2.46833	0.0135745	0.0708026	559.805	-0.315337	0.547713	0	1	1
RSUY_RS05330	806.935	1.1227	0.197155	0	1	1	806.935	1.81937	0.195449	1.63402	0.102256	0.470572	806.935	2.26065	0.195147	3.89781	9.70685e-05	0.00065287	806.935	1.03679	0.196058	0	1	1	806.935	0.249773	0.239837	0	1	1
RSUY_RS05335	371.241	0.509773	0.219365	0	1	1	371.241	0.448541	0.217786	0	1	1	371.241	0.85096	0.217093	0	1	1	371.241	0.00886306	0.218499	0	1	1	371.241	-1.10296	0.3116	0	1	1
RSUY_RS05340	545.138	0.519588	0.202665	0	1	1	545.138	1.1443	0.199777	0	1	1	545.138	1.51413	0.199276	0.0708817	0.943492	1	545.138	0.715776	0.200303	0	1	1	545.138	1.33755	0.224624	0	1	1
RSUY_RS05345	98.3889	0.663449	0.33004	0	1	1	98.3889	1.48713	0.316513	0	1	1	98.3889	2.34472	0.313317	2.69607	0.00701638	0.0308144	98.3889	2.08175	0.314342	1.85069	0.0642136	0.251824	98.3889	0.900099	0.454873	0	1	1
RSUY_RS05350	3623.75	-0.361512	0.145627	0	1	1	3623.75	0.29504	0.145005	0	1	1	3623.75	0.571271	0.144916	0	1	1	3623.75	0.140628	0.145038	0	1	1	3623.75	-0.18786	0.153927	0	1	1
RSUY_RS05355	1007.55	-0.198227	0.17535	0	1	1	1007.55	-0.112258	0.174352	0	1	1	1007.55	0.163954	0.174068	0	1	1	1007.55	-0.780993	0.174957	0	1	1	1007.55	-0.386605	0.197447	0	1	1
RSUY_RS05360	1711.11	0.338664	0.283128	0	1	1	1711.11	-0.798437	0.283216	0	1	1	1711.11	-0.805711	0.28316	0	1	1	1711.11	-1.67465	0.283638	-0.615745	0.538063	1	1711.11	-0.60134	0.292051	0	1	1
RSUY_RS05365	7540.78	-0.326919	0.457934	0	1	1	7540.78	0.0885141	0.45783	0	1	1	7540.78	-2.08589	0.458047	-1.27911	0.200857	0.5879	7540.78	-1.40348	0.457958	0	1	1	7540.78	2.18991	0.458117	1.50596	0.132077	0.470838
RSUY_RS05370	64391.3	0.711991	0.519095	0	1	1	64391.3	-1.82344	0.519103	-0.62308	0.533232	1	64391.3	-5.22003	0.519208	-7.16482	7.78888e-13	1.73411e-11	64391.3	-4.03229	0.519148	-4.87778	1.07284e-06	1.42917e-05	64391.3	-0.836392	0.519226	0	1	1
RSUY_RS05375	13333.4	0.62526	0.305803	0	1	1	13333.4	-1.05494	0.305834	0	1	1	13333.4	-1.79583	0.30587	-0.967167	0.333461	0.913999	13333.4	-2.69291	0.305986	-3.89856	9.67658e-05	0.000876662	13333.4	-0.168099	0.306606	0	1	1
RSUY_RS05380	16856.4	0.36359	0.381323	0	1	1	16856.4	-1.91548	0.381358	-1.08946	0.27595	1	16856.4	-4.59627	0.381624	-8.11341	4.92203e-16	1.75334e-14	16856.4	-4.6408	0.381672	-8.22907	1.88674e-16	8.55977e-15	16856.4	-1.75624	0.382384	-0.670102	0.502793	1
RSUY_RS05385	3458.89	1.0757	0.284832	0	1	1	3458.89	-0.554725	0.284941	0	1	1	3458.89	-1.10419	0.285022	0	1	1	3458.89	-2.0971	0.285443	-2.09183	0.0364537	0.161191	3458.89	-0.0651361	0.288687	0	1	1
RSUY_RS05390	2712.92	0.0595278	0.177889	0	1	1	2712.92	-0.709918	0.177857	0	1	1	2712.92	-1.4439	0.178065	0	1	1	2712.92	-2.26213	0.178682	-4.26526	1.99665e-05	0.000206493	2712.92	-0.563457	0.185458	0	1	1
RSUY_RS05395	2045.62	0.431117	0.17657	0	1	1	2045.62	-0.11594	0.176436	0	1	1	2045.62	-0.173968	0.176397	0	1	1	2045.62	-1.34024	0.177128	0	1	1	2045.62	-0.331394	0.188151	0	1	1
RSUY_RS05400	1108.11	-0.455751	0.1569	0	1	1	1108.11	-1.20408	0.156776	0	1	1	1108.11	-1.01604	0.156465	0	1	1	1108.11	-1.51402	0.15709	-0.0892653	0.928871	1	1108.11	-2.15908	0.201368	-3.27303	0.00106401	0.00657691
RSUY_RS05405	1820.95	-0.289001	0.20946	0	1	1	1820.95	-1.20783	0.209481	0	1	1	1820.95	-0.878042	0.209292	0	1	1	1820.95	-1.61523	0.209681	-0.549527	0.582644	1	1820.95	-3.12588	0.25218	-6.4473	1.13862e-10	2.08199e-09
RSUY_RS05410	3363.12	0.517903	0.271528	0	1	1	3363.12	-1.7914	0.271803	-1.0721	0.283675	1	3363.12	-1.92202	0.271791	-1.55274	0.120486	0.37821	3363.12	-3.15019	0.272471	-6.05636	1.39233e-09	2.78989e-08	3363.12	-1.32925	0.277965	0	1	1
RSUY_RS05415	85725.2	1.10824	0.415609	0	1	1	85725.2	-2.53814	0.415629	-2.49775	0.0124986	0.0844181	85725.2	-4.4178	0.415683	-7.01928	2.23011e-12	4.78776e-11	85725.2	-5.2886	0.415762	-9.11241	8.05718e-20	4.66831e-18	85725.2	-0.0362358	0.415695	0	1	1
RSUY_RS05420	9439.8	0.879081	0.280098	0	1	1	9439.8	-2.21786	0.280277	-2.56125	0.0104295	0.0714468	9439.8	-3.39542	0.280505	-6.75717	1.40715e-11	2.77335e-10	9439.8	-4.75768	0.28135	-11.5787	5.2817e-31	7.69688e-29	9439.8	-0.465522	0.281482	0	1	1
RSUY_RS05425	791.201	0.870849	0.288922	0	1	1	791.201	-0.663731	0.289318	0	1	1	791.201	-1.05806	0.289499	0	1	1	791.201	-1.83342	0.29063	-1.14722	0.251289	0.765326	791.201	-0.93922	0.313742	0	1	1
RSUY_RS05430	2331.1	0.873568	0.191999	0	1	1	2331.1	-0.356833	0.192105	0	1	1	2331.1	-0.503206	0.192097	0	1	1	2331.1	-1.43313	0.192625	0	1	1	2331.1	-1.28104	0.209373	0	1	1
RSUY_RS05435	3165.05	0.793796	0.234923	0	1	1	3165.05	-0.823005	0.235058	0	1	1	3165.05	-1.32894	0.235145	0	1	1	3165.05	-1.98831	0.235463	-2.07385	0.0380936	0.166236	3165.05	-1.6857	0.247	-0.751833	0.452152	1
RSUY_RS05440	1505.34	-0.147061	0.220066	0	1	1	1505.34	-1.23107	0.220168	0	1	1	1505.34	-1.63465	0.220297	-0.611198	0.541069	1	1505.34	-1.94515	0.220626	-2.01765	0.0436273	0.185175	1505.34	-1.9448	0.242788	-1.83206	0.0669424	0.261516
RSUY_RS05445	2358.21	0.949447	0.349616	0	1	1	2358.21	-0.69546	0.349737	0	1	1	2358.21	-1.2169	0.349818	0	1	1	2358.21	-1.90326	0.350112	-1.15179	0.249406	0.762972	2358.21	-1.90744	0.363305	-1.12148	0.262084	0.846342
RSUY_RS05450	443.179	0.766913	0.231203	0	1	1	443.179	-0.334447	0.231501	0	1	1	443.179	-0.338884	0.231282	0	1	1	443.179	-1.21271	0.233134	0	1	1	443.179	-1.94153	0.325852	-1.35502	0.175413	0.606441
RSUY_RS05455	1815.54	0.74016	0.236509	0	1	1	1815.54	-0.593729	0.236658	0	1	1	1815.54	-0.722354	0.236642	0	1	1	1815.54	-1.64045	0.237221	-0.592079	0.553798	1	1815.54	-1.2319	0.25287	0	1	1
RSUY_RS05460	1157.62	-1.00863	0.185814	0	1	1	1157.62	-1.19428	0.185131	0	1	1	1157.62	-1.13036	0.184963	0	1	1	1157.62	-1.24151	0.185154	0	1	1	1157.62	-1.36734	0.207983	0	1	1
RSUY_RS05465	921.65	0.60632	0.213986	0	1	1	921.65	1.05729	0.212532	0	1	1	921.65	1.25318	0.212314	0	1	1	921.65	0.721079	0.212772	0	1	1	921.65	1.72655	0.223892	1.01188	0.311597	0.973664
RSUY_RS05470	736.96	0.418383	0.247844	0	1	1	736.96	-0.219114	0.247615	0	1	1	736.96	-0.445183	0.247666	0	1	1	736.96	0.0373007	0.24739	0	1	1	736.96	0.256468	0.264863	0	1	1
RSUY_RS05475	38.3004	2.72878	0.521277	2.35724	0.0184113	0.152412	38.3004	1.70403	0.522542	0.390463	0.696194	1	38.3004	1.37369	0.523975	0	1	1	38.3004	1.70493	0.52235	0.39233	0.694814	1	38.3004	2.80431	0.613406	2.12635	0.0334743	0.142711
RSUY_RS05480	197.734	2.10858	0.315753	1.92738	0.0539324	0.369987	197.734	1.30493	0.315583	0	1	1	197.734	0.738128	0.316724	0	1	1	197.734	1.61611	0.314843	0.368788	0.712285	1	197.734	2.18434	0.349547	1.9578	0.0502536	0.203769
RSUY_RS05490	302.98	0.736254	0.486834	0	1	1	302.98	-1.28026	0.488056	0	1	1	302.98	-3.1961	0.493269	-3.43848	0.000584985	0.00332529	302.98	-1.67974	0.48873	-0.367768	0.713046	1	302.98	-0.714604	0.516046	0	1	1
RSUY_RS05495	157.197	1.05302	0.412878	0	1	1	157.197	1.17385	0.410117	0	1	1	157.197	0.10156	0.412548	0	1	1	157.197	-0.989088	0.419581	0	1	1	157.197	2.46061	0.430565	2.23104	0.0256787	0.112982
RSUY_RS05505	451.921	2.01492	0.503631	1.02241	0.306585	1	451.921	-0.011142	0.504466	0	1	1	451.921	-1.21766	0.506055	0	1	1	451.921	-1.69885	0.507758	-0.391628	0.695333	1	451.921	1.83925	0.511783	0.662873	0.507412	1
RSUY_RS05510	486.474	0.802077	0.423664	0	1	1	486.474	-1.15676	0.424483	0	1	1	486.474	-1.56537	0.42476	-0.153889	0.877697	1	486.474	-2.42306	0.426602	-2.16375	0.0304832	0.139215	486.474	-0.703497	0.445767	0	1	1
RSUY_RS05515	1254.35	0.709406	0.500041	0	1	1	1254.35	-1.44074	0.5004	0	1	1	1254.35	-3.02658	0.501414	-3.04454	0.00233036	0.0114823	1254.35	-2.71579	0.501246	-2.42553	0.0152862	0.0785376	1254.35	-0.014913	0.504594	0	1	1
RSUY_RS05520	2222.42	0.684904	0.512962	0	1	1	2222.42	-1.72917	0.513199	-0.446546	0.655203	1	2222.42	-3.58629	0.513999	-4.05893	4.92977e-05	0.000345084	2222.42	-2.99157	0.513694	-2.90361	0.00368886	0.0225984	2222.42	-0.637356	0.516433	0	1	1
RSUY_RS05525	1956.44	0.985701	0.510423	0	1	1	1956.44	-1.45994	0.510665	0	1	1	1956.44	-3.29095	0.511451	-3.50171	0.000462286	0.00270126	1956.44	-3.24423	0.511539	-3.40976	0.000650189	0.00485522	1956.44	-1.12745	0.516408	0	1	1
RSUY_RS05530	3897.87	0.304998	0.555515	0	1	1	3897.87	-1.22297	0.555571	0	1	1	3897.87	-4.82061	0.557056	-5.96099	2.50711e-09	3.62063e-08	3897.87	-2.83713	0.55588	-2.40544	0.0161531	0.0821172	3897.87	0.532377	0.556383	0	1	1
RSUY_RS05535	725.114	1.23937	0.483257	0	1	1	725.114	-0.0609968	0.483414	0	1	1	725.114	-1.49192	0.484268	0	1	1	725.114	-1.95494	0.485046	-0.937928	0.348281	1	725.114	0.380461	0.492243	0	1	1
RSUY_RS05540	714.539	-0.281937	0.15865	0	1	1	714.539	0.542663	0.155086	0	1	1	714.539	0.635391	0.154816	0	1	1	714.539	0.792926	0.15481	0	1	1	714.539	0.444913	0.184527	0	1	1
RSUY_RS05545	2701.35	-0.0434373	0.220791	0	1	1	2701.35	-0.948773	0.2208	0	1	1	2701.35	-1.2597	0.220841	0	1	1	2701.35	-1.85597	0.221136	-1.60975	0.107452	0.385913	2701.35	-0.940454	0.228473	0	1	1
RSUY_RS05550	307.421	2.51739	0.397279	2.5609	0.0104401	0.0934941	307.421	-1.58442	0.402766	-0.209594	0.833985	1	307.421	-3.25129	0.413727	-4.23297	2.30627e-05	0.000177453	307.421	-3.17591	0.414566	-4.04256	5.28708e-05	0.000503477	307.421	-1.39544	0.49087	0	1	1
RSUY_RS05555	1126.02	2.94721	0.444306	3.25724	0.00112499	0.01326	1126.02	0.26434	0.444748	0	1	1	1126.02	-1.45899	0.44594	0	1	1	1126.02	-1.32123	0.445959	0	1	1	1126.02	-0.753553	0.469297	0	1	1
RSUY_RS05560	385.578	0.0987943	0.326483	0	1	1	385.578	-0.138673	0.325564	0	1	1	385.578	0.154965	0.325105	0	1	1	385.578	0.187534	0.32521	0	1	1	385.578	-0.825363	0.373676	0	1	1
RSUY_RS05565	694.868	1.03025	0.283038	0	1	1	694.868	1.69686	0.281703	0.698812	0.48467	1	694.868	2.01852	0.2815	1.84199	0.0654773	0.221903	694.868	1.41248	0.281846	0	1	1	694.868	-0.920246	0.354779	0	1	1
RSUY_RS05570	81.8433	1.47849	0.422967	0	1	1	81.8433	1.6269	0.417129	0.304225	0.760957	1	81.8433	2.32725	0.414512	1.99573	0.0459636	0.1629	81.8433	2.619	0.41422	2.70146	0.00690366	0.0391045	81.8433	-1.02812	0.846715	0	1	1
RSUY_RS05575	583.913	1.63891	0.374001	0.371418	0.710327	1	583.913	2.53562	0.372402	2.78091	0.0054207	0.0404785	583.913	3.01466	0.372161	4.06992	4.70298e-05	0.000332109	583.913	2.83501	0.372271	3.58612	0.000335631	0.00267631	583.913	-1.62686	0.551577	-0.23	0.818092	1
RSUY_RS05580	327.77	1.21098	0.41381	0	1	1	327.77	1.04545	0.412884	0	1	1	327.77	0.924136	0.412835	0	1	1	327.77	0.405878	0.413674	0	1	1	327.77	1.88014	0.428288	0.887587	0.374763	1
RSUY_RS05585	178.686	1.18065	0.549249	0	1	1	178.686	0.288497	0.549277	0	1	1	178.686	-0.271404	0.549889	0	1	1	178.686	0.022896	0.549647	0	1	1	178.686	-0.291272	0.604215	0	1	1
RSUY_RS05590	62.0154	0.990892	0.553119	0	1	1	62.0154	0.804024	0.549558	0	1	1	62.0154	1.23971	0.547527	0	1	1	62.0154	1.39323	0.547523	0	1	1	62.0154	-0.279981	0.745732	0	1	1
RSUY_RS05600	155.093	2.14241	0.401814	1.59876	0.109874	0.659653	155.093	2.50769	0.398518	2.5286	0.0114517	0.0778942	155.093	2.98104	0.397636	3.72462	0.000195608	0.00123936	155.093	2.42144	0.398636	2.31147	0.0208068	0.100968	155.093	0.884656	0.520888	0	1	1
RSUY_RS05605	112.323	3.01524	0.378468	4.0036	6.23854e-05	0.00103097	112.323	3.18543	0.374171	4.50445	6.65443e-06	0.000115588	112.323	3.95796	0.372195	6.60396	4.00317e-11	7.31987e-10	112.323	3.3528	0.373672	4.95835	7.10949e-07	9.82458e-06	112.323	1.78095	0.536985	0.523195	0.600839	1
RSUY_RS05610	889.71	3.26577	0.447567	3.94527	7.97096e-05	0.00126379	889.71	1.37156	0.447951	0	1	1	889.71	0.749556	0.448228	0	1	1	889.71	2.03222	0.447668	1.18887	0.234492	0.724259	889.71	2.21115	0.456034	1.55943	0.118895	0.428932
RSUY_RS05615	1372.32	1.04488	0.57733	0	1	1	1372.32	-0.253635	0.577406	0	1	1	1372.32	-2.02067	0.578001	-0.900815	0.367687	0.991818	1372.32	-0.733729	0.577517	0	1	1	1372.32	0.236122	0.581557	0	1	1
RSUY_RS05625	708.733	0.273282	0.257281	0	1	1	708.733	-0.181441	0.256858	0	1	1	708.733	-0.393581	0.256895	0	1	1	708.733	0.0546119	0.256654	0	1	1	708.733	0.30049	0.273623	0	1	1
RSUY_RS05630	192.42	4.52177	0.491876	6.14335	8.07966e-10	2.83614e-08	192.42	5.36313	0.488941	7.90101	2.7666e-15	3.32615e-13	192.42	5.70956	0.488552	8.61641	6.90868e-18	3.25724e-16	192.42	5.07465	0.489208	7.30701	2.73162e-13	8.64233e-12	192.42	-0.936434	1.23525	0	1	1
RSUY_RS05635	623.083	0.151858	0.351105	0	1	1	623.083	1.36136	0.34889	0	1	1	623.083	1.76364	0.348664	0.756132	0.44957	1	623.083	1.34061	0.348892	0	1	1	623.083	0.134642	0.379603	0	1	1
RSUY_RS05640	543.438	-0.167357	0.495417	0	1	1	543.438	1.40829	0.492925	0	1	1	543.438	1.84334	0.492732	0.696803	0.485926	1	543.438	1.83364	0.492776	0.677052	0.498373	1	543.438	-1.37325	0.564048	0	1	1
RSUY_RS05645	1803.62	1.02516	0.295287	0	1	1	1803.62	1.91384	0.294627	1.40461	0.160138	0.671993	1803.62	2.45074	0.29452	3.22808	0.00124622	0.00660823	1803.62	1.9057	0.294626	1.37699	0.168517	0.555066	1803.62	-0.37015	0.320593	0	1	1
RSUY_RS05660	1276.21	0.701998	0.266527	0	1	1	1276.21	0.547958	0.266213	0	1	1	1276.21	0.801462	0.266089	0	1	1	1276.21	-0.282084	0.266581	0	1	1	1276.21	-0.513971	0.285827	0	1	1
RSUY_RS05670	982.751	-0.0723214	0.268745	0	1	1	982.751	-0.608527	0.26855	0	1	1	982.751	-0.66477	0.268494	0	1	1	982.751	-1.38618	0.269065	0	1	1	982.751	-1.80087	0.30008	-1.00265	0.316031	0.982415
RSUY_RS05675	1554.16	-0.195901	0.231027	0	1	1	1554.16	-0.835891	0.230926	0	1	1	1554.16	-0.913577	0.23089	0	1	1	1554.16	-1.51212	0.231261	-0.0524243	0.958191	1	1554.16	-2.17684	0.258222	-2.62116	0.00876308	0.0440812
RSUY_RS05680	738.564	1.55879	0.306876	0.191564	0.848083	1	738.564	2.40877	0.305573	2.97398	0.00293965	0.0235613	738.564	2.77644	0.305396	4.17962	2.91995e-05	0.000219751	738.564	1.97126	0.305765	1.54125	0.123257	0.431399	738.564	-0.588992	0.382938	0	1	1
RSUY_RS05685	874.958	1.73505	0.317602	0.740064	0.459261	1	874.958	2.58988	0.316601	3.44244	0.000576491	0.00566942	874.958	2.82043	0.316496	4.17205	3.01873e-05	0.000226122	874.958	1.88239	0.316867	1.20679	0.227512	0.706786	874.958	-0.33205	0.375359	0	1	1
RSUY_RS05690	627.694	0.352337	0.274011	0	1	1	627.694	-0.0576969	0.273527	0	1	1	627.694	-0.257432	0.273553	0	1	1	627.694	0.227144	0.273283	0	1	1	627.694	0.197975	0.293538	0	1	1
RSUY_RS05695	30.0381	1.14549	0.490218	0	1	1	30.0381	0.835977	0.485219	0	1	1	30.0381	0.812763	0.484181	0	1	1	30.0381	0.650202	0.486502	0	1	1	30.0381	-2.44336	1.23194	-0.765746	0.443827	1
RSUY_RS05700	124.986	-0.124631	0.330791	0	1	1	124.986	-1.30679	0.332298	0	1	1	124.986	-1.4008	0.3319	0	1	1	124.986	0.0441603	0.327545	0	1	1	124.986	-2.17695	0.527356	-1.28366	0.199261	0.674346
RSUY_RS05705	344.395	1.62864	0.362959	0.354419	0.723025	1	344.395	1.94861	0.361579	1.2407	0.214718	0.858338	344.395	2.12931	0.361346	1.74158	0.0815822	0.270385	344.395	1.73059	0.361739	0.63745	0.523832	1	344.395	-3.72431	0.918724	-2.42108	0.0154743	0.072601
RSUY_RS05710	1015.18	0.504182	0.399187	0	1	1	1015.18	-0.611112	0.399299	0	1	1	1015.18	-1.10756	0.399481	0	1	1	1015.18	-0.961129	0.399485	0	1	1	1015.18	0.785831	0.404339	0	1	1
RSUY_RS05715	923.131	0.394862	0.260753	0	1	1	923.131	-0.229645	0.260569	0	1	1	923.131	-0.534206	0.260665	0	1	1	923.131	-0.0265886	0.260428	0	1	1	923.131	0.362775	0.272884	0	1	1
RSUY_RS05730	1186.76	1.97284	0.246924	1.91493	0.0555014	0.379667	1186.76	0.200496	0.247328	0	1	1	1186.76	0.272855	0.247193	0	1	1	1186.76	-0.420927	0.247778	0	1	1	1186.76	-0.257919	0.269681	0	1	1
RSUY_RS05735	1179.92	0.540878	0.319064	0	1	1	1179.92	1.56634	0.318029	0.208593	0.834766	1	1179.92	1.91454	0.317914	1.30392	0.192259	0.56827	1179.92	1.56549	0.318025	0.205917	0.836856	1	1179.92	-0.577009	0.350043	0	1	1
RSUY_RS05740	695.57	0.0550889	0.224877	0	1	1	695.57	0.569048	0.223279	0	1	1	695.57	0.722937	0.223079	0	1	1	695.57	0.64358	0.223217	0	1	1	695.57	-2.11761	0.321182	-1.92291	0.0544908	0.218372
RSUY_RS05745	928.184	-0.207484	0.351596	0	1	1	928.184	-0.639152	0.35139	0	1	1	928.184	-1.46534	0.351722	0	1	1	928.184	-0.862478	0.351478	0	1	1	928.184	-2.01118	0.380118	-1.34479	0.178692	0.616007
RSUY_RS05750	725.65	0.0752428	0.188835	0	1	1	725.65	0.123295	0.187622	0	1	1	725.65	0.816077	0.187004	0	1	1	725.65	0.167974	0.187563	0	1	1	725.65	-2.72485	0.320347	-3.82351	0.000131565	0.000979407
RSUY_RS05755	1387.63	0.980696	0.377428	0	1	1	1387.63	2.53003	0.376269	2.73749	0.00619109	0.0455244	1387.63	3.13993	0.376158	4.35968	1.30251e-05	0.000105807	1387.63	2.26664	0.376319	2.0372	0.0416298	0.178589	1387.63	0.987164	0.391852	0	1	1
RSUY_RS05760	1671.57	1.76614	0.329588	0.807492	0.419383	1	1671.57	-1.49728	0.331567	0	1	1	1671.57	-1.64608	0.331531	-0.440631	0.65948	1	1671.57	0.0186789	0.329968	0	1	1	1671.57	3.07428	0.331313	4.75165	2.01765e-06	2.01305e-05
RSUY_RS05765	955.584	-5.75767	0.365135	-11.6605	2.02772e-31	3.90051e-29	955.584	-5.46345	0.357631	-11.0825	1.525e-28	1.04767e-25	955.584	-6.06936	0.359789	-12.7001	5.90306e-37	4.05541e-34	955.584	-2.88546	0.352465	-3.93078	8.4671e-05	0.000777006	955.584	-1.97533	0.36292	-1.30973	0.190288	0.650387
RSUY_RS05770	359.81	-1.83721	0.190458	-1.77054	0.076637	0.495359	359.81	-0.776497	0.18136	0	1	1	359.81	-0.53697	0.180531	0	1	1	359.81	-0.324849	0.180426	0	1	1	359.81	-0.928768	0.239393	0	1	1
RSUY_RS05775	348.075	0.0767192	0.203484	0	1	1	348.075	1.15475	0.197198	0	1	1	348.075	1.55546	0.196462	0.282291	0.77772	1	348.075	0.715729	0.197953	0	1	1	348.075	0.682244	0.248248	0	1	1
RSUY_RS05780	1382.22	0.355792	0.188725	0	1	1	1382.22	1.00189	0.187691	0	1	1	1382.22	1.20271	0.187564	0	1	1	1382.22	0.545975	0.187888	0	1	1	1382.22	-0.473401	0.215774	0	1	1
RSUY_RS05785	3287.65	0.392318	0.190015	0	1	1	3287.65	0.196998	0.18981	0	1	1	3287.65	0.657209	0.189689	0	1	1	3287.65	0.193968	0.189807	0	1	1	3287.65	0.335214	0.195892	0	1	1
RSUY_RS05790	2641.3	-0.228716	0.233247	0	1	1	2641.3	0.164473	0.232763	0	1	1	2641.3	0.492133	0.232662	0	1	1	2641.3	0.658744	0.23266	0	1	1	2641.3	0.349318	0.238731	0	1	1
RSUY_RS05795	410.032	-1.79632	0.256428	-1.15557	0.247856	1	410.032	-1.4984	0.252793	0	1	1	410.032	-1.18593	0.251953	0	1	1	410.032	-0.271763	0.251084	0	1	1	410.032	-1.38731	0.299068	0	1	1
RSUY_RS05800	948.974	-0.421962	0.155561	0	1	1	948.974	-0.177684	0.153999	0	1	1	948.974	0.179371	0.153585	0	1	1	948.974	0.17593	0.153692	0	1	1	948.974	-1.27209	0.200651	0	1	1
RSUY_RS05805	374.649	-0.976268	0.268608	0	1	1	374.649	-0.643846	0.265529	0	1	1	374.649	-0.345782	0.264866	0	1	1	374.649	0.518331	0.264193	0	1	1	374.649	-1.90711	0.356326	-1.14251	0.253242	0.822308
RSUY_RS05810	966.089	0.0663621	0.190115	0	1	1	966.089	0.236788	0.189072	0	1	1	966.089	0.598502	0.188767	0	1	1	966.089	0.501466	0.188896	0	1	1	966.089	-1.65336	0.248665	-0.616721	0.537419	1
RSUY_RS05815	708.861	1.4244	0.288225	0	1	1	708.861	1.25367	0.287705	0	1	1	708.861	1.74229	0.2874	0.84304	0.399206	1	708.861	1.2533	0.287696	0	1	1	708.861	-1.08267	0.359197	0	1	1
RSUY_RS05820	359.224	-1.00325	0.521327	0	1	1	359.224	-0.229584	0.51833	0	1	1	359.224	-0.0608408	0.518034	0	1	1	359.224	1.69661	0.517283	0.380076	0.703889	1	359.224	-1.92206	0.60083	-0.702457	0.482394	1
RSUY_RS05825	466.946	0.355581	0.288676	0	1	1	466.946	0.694874	0.286877	0	1	1	466.946	1.0007	0.28649	0	1	1	466.946	1.05348	0.286562	0	1	1	466.946	0.0813211	0.324934	0	1	1
RSUY_RS05830	473.851	0.408585	0.286641	0	1	1	473.851	1.48673	0.283762	0	1	1	473.851	1.73081	0.283509	0.814131	0.41557	1	473.851	1.32276	0.28387	0	1	1	473.851	-0.676309	0.359824	0	1	1
RSUY_RS05835	407.184	0.41568	0.244189	0	1	1	407.184	1.49049	0.240058	0	1	1	407.184	1.86836	0.239594	1.53743	0.124189	0.387556	407.184	1.473	0.240058	0	1	1	407.184	-0.603385	0.33683	0	1	1
RSUY_RS05840	457.435	0.3416	0.248888	0	1	1	457.435	1.37704	0.245305	0	1	1	457.435	1.7288	0.244905	0.934249	0.350176	0.951409	457.435	1.3258	0.245336	0	1	1	457.435	-0.0411402	0.304788	0	1	1
RSUY_RS05845	2060.3	-0.18302	0.329321	0	1	1	2060.3	0.548312	0.3284	0	1	1	2060.3	0.580034	0.328341	0	1	1	2060.3	1.6019	0.328163	0.310507	0.756175	1	2060.3	2.51326	0.33041	3.06667	0.00216457	0.0122868
RSUY_RS05850	575.919	-1.95872	0.206261	-2.22398	0.0261495	0.202135	575.919	-1.5276	0.201716	-0.136835	0.891161	1	575.919	-1.16774	0.200743	0	1	1	575.919	-0.318822	0.1999	0	1	1	575.919	-0.0156366	0.220054	0	1	1
RSUY_RS05855	940.084	-0.721279	0.214944	0	1	1	940.084	-0.166426	0.212447	0	1	1	940.084	0.22627	0.211964	0	1	1	940.084	0.440496	0.211922	0	1	1	940.084	1.57573	0.220105	0.344068	0.730795	1
RSUY_RS05860	813.272	-0.928097	0.238515	0	1	1	813.272	0.376086	0.233774	0	1	1	813.272	0.705965	0.233374	0	1	1	813.272	0.488323	0.233656	0	1	1	813.272	2.11253	0.240868	2.54302	0.01099	0.0540397
RSUY_RS05865	852.61	-0.544483	0.165767	0	1	1	852.61	-0.149333	0.163404	0	1	1	852.61	0.0530278	0.163016	0	1	1	852.61	-0.377566	0.163669	0	1	1	852.61	1.01649	0.176571	0	1	1
RSUY_RS05870	858.404	-2.17432	0.176779	-3.81447	0.000136473	0.00205094	858.404	-1.38763	0.171778	0	1	1	858.404	-1.32618	0.171425	0	1	1	858.404	-0.163457	0.170404	0	1	1	858.404	0.223105	0.184698	0	1	1
RSUY_RS05875	496.545	-3.40093	0.284931	-6.67156	2.53099e-11	1.06768e-09	496.545	-2.50413	0.273968	-3.66514	0.000247207	0.00270739	496.545	-2.41793	0.273202	-3.35988	0.000779754	0.00430027	496.545	0.111561	0.270007	0	1	1	496.545	-0.217189	0.288592	0	1	1
RSUY_RS05880	425.357	-2.12245	0.342399	-1.81792	0.0690761	0.456301	425.357	-0.875243	0.336395	0	1	1	425.357	-0.692625	0.336	0	1	1	425.357	0.2096	0.335422	0	1	1	425.357	-0.345111	0.359564	0	1	1
RSUY_RS05885	237.016	-1.95685	0.230511	-1.98188	0.0474929	0.331491	237.016	-0.589264	0.214191	0	1	1	237.016	-0.408799	0.213193	0	1	1	237.016	0.11877	0.212356	0	1	1	237.016	-0.0994668	0.266424	0	1	1
RSUY_RS05890	618.259	-0.440938	0.248642	0	1	1	618.259	0.636646	0.245904	0	1	1	618.259	1.10226	0.24556	0	1	1	618.259	0.2724	0.246166	0	1	1	618.259	-1.81405	0.330529	-0.950133	0.342044	1
RSUY_RS05895	345.346	-1.80661	0.336837	-0.910249	0.362691	1	345.346	-1.09673	0.331414	0	1	1	345.346	-0.800779	0.330652	0	1	1	345.346	0.854164	0.329357	0	1	1	345.346	-1.58428	0.397524	-0.212001	0.832106	1
RSUY_RS05900	343.658	-1.26089	0.309865	0	1	1	343.658	-0.0335365	0.304463	0	1	1	343.658	0.105784	0.304141	0	1	1	343.658	0.541429	0.303901	0	1	1	343.658	-1.90831	0.403177	-1.01274	0.311183	0.973005
RSUY_RS05905	269.061	-1.45177	0.428896	0	1	1	269.061	-0.136591	0.422737	0	1	1	269.061	0.045438	0.422357	0	1	1	269.061	0.827185	0.421872	0	1	1	269.061	-1.2738	0.491506	0	1	1
RSUY_RS05910	1112.36	-0.814945	0.223156	0	1	1	1112.36	0.0212431	0.221649	0	1	1	1112.36	0.326132	0.221462	0	1	1	1112.36	-0.377868	0.221851	0	1	1	1112.36	-1.104	0.248566	0	1	1
RSUY_RS05915	594.146	0.557704	0.337461	0	1	1	594.146	1.66691	0.335358	0.497703	0.618694	1	594.146	1.93789	0.335169	1.30646	0.191395	0.566411	594.146	1.47243	0.335452	0	1	1	594.146	0.609564	0.363789	0	1	1
RSUY_RS05920	875.809	1.13897	0.529563	0	1	1	875.809	3.02399	0.527876	2.88702	0.00388906	0.0302889	875.809	3.39778	0.527784	3.59574	0.000323465	0.001942	875.809	2.6719	0.527953	2.2197	0.0264391	0.124166	875.809	2.36232	0.537308	1.60489	0.108518	0.398067
RSUY_RS05925	1400.13	-1.04777	0.170629	0	1	1	1400.13	-1.12866	0.169966	0	1	1	1400.13	-0.95689	0.169773	0	1	1	1400.13	-1.41344	0.170151	0	1	1	1400.13	-2.4496	0.208867	-4.54643	5.45631e-06	5.06552e-05
RSUY_RS05930	3381.69	1.05602	0.390759	0	1	1	3381.69	0.57598	0.390658	0	1	1	3381.69	-0.633428	0.391	0	1	1	3381.69	0.0670945	0.39079	0	1	1	3381.69	3.71498	0.391121	5.66316	1.48611e-08	2.09928e-07
RSUY_RS05935	2888	2.05172	0.332791	1.65786	0.0973462	0.596354	2888	-1.72516	0.333397	-0.675344	0.499457	1	2888	-3.5074	0.334832	-5.99525	2.03177e-09	2.98801e-08	2888	-3.73906	0.335479	-6.6742	2.48589e-11	6.46196e-10	2888	-0.826297	0.340522	0	1	1
RSUY_RS05940	1343.25	4.38364	0.340706	8.46371	2.59008e-17	1.88723e-15	1343.25	2.66732	0.340968	3.42355	0.000618095	0.0060415	1343.25	3.31887	0.340712	5.33845	9.37464e-08	1.06831e-06	1343.25	2.20041	0.341183	2.05289	0.0400831	0.173034	1343.25	3.18916	0.34892	4.84113	1.29106e-06	1.3352e-05
RSUY_RS05945	2287.73	1.07577	0.269369	0	1	1	2287.73	-0.593586	0.269554	0	1	1	2287.73	-0.769151	0.269556	0	1	1	2287.73	-2.00373	0.270265	-1.86385	0.0623421	0.245161	2287.73	-0.30759	0.276567	0	1	1
RSUY_RS05950	6968.54	0.126201	0.15954	0	1	1	6968.54	-1.02262	0.15958	0	1	1	6968.54	-1.03313	0.159556	0	1	1	6968.54	-2.09958	0.159831	-3.75131	0.000175915	0.0014973	6968.54	-0.886887	0.163725	0	1	1
RSUY_RS05955	3475.04	0.203003	0.201349	0	1	1	3475.04	-0.0110563	0.201194	0	1	1	3475.04	0.10438	0.201145	0	1	1	3475.04	-0.860303	0.201403	0	1	1	3475.04	-0.161617	0.207095	0	1	1
RSUY_RS05960	830.79	0.633619	0.23427	0	1	1	830.79	-0.446475	0.234435	0	1	1	830.79	-0.177905	0.234114	0	1	1	830.79	-0.697757	0.234649	0	1	1	830.79	-0.97992	0.266319	0	1	1
RSUY_RS05965	1243.95	-0.181188	0.219729	0	1	1	1243.95	-1.14405	0.219812	0	1	1	1243.95	-0.963931	0.21952	0	1	1	1243.95	-0.757529	0.219482	0	1	1	1243.95	0.702219	0.226216	0	1	1
RSUY_RS05970	2956.2	-0.264467	0.329092	0	1	1	2956.2	-1.3913	0.329194	0	1	1	2956.2	-2.14122	0.329505	-1.94601	0.0516535	0.180132	2956.2	-2.13875	0.329609	-1.9379	0.0526359	0.216162	2956.2	2.14034	0.329727	1.94204	0.0521325	0.210147
RSUY_RS05975	2385.77	-0.666983	0.204487	0	1	1	2385.77	-1.2671	0.204356	0	1	1	2385.77	-1.53835	0.204401	-0.187612	0.851181	1	2385.77	-1.73107	0.204585	-1.12947	0.258698	0.784909	2385.77	0.257011	0.208328	0	1	1
RSUY_RS05980	4990.79	0.416257	0.187779	0	1	1	4990.79	-0.98024	0.187874	0	1	1	4990.79	-0.900817	0.187824	0	1	1	4990.79	-1.54403	0.188016	-0.234203	0.814827	1	4990.79	-0.426422	0.191966	0	1	1
RSUY_RS05985	2457.99	0.19645	0.221429	0	1	1	2457.99	-0.9572	0.221529	0	1	1	2457.99	-0.902457	0.221447	0	1	1	2457.99	-1.47714	0.221763	0	1	1	2457.99	0.284208	0.225932	0	1	1
RSUY_RS05990	3452.45	0.33455	0.279838	0	1	1	3452.45	-0.228862	0.279775	0	1	1	3452.45	-0.598214	0.279814	0	1	1	3452.45	-1.16942	0.280012	0	1	1	3452.45	1.26055	0.281513	0	1	1
RSUY_RS05995	1102.25	0.326584	0.224524	0	1	1	1102.25	0.476144	0.22374	0	1	1	1102.25	1.02341	0.223441	0	1	1	1102.25	-0.180152	0.224165	0	1	1	1102.25	0.455441	0.2384	0	1	1
RSUY_RS06000	1097.19	-1.14464	0.196418	0	1	1	1097.19	-0.548477	0.194444	0	1	1	1097.19	-0.392354	0.194215	0	1	1	1097.19	-0.491258	0.194387	0	1	1	1097.19	0.465739	0.204572	0	1	1
RSUY_RS06005	1188.38	0.777878	0.163219	0	1	1	1188.38	0.874389	0.162411	0	1	1	1188.38	1.17348	0.162174	0	1	1	1188.38	0.210927	0.162888	0	1	1	1188.38	0.16533	0.187177	0	1	1
RSUY_RS06010	3736.39	1.43049	0.256006	0	1	1	3736.39	-0.900187	0.256229	0	1	1	3736.39	-0.987013	0.256209	0	1	1	3736.39	-2.0758	0.25666	-2.24345	0.0248678	0.11759	3736.39	-1.08428	0.264093	0	1	1
RSUY_RS06015	1059.71	0.763382	0.289961	0	1	1	1059.71	-0.636795	0.290225	0	1	1	1059.71	-0.904132	0.290285	0	1	1	1059.71	-1.96634	0.291496	-1.59982	0.109638	0.392419	1059.71	0.0510828	0.300338	0	1	1
RSUY_RS06020	1630.7	-1.73464	0.258449	-0.907865	0.36395	1	1630.7	-2.28478	0.258039	-3.0413	0.00235556	0.0194637	1630.7	-2.4072	0.257985	-3.51648	0.000437304	0.00256776	1630.7	-1.19187	0.257153	0	1	1	1630.7	1.11899	0.259688	0	1	1
RSUY_RS06025	4424.41	0.169105	0.255419	0	1	1	4424.41	-0.582947	0.255398	0	1	1	4424.41	-0.369723	0.25534	0	1	1	4424.41	-1.09094	0.255498	0	1	1	4424.41	0.71929	0.257287	0	1	1
RSUY_RS06030	9114.68	2.40892	0.283148	3.21005	0.00132713	0.0152886	9114.68	-0.366835	0.283351	0	1	1	9114.68	-1.09453	0.283482	0	1	1	9114.68	-1.74873	0.283786	-0.876468	0.380776	1	9114.68	3.16072	0.283587	5.85612	4.73812e-09	7.18789e-08
RSUY_RS06035	805.523	-0.4881	0.187811	0	1	1	805.523	-0.254638	0.18633	0	1	1	805.523	0.134192	0.185914	0	1	1	805.523	-0.101466	0.186185	0	1	1	805.523	-1.37601	0.233459	0	1	1
RSUY_RS06040	1164.65	0.00604664	0.188999	0	1	1	1164.65	-0.799737	0.188949	0	1	1	1164.65	-0.532284	0.188664	0	1	1	1164.65	-0.682488	0.188851	0	1	1	1164.65	-1.80041	0.226666	-1.32535	0.185055	0.635211
RSUY_RS06045	1227.27	-0.239519	0.272828	0	1	1	1227.27	-2.17022	0.273471	-2.45078	0.0142549	0.0935221	1227.27	-2.3148	0.273449	-2.97973	0.002885	0.0139017	1227.27	-2.65146	0.273938	-4.20335	2.62988e-05	0.000265695	1227.27	-1.43359	0.287224	0	1	1
RSUY_RS06050	2493.9	-0.422289	0.172391	0	1	1	2493.9	-1.20564	0.172352	0	1	1	2493.9	-0.854913	0.172165	0	1	1	2493.9	-1.36311	0.172415	0	1	1	2493.9	-1.4212	0.185848	0	1	1
RSUY_RS06055	28457.3	1.16387	0.26851	0	1	1	28457.3	-1.06262	0.268542	0	1	1	28457.3	-2.00572	0.268579	-1.88295	0.0597077	0.204512	28457.3	-2.7548	0.268655	-4.67068	3.00209e-06	3.65495e-05	28457.3	0.689218	0.268818	0	1	1
RSUY_RS06060	79.2223	3.12134	0.452476	3.58325	0.000339348	0.00459697	79.2223	0.846576	0.458342	0	1	1	79.2223	0.963958	0.456644	0	1	1	79.2223	0.492457	0.460761	0	1	1	79.2223	1.85567	0.533885	0.666198	0.505284	1
RSUY_RS06065	849.1	0.0381863	0.191042	0	1	1	849.1	0.335007	0.189471	0	1	1	849.1	0.888375	0.18897	0	1	1	849.1	0.495654	0.189323	0	1	1	849.1	0.347182	0.212047	0	1	1
RSUY_RS06070	837.721	-0.315744	0.165741	0	1	1	837.721	-0.485038	0.164572	0	1	1	837.721	-0.539082	0.164426	0	1	1	837.721	-0.507088	0.164576	0	1	1	837.721	0.804698	0.177784	0	1	1
RSUY_RS06075	770.654	-0.530043	0.583913	0	1	1	770.654	0.900841	0.582751	0	1	1	770.654	1.10362	0.582684	0	1	1	770.654	0.0717705	0.582975	0	1	1	770.654	-0.414869	0.597747	0	1	1
RSUY_RS06080	4881.82	0.619803	0.19505	0	1	1	4881.82	-1.33597	0.19524	0	1	1	4881.82	-1.80053	0.195321	-1.53864	0.123892	0.387168	4881.82	-2.39183	0.195617	-4.55906	5.13843e-06	5.99774e-05	4881.82	-0.521266	0.199143	0	1	1
RSUY_RS06085	1173.01	-1.12141	0.18979	0	1	1	1173.01	-0.196374	0.186116	0	1	1	1173.01	-0.0429245	0.185812	0	1	1	1173.01	0.369	0.185614	0	1	1	1173.01	2.02971	0.191268	2.76945	0.00561514	0.029544
RSUY_RS06090	679.869	-1.18607	0.21446	0	1	1	679.869	-0.486626	0.211182	0	1	1	679.869	-0.138058	0.210673	0	1	1	679.869	0.154618	0.210564	0	1	1	679.869	0.0970869	0.231241	0	1	1
RSUY_RS06095	7189.45	-0.312373	0.39159	0	1	1	7189.45	0.692889	0.39137	0	1	1	7189.45	-0.24347	0.391428	0	1	1	7189.45	-2.36253	0.391964	-2.20053	0.0277694	0.129402	7189.45	2.78369	0.391701	3.27723	0.00104832	0.0064966
RSUY_RS06100	6493.93	-0.630935	0.478607	0	1	1	6493.93	0.203696	0.478385	0	1	1	6493.93	-0.595262	0.478438	0	1	1	6493.93	-2.35115	0.478857	-1.77745	0.0754935	0.287677	6493.93	2.80691	0.478632	2.73052	0.00632352	0.0329111
RSUY_RS06105	955.031	-0.517774	0.25356	0	1	1	955.031	-0.567087	0.252818	0	1	1	955.031	-0.450697	0.252643	0	1	1	955.031	-0.532552	0.252784	0	1	1	955.031	-0.00502926	0.265128	0	1	1
RSUY_RS06110	7826.16	0.572629	0.18054	0	1	1	7826.16	-0.241775	0.180534	0	1	1	7826.16	-0.408484	0.180533	0	1	1	7826.16	-1.53581	0.180752	-0.198111	0.842959	1	7826.16	0.174022	0.182806	0	1	1
RSUY_RS06115	981.175	-0.531635	0.160744	0	1	1	981.175	-1.21449	0.160472	0	1	1	981.175	-0.817428	0.159831	0	1	1	981.175	-0.203742	0.159465	0	1	1	981.175	-0.954086	0.188363	0	1	1
RSUY_RS06120	1267.33	0.171721	0.14301	0	1	1	1267.33	-0.505122	0.142839	0	1	1	1267.33	-0.194505	0.142499	0	1	1	1267.33	-1.00839	0.143314	0	1	1	1267.33	-1.20144	0.175483	0	1	1
RSUY_RS06125	802.512	0.489159	0.181977	0	1	1	802.512	0.964223	0.1802	0	1	1	802.512	1.46568	0.179767	0	1	1	802.512	0.516494	0.180601	0	1	1	802.512	0.500244	0.208466	0	1	1
RSUY_RS06130	859.887	0.115348	0.341604	0	1	1	859.887	-0.950249	0.341727	0	1	1	859.887	-0.486685	0.341377	0	1	1	859.887	-0.575961	0.341493	0	1	1	859.887	-0.812454	0.35883	0	1	1
RSUY_RS06135	2418.92	0.920211	0.2672	0	1	1	2418.92	0.0746536	0.267194	0	1	1	2418.92	0.513848	0.267089	0	1	1	2418.92	-0.714559	0.26741	0	1	1	2418.92	-1.65196	0.286832	-0.529788	0.596259	1
RSUY_RS06140	1051.25	2.06114	0.321574	1.74498	0.0809888	0.51382	1051.25	1.42228	0.321474	0	1	1	1051.25	1.60825	0.321349	0.336871	0.736214	1	1051.25	0.439264	0.322017	0	1	1	1051.25	1.78477	0.330098	0.862677	0.388315	1
RSUY_RS06145	486.374	0.936128	0.232967	0	1	1	486.374	2.14066	0.226526	2.82821	0.00468089	0.0358446	486.374	2.3521	0.22605	3.7695	0.000163572	0.00105163	486.374	1.82917	0.226984	1.4502	0.147003	0.49575	486.374	3.82026	0.23737	9.77488	1.4433e-22	7.71204e-21
RSUY_RS06150	2028.51	0.545562	0.278984	0	1	1	2028.51	-0.0871551	0.27892	0	1	1	2028.51	-0.0769487	0.278878	0	1	1	2028.51	-1.03623	0.279241	0	1	1	2028.51	-0.20956	0.286552	0	1	1
RSUY_RS06155	400.045	0.195357	0.260184	0	1	1	400.045	0.0879318	0.258943	0	1	1	400.045	0.308051	0.258519	0	1	1	400.045	0.254631	0.258728	0	1	1	400.045	-1.51853	0.345953	-0.0535542	0.95729	1
RSUY_RS06160	502.642	-0.700756	0.172807	0	1	1	502.642	-1.95867	0.17378	-2.63935	0.0083065	0.0587441	502.642	-2.1275	0.173775	-3.61102	0.000304997	0.00184754	502.642	-1.7078	0.173075	-1.20061	0.229902	0.71283	502.642	-1.38616	0.217277	0	1	1
RSUY_RS06165	1921.17	0.389791	0.261571	0	1	1	1921.17	-1.46412	0.26188	0	1	1	1921.17	-1.97112	0.262044	-1.79786	0.0721994	0.242125	1921.17	-2.60341	0.262613	-4.20163	2.64995e-05	0.000267161	1921.17	-1.44906	0.273825	0	1	1
RSUY_RS06170	740.037	-1.22184	0.205262	0	1	1	740.037	-2.10495	0.205284	-2.94692	0.00320958	0.02553	740.037	-2.13537	0.205063	-3.09841	0.0019456	0.00980756	740.037	-1.46013	0.204404	0	1	1	740.037	-1.71372	0.236469	-0.903779	0.366113	1
RSUY_RS06175	1231.74	-0.587841	0.23044	0	1	1	1231.74	-1.84603	0.230732	-1.49971	0.133688	0.583931	1231.74	-2.12811	0.230832	-2.72107	0.00650719	0.0288338	1231.74	-1.70479	0.230602	-0.888067	0.374505	1	1231.74	-1.04249	0.243802	0	1	1
RSUY_RS06180	2082.8	-0.218045	0.186456	0	1	1	2082.8	-1.79867	0.186777	-1.59909	0.109802	0.497209	2082.8	-1.91783	0.186748	-2.2374	0.02526	0.097336	2082.8	-2.12448	0.186973	-3.33994	0.000837959	0.0061429	2082.8	-2.70507	0.214618	-5.61494	1.96629e-08	2.69398e-07
RSUY_RS06185	2555.46	0.693575	0.329028	0	1	1	2555.46	-1.71093	0.32933	-0.640473	0.521865	1	2555.46	-2.02397	0.329377	-1.59079	0.111658	0.355134	2555.46	-2.88519	0.329896	-4.19886	2.68262e-05	0.00026989	2555.46	-1.8165	0.339128	-0.93329	0.35067	1
RSUY_RS06190	1264.79	-0.553335	0.156071	0	1	1	1264.79	-0.609387	0.155305	0	1	1	1264.79	-0.314027	0.155025	0	1	1	1264.79	-0.629879	0.155307	0	1	1	1264.79	-2.609	0.217988	-5.08743	3.6295e-07	4.1263e-06
RSUY_RS06195	543.635	0.52402	0.231984	0	1	1	543.635	0.421502	0.231042	0	1	1	543.635	0.487166	0.230839	0	1	1	543.635	-0.0766384	0.231571	0	1	1	543.635	-0.552769	0.276781	0	1	1
RSUY_RS06200	780.642	-0.720638	0.163092	0	1	1	780.642	-0.54152	0.161359	0	1	1	780.642	-0.351048	0.160997	0	1	1	780.642	-0.411303	0.161199	0	1	1	780.642	-1.05036	0.200026	0	1	1
RSUY_RS06205	577.844	-1.01647	0.167115	0	1	1	577.844	-0.845691	0.164708	0	1	1	577.844	-0.810622	0.164402	0	1	1	577.844	-0.585744	0.164302	0	1	1	577.844	-1.19294	0.211755	0	1	1
RSUY_RS06210	424.927	-0.863276	0.336116	0	1	1	424.927	-0.476605	0.33438	0	1	1	424.927	-0.353967	0.33415	0	1	1	424.927	-1.02466	0.334935	0	1	1	424.927	-1.51841	0.381171	-0.0482937	0.961482	1
RSUY_RS06215	1214.25	-1.95364	0.183365	-2.47398	0.0133617	0.116196	1214.25	-1.1238	0.180985	0	1	1	1214.25	-1.171	0.180898	0	1	1	1214.25	-1.29351	0.181103	0	1	1	1214.25	-0.518649	0.193808	0	1	1
RSUY_RS06220	347.174	-0.179464	0.256597	0	1	1	347.174	-0.0495668	0.252641	0	1	1	347.174	-0.192801	0.252565	0	1	1	347.174	0.402066	0.251522	0	1	1	347.174	2.38287	0.263694	3.34808	0.000813724	0.00517619
RSUY_RS06225	855.901	-3.0796	0.237519	-6.65043	2.92231e-11	1.18096e-09	855.901	-2.06255	0.234226	-2.40174	0.0163172	0.103385	855.901	-2.5458	0.234524	-4.45924	8.22512e-06	6.79632e-05	855.901	-2.66206	0.234836	-4.94838	7.48325e-07	1.03114e-05	855.901	-3.22375	0.281895	-6.11486	9.66441e-10	1.58082e-08
RSUY_RS06230	1634.39	-2.66964	0.221245	-5.28664	1.24585e-07	3.42361e-06	1634.39	-1.94103	0.219954	-2.00512	0.0449502	0.240184	1634.39	-2.29456	0.22004	-3.61098	0.000305042	0.00184754	1634.39	-2.90749	0.220546	-6.38183	1.74983e-10	4.06519e-09	1634.39	-4.15204	0.270802	-9.79326	1.20354e-22	6.53527e-21
RSUY_RS06235	1489.15	-2.32107	0.241887	-3.39444	0.000687694	0.00847979	1489.15	-1.07703	0.240256	0	1	1	1489.15	-0.989489	0.240176	0	1	1	1489.15	-1.95796	0.240658	-1.90296	0.0570461	0.228803	1489.15	-3.35793	0.282987	-6.56543	5.18815e-11	9.82276e-10
RSUY_RS06240	824.687	-2.30842	0.178926	-4.51817	6.23778e-06	0.000125512	824.687	-1.34034	0.175546	0	1	1	824.687	-1.48169	0.175519	0	1	1	824.687	-2.30271	0.176766	-4.54106	5.59716e-06	6.42404e-05	824.687	-2.82034	0.234717	-5.62525	1.85239e-08	2.55981e-07
RSUY_RS06245	780.869	-2.50729	0.231198	-4.35685	1.31948e-05	0.000244054	780.869	-1.41228	0.22804	0	1	1	780.869	-1.58898	0.228045	-0.390186	0.696399	1	780.869	-2.23206	0.228853	-3.19881	0.00137995	0.00945324	780.869	-2.98272	0.283278	-5.23416	1.65737e-07	2.00258e-06
RSUY_RS06250	2162.7	-1.31402	0.256962	0	1	1	2162.7	-0.967842	0.256381	0	1	1	2162.7	-1.20381	0.256401	0	1	1	2162.7	-1.31891	0.256495	0	1	1	2162.7	0.0189353	0.260589	0	1	1
RSUY_RS06255	715.477	-0.242717	0.183767	0	1	1	715.477	0.757145	0.180605	0	1	1	715.477	0.966612	0.180326	0	1	1	715.477	0.640388	0.18069	0	1	1	715.477	-0.135106	0.218864	0	1	1
RSUY_RS06260	675.238	-0.991878	0.187698	0	1	1	675.238	0.0440112	0.183271	0	1	1	675.238	0.272733	0.182874	0	1	1	675.238	0.616324	0.18272	0	1	1	675.238	0.0966614	0.210812	0	1	1
RSUY_RS06265	1421.05	-0.86608	0.114854	0	1	1	1421.05	-0.128527	0.11228	0	1	1	1421.05	-0.170421	0.112171	0	1	1	1421.05	-0.0413294	0.112189	0	1	1	1421.05	0.413788	0.127415	0	1	1
RSUY_RS06270	569.49	-0.511802	0.304062	0	1	1	569.49	-0.131189	0.301916	0	1	1	569.49	0.239622	0.301427	0	1	1	569.49	1.3198	0.300917	0	1	1	569.49	0.224215	0.324446	0	1	1
RSUY_RS06275	783.281	-1.86671	0.240141	-1.52708	0.126742	0.74431	783.281	-1.23747	0.237004	0	1	1	783.281	-1.05931	0.236632	0	1	1	783.281	-0.766802	0.236506	0	1	1	783.281	0.452861	0.246239	0	1	1
RSUY_RS06280	714.65	-2.99029	0.291336	-5.11538	3.13117e-07	7.96709e-06	714.65	-2.02322	0.284268	-1.84057	0.065684	0.33215	714.65	-1.63716	0.283373	-0.484025	0.628368	1	714.65	-0.0234718	0.282158	0	1	1	714.65	0.624151	0.290736	0	1	1
RSUY_RS06285	714.253	-2.0081	0.293849	-1.72912	0.0837875	0.525338	714.253	-0.985792	0.289362	0	1	1	714.253	-0.729815	0.288934	0	1	1	714.253	-0.288795	0.288709	0	1	1	714.253	1.05559	0.296128	0	1	1
RSUY_RS06290	829.329	-1.39885	0.27834	0	1	1	829.329	-0.82099	0.276121	0	1	1	829.329	-0.519901	0.275761	0	1	1	829.329	-0.458252	0.275822	0	1	1	829.329	0.739495	0.283877	0	1	1
RSUY_RS06295	1300.97	-0.989141	0.294599	0	1	1	1300.97	-0.840101	0.293757	0	1	1	1300.97	-0.644249	0.293573	0	1	1	1300.97	-0.656223	0.293651	0	1	1	1300.97	0.962318	0.297879	0	1	1
RSUY_RS06300	1267.69	0.681247	0.199135	0	1	1	1267.69	0.37642	0.19875	0	1	1	1267.69	0.553496	0.198579	0	1	1	1267.69	-0.0338189	0.199001	0	1	1	1267.69	0.652668	0.211166	0	1	1
RSUY_RS06305	611.19	0.591103	0.182209	0	1	1	611.19	0.958702	0.180015	0	1	1	611.19	1.22258	0.179591	0	1	1	611.19	0.799589	0.180181	0	1	1	611.19	0.988491	0.207776	0	1	1
RSUY_RS06310	438.048	0.109924	0.213685	0	1	1	438.048	-0.150393	0.21256	0	1	1	438.048	0.22798	0.211879	0	1	1	438.048	0.103126	0.21219	0	1	1	438.048	-1.87157	0.316875	-1.17261	0.240952	0.788256
RSUY_RS06315	62.231	1.04493	0.262246	0	1	1	62.231	-0.00230859	0.263756	0	1	1	62.231	0.340754	0.259949	0	1	1	62.231	-0.535011	0.268978	0	1	1	62.231	-1.83913	0.699067	-0.485125	0.627588	1
RSUY_RS06320	1448.83	0.757056	0.194962	0	1	1	1448.83	0.325623	0.194733	0	1	1	1448.83	0.642989	0.194548	0	1	1	1448.83	-0.286665	0.195061	0	1	1	1448.83	-0.8003	0.22047	0	1	1
RSUY_RS06325	671.339	-0.66036	0.168569	0	1	1	671.339	-1.19175	0.167894	0	1	1	671.339	-0.898285	0.167186	0	1	1	671.339	-0.925269	0.167431	0	1	1	671.339	-0.516473	0.19484	0	1	1
RSUY_RS06330	1065.8	-0.236359	0.199702	0	1	1	1065.8	-1.16439	0.199755	0	1	1	1065.8	-0.986589	0.199465	0	1	1	1065.8	-1.36591	0.199937	0	1	1	1065.8	-0.536923	0.215578	0	1	1
RSUY_RS06335	3094.63	1.76564	0.259356	1.02423	0.305728	1	3094.63	-0.136208	0.25957	0	1	1	3094.63	-0.145336	0.259526	0	1	1	3094.63	-1.03847	0.259925	0	1	1	3094.63	1.37095	0.262267	0	1	1
RSUY_RS06340	3577.18	2.3184	0.363813	2.2495	0.0244807	0.192052	3577.18	-0.85535	0.364099	0	1	1	3577.18	-0.738419	0.364034	0	1	1	3577.18	-1.63919	0.36435	-0.382015	0.70245	1	3577.18	-1.48556	0.375193	0	1	1
RSUY_RS06345	1986.34	-0.111202	0.175959	0	1	1	1986.34	-0.918941	0.175924	0	1	1	1986.34	-0.878642	0.175816	0	1	1	1986.34	-1.56296	0.176353	-0.356995	0.721096	1	1986.34	0.137324	0.182922	0	1	1
RSUY_RS06350	1430.93	0.0475823	0.208047	0	1	1	1430.93	-0.405905	0.207785	0	1	1	1430.93	-0.441175	0.207715	0	1	1	1430.93	-1.39936	0.208536	0	1	1	1430.93	0.496834	0.21555	0	1	1
RSUY_RS06355	1304.06	-0.00763234	0.394115	0	1	1	1304.06	-1.71432	0.394421	-0.543389	0.586862	1	1304.06	-2.77805	0.395016	-3.23544	0.00121454	0.00647528	1304.06	-3.48995	0.396073	-5.0242	5.05533e-07	7.15031e-06	1304.06	-0.377605	0.399527	0	1	1
RSUY_RS06360	5452.04	0.666677	0.200855	0	1	1	5452.04	-0.571889	0.200911	0	1	1	5452.04	-0.747868	0.200912	0	1	1	5452.04	-1.43648	0.201111	0	1	1	5452.04	0.451899	0.20326	0	1	1
RSUY_RS06365	45.1928	0.121707	0.413573	0	1	1	45.1928	-0.474498	0.411302	0	1	1	45.1928	0.0521468	0.407038	0	1	1	45.1928	-0.707088	0.413031	0	1	1	45.1928	-3.93875	1.205	-2.02386	0.0429841	0.177892
RSUY_RS06370	2022.02	-0.210669	0.28983	0	1	1	2022.02	0.878071	0.288455	0	1	1	2022.02	0.474869	0.288538	0	1	1	2022.02	0.14395	0.288761	0	1	1	2022.02	3.21457	0.289985	5.91262	3.36698e-09	5.22317e-08
RSUY_RS06375	4862.76	-0.0510043	0.406248	0	1	1	4862.76	0.707364	0.405405	0	1	1	4862.76	0.124023	0.405538	0	1	1	4862.76	0.133255	0.405595	0	1	1	4862.76	5.06508	0.405422	8.7935	1.44974e-18	5.44671e-17
RSUY_RS06380	1466.95	1.04199	0.364499	0	1	1	1466.95	2.38888	0.361632	2.45798	0.0139721	0.0921699	1466.95	2.23092	0.361625	2.02122	0.043257	0.154779	1466.95	1.41453	0.362373	0	1	1	1466.95	5.66102	0.362583	11.476	1.74053e-30	1.99291e-28
RSUY_RS06385	1035.7	0.100925	0.208113	0	1	1	1035.7	0.942721	0.20565	0	1	1	1035.7	1.2402	0.205347	0	1	1	1035.7	0.964269	0.20562	0	1	1	1035.7	2.3668	0.212898	4.07144	4.67234e-05	0.000375113
RSUY_RS06390	2077.88	-1.69138	0.344194	-0.55603	0.578191	1	2077.88	-1.47479	0.343867	0	1	1	2077.88	-2.81646	0.34423	-3.82437	0.000131107	0.00086133	2077.88	-2.5819	0.344194	-3.14328	0.00167066	0.0112412	2077.88	-1.82373	0.351285	-0.921565	0.356756	1
RSUY_RS06395	29.2963	0.75529	0.365554	0	1	1	29.2963	-1.33051	0.383421	0	1	1	29.2963	-1.1405	0.376606	0	1	1	29.2963	-1.33211	0.382809	0	1	1	29.2963	-2.09057	0.91425	-0.645958	0.518307	1
RSUY_RS06400	4012.66	0.0894809	0.279881	0	1	1	4012.66	-1.39545	0.279974	0	1	1	4012.66	-2.05469	0.280081	-1.98045	0.0476526	0.167884	4012.66	-2.9139	0.280463	-5.04132	4.62329e-07	6.57793e-06	4012.66	-0.631974	0.283035	0	1	1
RSUY_RS06405	4905.26	-1.8112	0.224559	-1.38581	0.165804	0.936147	4905.26	-1.5793	0.224228	-0.353679	0.72358	1	4905.26	-1.82259	0.224243	-1.43857	0.150272	0.457669	4905.26	-1.76549	0.224264	-1.18381	0.236487	0.729483	4905.26	0.0241686	0.225949	0	1	1
RSUY_RS06410	6499.65	-0.458101	0.360613	0	1	1	6499.65	0.00949575	0.359824	0	1	1	6499.65	-0.00194598	0.35977	0	1	1	6499.65	0.58891	0.35965	0	1	1	6499.65	4.97991	0.35966	9.67554	3.83053e-22	1.96146e-20
RSUY_RS06415	13117.9	0.265629	0.221085	0	1	1	13117.9	-1.66772	0.221164	-0.758342	0.448246	1	13117.9	-1.96986	0.221178	-2.12433	0.0336422	0.124738	13117.9	-2.76587	0.221333	-5.71931	1.06956e-08	1.91922e-07	13117.9	0.35363	0.221809	0	1	1
RSUY_RS06420	1014.4	0.261083	0.235771	0	1	1	1014.4	0.995267	0.234538	0	1	1	1014.4	1.32511	0.234361	0	1	1	1014.4	0.493734	0.234779	0	1	1	1014.4	-0.752555	0.271316	0	1	1
RSUY_RS06425	162.731	-1.16039	0.376815	0	1	1	162.731	0.182476	0.365252	0	1	1	162.731	0.279968	0.364701	0	1	1	162.731	1.27518	0.363506	0	1	1	162.731	-1.43833	0.517751	0	1	1
RSUY_RS06430	742.27	0.297683	0.339179	0	1	1	742.27	1.61902	0.337329	0.352823	0.724221	1	742.27	1.84743	0.337204	1.03034	0.302851	0.841857	742.27	1.06081	0.337566	0	1	1	742.27	0.111814	0.36571	0	1	1
RSUY_RS06435	573.445	-0.62061	0.461562	0	1	1	573.445	0.879441	0.458799	0	1	1	573.445	1.08355	0.458647	0	1	1	573.445	1.6494	0.45852	0.325838	0.744547	1	573.445	-0.0630123	0.483841	0	1	1
RSUY_RS06440	1226.51	0.591378	0.323197	0	1	1	1226.51	1.65417	0.32207	0.478674	0.632171	1	1226.51	2.00296	0.321949	1.56224	0.118232	0.372106	1226.51	1.42675	0.322133	0	1	1	1226.51	1.41937	0.331408	0	1	1
RSUY_RS06445	710.014	1.0531	0.392862	0	1	1	710.014	1.26969	0.392197	0	1	1	710.014	1.25678	0.392136	0	1	1	710.014	1.04529	0.392289	0	1	1	710.014	1.01004	0.406129	0	1	1
RSUY_RS06450	320.263	1.92108	0.247096	1.70413	0.0883567	0.547591	320.263	1.65611	0.246005	0.63457	0.525709	1	320.263	1.81793	0.245572	1.29465	0.19544	0.575097	320.263	1.34981	0.246467	0	1	1	320.263	0.757609	0.310667	0	1	1
RSUY_RS06455	1114.89	1.30813	0.19512	0	1	1	1114.89	1.35893	0.194456	0	1	1	1114.89	1.53743	0.194296	0.192665	0.847221	1	1114.89	0.978786	0.194668	0	1	1	1114.89	0.656863	0.216743	0	1	1
RSUY_RS06460	204.888	0.533723	0.300108	0	1	1	204.888	1.61422	0.294201	0.388232	0.697844	1	204.888	1.62997	0.293948	0.44217	0.658366	1	204.888	0.646833	0.296134	0	1	1	204.888	0.703079	0.360712	0	1	1
RSUY_RS06465	386.931	0.0798568	0.330502	0	1	1	386.931	0.672973	0.328298	0	1	1	386.931	0.402316	0.328388	0	1	1	386.931	0.271676	0.328681	0	1	1	386.931	0.650424	0.3523	0	1	1
RSUY_RS06470	152.787	1.0359	0.446863	0	1	1	152.787	1.78789	0.442474	0.650628	0.515287	1	152.787	1.8717	0.442131	0.840709	0.400511	1	152.787	1.54942	0.442825	0.111599	0.911141	1	152.787	0.976777	0.50915	0	1	1
RSUY_RS06475	95.0375	0.502824	0.386209	0	1	1	95.0375	1.2692	0.376542	0	1	1	95.0375	1.16071	0.376346	0	1	1	95.0375	1.43436	0.375983	0	1	1	95.0375	1.25144	0.455345	0	1	1
RSUY_RS06480	472.686	1.43389	0.313318	0	1	1	472.686	2.23643	0.311047	2.36758	0.0179046	0.111678	472.686	2.76587	0.310647	4.07495	4.60249e-05	0.000327902	472.686	2.30725	0.310985	2.59578	0.00943759	0.0515158	472.686	0.824339	0.36081	0	1	1
RSUY_RS06485	108.477	1.03992	0.338763	0	1	1	108.477	1.6008	0.330495	0.305007	0.760361	1	108.477	2.25511	0.328326	2.29989	0.0214545	0.0840186	108.477	2.01685	0.329199	1.57002	0.116411	0.412847	108.477	0.710602	0.468852	0	1	1
RSUY_RS06490	959.804	0.909035	0.221833	0	1	1	959.804	0.871711	0.221183	0	1	1	959.804	1.00166	0.221026	0	1	1	959.804	0.198798	0.22166	0	1	1	959.804	0.942044	0.236108	0	1	1
RSUY_RS06500	662.498	1.67898	0.360358	0.496674	0.619419	1	662.498	2.54512	0.359071	2.91063	0.00360703	0.0282972	662.498	2.88083	0.358908	3.84731	0.00011942	0.000791037	662.498	2.26367	0.359182	2.12612	0.033493	0.150954	662.498	0.0637716	0.415246	0	1	1
RSUY_RS06505	597.695	2.43045	0.20498	4.53923	5.64597e-06	0.000115049	597.695	2.34067	0.204073	4.11946	3.79758e-05	0.000530888	597.695	2.77652	0.203638	6.26857	3.64387e-10	5.94013e-09	597.695	1.53986	0.204982	0.194465	0.845812	1	597.695	1.33036	0.247692	0	1	1
RSUY_RS06510	787.587	-0.64232	0.304656	0	1	1	787.587	0.679322	0.30225	0	1	1	787.587	0.938225	0.302076	0	1	1	787.587	0.843864	0.30217	0	1	1	787.587	-0.144614	0.325197	0	1	1
RSUY_RS06515	772.841	-0.294441	0.310854	0	1	1	772.841	1.02947	0.308755	0	1	1	772.841	1.21641	0.308626	0	1	1	772.841	0.602922	0.308948	0	1	1	772.841	0.042304	0.331244	0	1	1
RSUY_RS06520	447.262	-1.31489	0.40872	0	1	1	447.262	0.389595	0.402924	0	1	1	447.262	0.627078	0.402634	0	1	1	447.262	1.17275	0.402422	0	1	1	447.262	0.960121	0.418013	0	1	1
RSUY_RS06525	1629.62	-0.462656	0.253327	0	1	1	1629.62	0.925516	0.251815	0	1	1	1629.62	1.10083	0.25173	0	1	1	1629.62	0.748374	0.251862	0	1	1	1629.62	1.00726	0.259238	0	1	1
RSUY_RS06530	963.074	-0.827813	0.242653	0	1	1	963.074	0.425968	0.23971	0	1	1	963.074	0.545768	0.239549	0	1	1	963.074	0.706464	0.239545	0	1	1	963.074	1.20165	0.249357	0	1	1
RSUY_RS06535	726.982	0.283031	0.238938	0	1	1	726.982	-0.241371	0.238561	0	1	1	726.982	-0.421574	0.23857	0	1	1	726.982	0.0430022	0.238298	0	1	1	726.982	0.38617	0.255014	0	1	1
RSUY_RS06540	467.678	0.528467	0.453808	0	1	1	467.678	2.0771	0.450844	1.28005	0.200529	0.811055	467.678	2.48799	0.450618	2.19253	0.0283413	0.107065	467.678	2.37581	0.45071	1.94319	0.0519936	0.213707	467.678	-0.0249333	0.505689	0	1	1
RSUY_RS06545	333.078	1.19834	0.416569	0	1	1	333.078	2.63199	0.412793	2.74228	0.00610144	0.0450028	333.078	3.09752	0.412449	3.87325	0.000107396	0.000715326	333.078	2.70027	0.412737	2.90807	0.00363667	0.0223356	333.078	-1.42567	0.644452	0	1	1
RSUY_RS06550	687.75	1.32961	0.2197	0	1	1	687.75	2.26172	0.21739	3.50392	0.000458465	0.0046416	687.75	2.81838	0.21702	6.07491	1.24055e-09	1.89993e-08	687.75	1.68611	0.21783	0.854402	0.392882	1	687.75	0.766958	0.262963	0	1	1
RSUY_RS06555	3832.39	-0.180594	0.227495	0	1	1	3832.39	-1.06803	0.227499	0	1	1	3832.39	-1.78693	0.227673	-1.26029	0.207566	0.605694	3832.39	-2.74011	0.228306	-5.43181	5.57865e-08	9.21916e-07	3832.39	0.958693	0.229083	0	1	1
RSUY_RS06560	3026	-1.7247	0.350406	-0.64126	0.521354	1	3026	-2.44825	0.350319	-2.70681	0.00679331	0.049349	3026	-3.00006	0.350561	-4.27904	1.87704e-05	0.000147015	3026	-2.05115	0.35012	-1.57416	0.11545	0.410043	3026	1.50692	0.35062	0.0197332	0.984256	1
RSUY_RS06565	1786.44	-0.463662	0.260743	0	1	1	1786.44	0.140269	0.260024	0	1	1	1786.44	0.443845	0.25991	0	1	1	1786.44	-0.294659	0.26016	0	1	1	1786.44	0.329587	0.266981	0	1	1
RSUY_RS06570	8149.48	-1.23536	0.359928	0	1	1	8149.48	-2.05092	0.359921	-1.53068	0.12585	0.556374	8149.48	-2.72235	0.359994	-3.39548	0.000685083	0.0038443	8149.48	-2.57714	0.359996	-2.99209	0.00277071	0.0176248	8149.48	0.851226	0.360249	0	1	1
RSUY_RS06575	1804.7	1.60281	0.400777	0.256534	0.797538	1	1804.7	0.322728	0.400859	0	1	1	1804.7	-0.515735	0.401056	0	1	1	1804.7	-1.59965	0.401775	-0.248024	0.804116	1	1804.7	1.50029	0.403658	0.000719991	0.999426	1
RSUY_RS06580	1327.68	1.25672	0.208173	0	1	1	1327.68	1.54875	0.207317	0.235169	0.814077	1	1327.68	2.04481	0.207061	2.63114	0.00850987	0.0366046	1327.68	0.989851	0.207632	0	1	1	1327.68	2.14751	0.215948	2.99844	0.00271366	0.0150693
RSUY_RS06585	858.36	1.01279	0.364136	0	1	1	858.36	-0.0683386	0.364229	0	1	1	858.36	0.283161	0.36402	0	1	1	858.36	-1.0677	0.364899	0	1	1	858.36	-0.799404	0.386401	0	1	1
RSUY_RS06590	190.446	3.27986	0.370432	4.80482	1.54892e-06	3.54703e-05	190.446	4.38654	0.362361	7.96592	1.63993e-15	2.13147e-13	190.446	5.08853	0.361091	9.93801	2.84461e-23	2.44281e-21	190.446	3.81749	0.363653	6.37281	1.856e-10	4.29111e-09	190.446	5.46104	0.385661	10.2708	9.54312e-25	6.11905e-23
RSUY_RS06595	1406.69	1.15233	0.274299	0	1	1	1406.69	1.87789	0.272559	1.38646	0.165607	0.692524	1406.69	1.5909	0.272632	0.333424	0.738815	1	1406.69	1.01514	0.273245	0	1	1	1406.69	4.63929	0.274395	11.4408	2.61526e-30	2.85836e-28
RSUY_RS06600	1036.88	0.162811	0.232175	0	1	1	1036.88	1.65578	0.229395	0.679094	0.497078	1	1036.88	2.20334	0.22913	3.06962	0.00214335	0.0106591	1036.88	1.4601	0.229483	0	1	1	1036.88	1.47045	0.244035	0	1	1
RSUY_RS06605	5205.31	1.18399	0.421091	0	1	1	5205.31	-2.10479	0.421292	-1.43555	0.15113	0.642034	5205.31	-4.9173	0.422589	-8.08659	6.13589e-16	2.12284e-14	5205.31	-4.95487	0.422806	-8.17128	3.05137e-16	1.35871e-14	5205.31	-1.94115	0.425719	-1.03626	0.300083	0.943202
RSUY_RS06610	6857.81	0.951625	0.31285	0	1	1	6857.81	-2.10797	0.313041	-1.94214	0.0521202	0.272149	6857.81	-3.42675	0.313338	-6.14912	7.79145e-10	1.22049e-08	6857.81	-4.05917	0.313729	-8.15728	3.42647e-16	1.49799e-14	6857.81	-1.43377	0.316034	0	1	1
RSUY_RS06615	10508.6	1.61826	0.340487	0.347313	0.728356	1	10508.6	-2.14861	0.340651	-1.90403	0.056906	0.294259	10508.6	-3.42104	0.340869	-5.63572	1.74327e-08	2.22372e-07	10508.6	-4.11942	0.341197	-7.67717	1.6264e-14	6.06305e-13	10508.6	-2.29534	0.344895	-2.30605	0.0211079	0.0948673
RSUY_RS06620	17603.6	1.81788	0.358156	0.887555	0.37478	1	17603.6	-2.58606	0.3583	-3.03114	0.00243633	0.0200622	17603.6	-4.61675	0.358716	-8.68863	3.66833e-18	1.78439e-16	17603.6	-5.49511	0.359313	-11.1187	1.01715e-28	1.1117e-26	17603.6	-1.84636	0.360155	-0.961699	0.336201	1
RSUY_RS06625	921.633	0.0348701	0.205121	0	1	1	921.633	-1.33927	0.20562	0	1	1	921.633	-1.00181	0.205117	0	1	1	921.633	-1.42226	0.205697	0	1	1	921.633	-0.809189	0.22651	0	1	1
RSUY_RS06630	1491.91	0.582898	0.230671	0	1	1	1491.91	-0.440427	0.230738	0	1	1	1491.91	-0.411681	0.230651	0	1	1	1491.91	-1.07205	0.231095	0	1	1	1491.91	-0.474041	0.243926	0	1	1
RSUY_RS06635	369.282	0.173468	0.241017	0	1	1	369.282	0.771156	0.236306	0	1	1	369.282	0.903644	0.235793	0	1	1	369.282	0.426387	0.236988	0	1	1	369.282	2.3268	0.251883	3.28249	0.00102893	0.0064012
RSUY_RS06640	1586.56	-0.170775	0.176195	0	1	1	1586.56	-0.152904	0.175416	0	1	1	1586.56	0.125518	0.17517	0	1	1	1586.56	-0.795164	0.175911	0	1	1	1586.56	1.32014	0.1813	0	1	1
RSUY_RS06645	3424.69	0.395025	0.300386	0	1	1	3424.69	0.330739	0.300196	0	1	1	3424.69	0.534823	0.300138	0	1	1	3424.69	-0.680997	0.300447	0	1	1	3424.69	2.08836	0.301534	1.95124	0.051029	0.20639
RSUY_RS06650	1875.44	0.773361	0.353477	0	1	1	1875.44	-0.00369746	0.353446	0	1	1	1875.44	-0.147381	0.353438	0	1	1	1875.44	-1.15407	0.353989	0	1	1	1875.44	2.01993	0.35537	1.46307	0.143449	0.507238
RSUY_RS06655	772.884	-0.0937069	0.194868	0	1	1	772.884	-0.514399	0.194348	0	1	1	772.884	-0.397906	0.194091	0	1	1	772.884	-0.910459	0.194773	0	1	1	772.884	-0.676393	0.222502	0	1	1
RSUY_RS06660	912.715	-0.708603	0.287888	0	1	1	912.715	-1.85471	0.288122	-1.23111	0.218283	0.869694	912.715	-1.98951	0.288089	-1.69916	0.0892894	0.291311	912.715	-1.79589	0.288052	-1.02722	0.304315	0.891261	912.715	-0.836814	0.30034	0	1	1
RSUY_RS06665	3336.32	-0.0388041	0.203716	0	1	1	3336.32	-1.03958	0.20375	0	1	1	3336.32	-1.33584	0.203786	0	1	1	3336.32	-2.05329	0.204148	-2.71024	0.00672335	0.0381731	3336.32	-0.118245	0.207771	0	1	1
RSUY_RS06670	382.511	-0.780688	0.206033	0	1	1	382.511	-0.515992	0.20288	0	1	1	382.511	-0.247498	0.202179	0	1	1	382.511	-0.399119	0.20264	0	1	1	382.511	-0.870536	0.258138	0	1	1
RSUY_RS06675	1269.65	0.543745	0.317243	0	1	1	1269.65	-0.614157	0.317351	0	1	1	1269.65	-0.424256	0.317218	0	1	1	1269.65	-1.47121	0.317824	0	1	1	1269.65	-0.783279	0.330536	0	1	1
RSUY_RS06680	861.236	-0.184372	0.188891	0	1	1	861.236	0.0860872	0.187401	0	1	1	861.236	0.110497	0.187244	0	1	1	861.236	0.216624	0.187279	0	1	1	861.236	0.324266	0.206436	0	1	1
RSUY_RS06685	1299.22	0.819715	0.199286	0	1	1	1299.22	-0.0500161	0.199285	0	1	1	1299.22	0.220352	0.199042	0	1	1	1299.22	-0.775387	0.199865	0	1	1	1299.22	0.573326	0.210369	0	1	1
RSUY_RS06690	3542.05	-2.5326	0.446888	-2.31064	0.0208526	0.168822	3542.05	-0.488338	0.446152	0	1	1	3542.05	-1.56343	0.44625	-0.142146	0.886965	1	3542.05	-1.60751	0.446281	-0.240909	0.809625	1	3542.05	0.37093	0.447362	0	1	1
RSUY_RS06695	2538.12	-2.89055	0.241019	-5.76946	7.95248e-09	2.48334e-07	2538.12	-1.57209	0.238455	-0.302323	0.762406	1	2538.12	-2.10683	0.238663	-2.54261	0.0110027	0.0460562	2538.12	-1.01402	0.238216	0	1	1	2538.12	1.1858	0.240003	0	1	1
RSUY_RS06700	12656.8	3.67813	0.402696	5.40887	6.34246e-08	1.84854e-06	12656.8	-0.405953	0.40282	0	1	1	12656.8	-1.49643	0.402943	0	1	1	12656.8	-1.53645	0.40298	-0.0904455	0.927933	1	12656.8	-0.258268	0.405326	0	1	1
RSUY_RS06705	6181.37	2.05284	0.498533	1.10894	0.267458	1	6181.37	2.78405	0.498076	2.57802	0.00993674	0.0685592	6181.37	1.36725	0.498384	0	1	1	6181.37	2.12699	0.498201	1.25852	0.208205	0.656561	6181.37	6.96978	0.498115	10.981	4.71879e-28	4.26881e-26
RSUY_RS06710	6728.31	1.48754	0.439907	0	1	1	6728.31	-0.0650838	0.439946	0	1	1	6728.31	-2.34896	0.440288	-1.92819	0.0538317	0.186915	6728.31	-1.51389	0.440121	-0.0315687	0.974816	1	6728.31	1.81479	0.440441	0.71471	0.474788	1
RSUY_RS06715	776.686	2.45832	0.412304	2.3243	0.0201097	0.164199	776.686	0.0930486	0.413069	0	1	1	776.686	-0.999333	0.414129	0	1	1	776.686	0.0733185	0.413071	0	1	1	776.686	1.68513	0.420132	0.440651	0.659466	1
RSUY_RS06720	3949.6	0.470739	0.348898	0	1	1	3949.6	-0.531143	0.348912	0	1	1	3949.6	-0.304588	0.348872	0	1	1	3949.6	-1.33939	0.349035	0	1	1	3949.6	-0.828636	0.353091	0	1	1
RSUY_RS06725	689.641	0.0430288	0.457797	0	1	1	689.641	-1.77612	0.458341	-0.602443	0.546879	1	689.641	-1.60389	0.458102	-0.226779	0.820596	1	689.641	-2.07602	0.458586	-1.25607	0.20909	0.657197	689.641	-1.84822	0.481261	-0.723563	0.469334	1
RSUY_RS06730	1662.2	-0.0558823	0.379266	0	1	1	1662.2	-1.17787	0.379334	0	1	1	1662.2	-0.859663	0.379211	0	1	1	1662.2	-1.38475	0.379395	0	1	1	1662.2	-1.77376	0.392262	-0.697892	0.485245	1
RSUY_RS06735	136.181	2.05446	0.307409	1.80367	0.0712836	0.467034	136.181	2.64011	0.300644	3.79222	0.000149305	0.00177286	136.181	3.44984	0.29869	6.52795	6.66743e-11	1.19371e-09	136.181	2.91144	0.299922	4.70602	2.52599e-06	3.13079e-05	136.181	0.10445	0.580936	0	1	1
RSUY_RS06740	441.872	1.88097	0.26662	1.42888	0.153039	0.876148	441.872	2.81796	0.264017	4.99197	5.9765e-07	1.31829e-05	441.872	3.25449	0.263656	6.65445	2.84365e-11	5.38391e-10	441.872	2.13167	0.264633	2.38698	0.0169872	0.0856304	441.872	-0.93636	0.45395	0	1	1
RSUY_RS06745	154.692	1.90453	0.262119	1.5433	0.122759	0.723466	154.692	2.78775	0.253957	5.07075	3.96257e-07	9.2956e-06	154.692	3.31371	0.252605	7.18002	6.97033e-13	1.57372e-11	154.692	2.18458	0.2557	2.67726	0.00742275	0.0417497	154.692	1.49496	0.379274	0	1	1
RSUY_RS06750	253.92	1.41344	0.336213	0	1	1	253.92	2.64125	0.331429	3.44342	0.0005744	0.00566942	253.92	3.20874	0.330839	5.16485	2.40632e-07	2.58303e-06	253.92	1.88192	0.332414	1.14891	0.250592	0.765326	253.92	-0.609174	0.52944	0	1	1
RSUY_RS06755	2234.52	1.41413	0.293895	0	1	1	2234.52	2.56457	0.293293	3.62972	0.000283728	0.00302538	2234.52	3.17373	0.293211	5.70827	1.1413e-08	1.49144e-07	2234.52	1.985	0.293387	1.6531	0.0983104	0.358705	2234.52	-0.751082	0.330064	0	1	1
RSUY_RS06760	761.392	1.88738	0.31505	1.22959	0.218851	1	761.392	1.43077	0.314775	0	1	1	761.392	2.25412	0.314365	2.39888	0.0164453	0.066347	761.392	1.40252	0.314781	0	1	1	761.392	0.383118	0.346757	0	1	1
RSUY_RS06765	67.8918	1.16355	0.490567	0	1	1	67.8918	-0.806039	0.4956	0	1	1	67.8918	-0.610936	0.493493	0	1	1	67.8918	-1.1652	0.498072	0	1	1	67.8918	-0.739822	0.637412	0	1	1
RSUY_RS06770	1023.85	0.20558	0.280815	0	1	1	1023.85	1.31451	0.279053	0	1	1	1023.85	1.81235	0.27883	1.12023	0.262616	0.742457	1023.85	1.642	0.278925	0.5091	0.610682	1	1023.85	0.735288	0.29638	0	1	1
RSUY_RS06775	1141.67	-0.107896	0.589537	0	1	1	1141.67	0.189182	0.589257	0	1	1	1141.67	-2.97883	0.590825	-2.503	0.0123147	0.051053	1141.67	-0.398488	0.589366	0	1	1	1141.67	0.354822	0.593286	0	1	1
RSUY_RS06780	1566.72	0.266272	0.22744	0	1	1	1566.72	0.361574	0.226944	0	1	1	1566.72	0.124159	0.226969	0	1	1	1566.72	-0.426204	0.227311	0	1	1	1566.72	0.926271	0.233695	0	1	1
RSUY_RS06785	979.555	3.61609	0.319825	6.6164	3.68039e-11	1.46273e-09	979.555	2.16275	0.320054	2.07075	0.0383818	0.209748	979.555	2.4848	0.319854	3.07889	0.00207774	0.0103865	979.555	1.95645	0.320151	1.42572	0.153948	0.515555	979.555	1.14221	0.34681	0	1	1
RSUY_RS06790	305.967	2.05824	0.352771	1.58243	0.113551	0.677644	305.967	2.91155	0.347208	4.06543	4.79448e-05	0.000653163	305.967	3.39076	0.346321	5.45956	4.77316e-08	5.66768e-07	305.967	2.83829	0.347302	3.85338	0.000116496	0.00103363	305.967	4.8076	0.358252	9.23261	2.64122e-20	1.14429e-18
RSUY_RS06795	1909.55	-0.0781173	0.195388	0	1	1	1909.55	-0.542845	0.195191	0	1	1	1909.55	-0.162354	0.195	0	1	1	1909.55	-0.576538	0.195198	0	1	1	1909.55	-1.05667	0.211453	0	1	1
RSUY_RS06800	3025.23	1.6278	0.183312	0.697158	0.485704	1	3025.23	2.9125	0.181503	7.78225	7.12483e-15	8.15793e-13	3025.23	3.09117	0.181389	8.77213	1.75316e-18	8.69169e-17	3025.23	2.28202	0.181781	4.30197	1.69283e-05	0.000180506	3025.23	5.36094	0.183019	21.0959	8.67292e-99	2.0854e-95
RSUY_RS06805	5391.17	0.280777	0.181293	0	1	1	5391.17	-0.854712	0.181336	0	1	1	5391.17	-0.821812	0.181302	0	1	1	5391.17	-1.99304	0.181637	-2.71445	0.00663861	0.0378259	5391.17	-0.674552	0.18579	0	1	1
RSUY_RS06810	743.39	-0.553621	0.202806	0	1	1	743.39	-1.0372	0.202244	0	1	1	743.39	-0.910869	0.201903	0	1	1	743.39	-0.510332	0.201667	0	1	1	743.39	-0.543657	0.225212	0	1	1
RSUY_RS06815	3463.89	-0.253303	0.166533	0	1	1	3463.89	-1.10573	0.166527	0	1	1	3463.89	-1.08538	0.166471	0	1	1	3463.89	-1.46471	0.166648	0	1	1	3463.89	-0.89922	0.17404	0	1	1
RSUY_RS06820	446.861	-1.45351	0.226153	0	1	1	446.861	-1.79334	0.224537	-1.3064	0.191416	0.77944	446.861	-1.63428	0.223786	-0.600051	0.548472	1	446.861	-0.704109	0.22256	0	1	1	446.861	-0.585926	0.251042	0	1	1
RSUY_RS06825	286.068	-0.622115	0.194075	0	1	1	286.068	-1.67299	0.194998	-0.887132	0.375008	1	286.068	-1.39069	0.192926	0	1	1	286.068	-0.0273934	0.189686	0	1	1	286.068	-0.369032	0.241319	0	1	1
RSUY_RS06830	2601.29	0.622071	0.388173	0	1	1	2601.29	1.30274	0.38775	0	1	1	2601.29	1.65934	0.387683	0.411013	0.681063	1	2601.29	1.26714	0.387753	0	1	1	2601.29	2.56685	0.389472	2.73921	0.00615875	0.032123
RSUY_RS06835	1417.81	0.359791	0.339063	0	1	1	1417.81	1.6129	0.337976	0.334055	0.738338	1	1417.81	2.15421	0.33785	1.93639	0.0528195	0.183931	1417.81	1.77452	0.337938	0.812339	0.416597	1	1417.81	0.287953	0.354119	0	1	1
RSUY_RS06840	1238	-0.738373	0.158795	0	1	1	1238	-0.461114	0.157089	0	1	1	1238	-0.297855	0.156797	0	1	1	1238	0.202729	0.156555	0	1	1	1238	0.823502	0.167238	0	1	1
RSUY_RS06845	558.865	-1.45469	0.193969	0	1	1	558.865	-1.59607	0.191969	-0.500461	0.61675	1	558.865	-1.49064	0.191433	0	1	1	558.865	-0.560638	0.190369	0	1	1	558.865	-0.716927	0.219921	0	1	1
RSUY_RS06850	1044.14	-0.675259	0.169835	0	1	1	1044.14	-1.42121	0.169704	0	1	1	1044.14	-1.71569	0.169834	-1.26999	0.20409	0.596552	1044.14	-2.03573	0.170443	-3.14316	0.00167133	0.0112412	1044.14	-1.42052	0.195093	0	1	1
RSUY_RS06855	3811.54	-0.0626602	0.273199	0	1	1	3811.54	-0.708574	0.273167	0	1	1	3811.54	-1.21698	0.273217	0	1	1	3811.54	-2.43026	0.273591	-3.4002	0.000673374	0.00501278	3811.54	-1.17255	0.278399	0	1	1
RSUY_RS06860	898.001	-1.16531	0.251388	0	1	1	898.001	-0.879008	0.250216	0	1	1	898.001	-1.1669	0.250297	0	1	1	898.001	-1.65005	0.25087	-0.598115	0.549763	1	898.001	-0.349722	0.262652	0	1	1
RSUY_RS06865	543.03	-2.47237	0.28113	-3.4588	0.000542585	0.00692119	543.03	-1.53426	0.275377	-0.124394	0.901003	1	543.03	-1.13398	0.274614	0	1	1	543.03	-0.259355	0.273994	0	1	1	543.03	-0.244811	0.292113	0	1	1
RSUY_RS06870	689.921	-0.849273	0.161232	0	1	1	689.921	-0.28954	0.156439	0	1	1	689.921	-0.151624	0.155881	0	1	1	689.921	0.388089	0.155326	0	1	1	689.921	1.66686	0.168215	0.991918	0.321237	0.996665
RSUY_RS06875	1892.51	0.167676	0.140855	0	1	1	1892.51	0.788941	0.13957	0	1	1	1892.51	1.29914	0.139301	0	1	1	1892.51	0.400336	0.139778	0	1	1	1892.51	1.15358	0.149799	0	1	1
RSUY_RS06880	4205.41	-1.14777	0.267909	0	1	1	4205.41	-1.67854	0.267842	-0.666604	0.505025	1	4205.41	-1.60447	0.267802	-0.390098	0.696464	1	4205.41	-2.64141	0.268075	-4.25782	2.06432e-05	0.000212576	4205.41	-1.20428	0.271411	0	1	1
RSUY_RS06885	538.57	-1.09809	0.221861	0	1	1	538.57	-1.22917	0.22046	0	1	1	538.57	-0.999031	0.219949	0	1	1	538.57	-1.43418	0.220749	0	1	1	538.57	-1.11493	0.25422	0	1	1
RSUY_RS06890	1577.52	-0.204816	0.317308	0	1	1	1577.52	1.20129	0.31559	0	1	1	1577.52	1.56045	0.315452	0.19163	0.848032	1	1577.52	0.922079	0.315679	0	1	1	1577.52	2.69778	0.318501	3.76068	0.000169451	0.00123843
RSUY_RS06895	465.357	-1.13436	0.292413	0	1	1	465.357	-0.0737767	0.286532	0	1	1	465.357	0.221696	0.285947	0	1	1	465.357	0.275922	0.286055	0	1	1	465.357	1.714	0.296986	0.720587	0.471164	1
RSUY_RS06900	544.675	0.27525	0.229928	0	1	1	544.675	-1.19322	0.230767	0	1	1	544.675	-0.959413	0.230162	0	1	1	544.675	-0.451658	0.229753	0	1	1	544.675	-2.03035	0.30171	-1.75781	0.0787801	0.300201
RSUY_RS06905	675.642	-0.515382	0.160848	0	1	1	675.642	-0.890483	0.159979	0	1	1	675.642	-0.541171	0.159332	0	1	1	675.642	-0.593922	0.159559	0	1	1	675.642	-2.4103	0.247508	-3.67787	0.00023519	0.00166573
RSUY_RS06910	1065.12	0.821554	0.189467	0	1	1	1065.12	0.697497	0.18888	0	1	1	1065.12	0.687681	0.188788	0	1	1	1065.12	0.189464	0.18923	0	1	1	1065.12	0.519568	0.206998	0	1	1
RSUY_RS06915	621.367	0.657548	0.20412	0	1	1	621.367	0.850674	0.202733	0	1	1	621.367	0.781566	0.202646	0	1	1	621.367	0.114887	0.203554	0	1	1	621.367	0.669115	0.228728	0	1	1
RSUY_RS06920	1158.6	1.21811	0.253731	0	1	1	1158.6	0.830917	0.253472	0	1	1	1158.6	0.801296	0.253412	0	1	1	1158.6	-0.0222355	0.25398	0	1	1	1158.6	1.27852	0.262579	0	1	1
RSUY_RS06925	1567.2	-0.327137	0.468322	0	1	1	1567.2	-1.61097	0.468419	-0.236901	0.812734	1	1567.2	-2.63527	0.468733	-2.42201	0.0154351	0.0627449	1567.2	-3.00119	0.469038	-3.20057	0.00137157	0.00943614	1567.2	-1.202	0.47422	0	1	1
RSUY_RS06930	1042.24	-0.967337	0.328833	0	1	1	1042.24	-1.49312	0.328649	0	1	1	1042.24	-1.98093	0.328816	-1.46261	0.143575	0.4395	1042.24	-2.85958	0.3297	-4.12369	3.72846e-05	0.000368934	1042.24	-1.93188	0.346563	-1.24619	0.212695	0.711301
RSUY_RS06935	453.4	0.547254	0.260161	0	1	1	453.4	0.385623	0.259162	0	1	1	453.4	0.620345	0.258775	0	1	1	453.4	-0.137478	0.259822	0	1	1	453.4	0.153203	0.292456	0	1	1
RSUY_RS06940	551.875	-0.712851	0.217796	0	1	1	551.875	-0.85529	0.21642	0	1	1	551.875	-0.715712	0.216012	0	1	1	551.875	0.162455	0.215338	0	1	1	551.875	-1.55997	0.273023	-0.219652	0.826142	1
RSUY_RS06945	1282.36	0.26379	0.34001	0	1	1	1282.36	1.26982	0.339293	0	1	1	1282.36	1.25763	0.339265	0	1	1	1282.36	0.474868	0.339485	0	1	1	1282.36	-2.83861	0.419427	-3.19151	0.0014153	0.00845485
RSUY_RS06950	1176.67	0.635644	0.357902	0	1	1	1176.67	-1.00632	0.358161	0	1	1	1176.67	-1.1328	0.358142	0	1	1	1176.67	-2.22903	0.358975	-2.03088	0.0422675	0.181001	1176.67	-1.96368	0.381682	-1.21482	0.224434	0.743833
RSUY_RS06955	983.055	0.485085	0.190429	0	1	1	983.055	0.736248	0.189269	0	1	1	983.055	1.07372	0.188974	0	1	1	983.055	-0.277619	0.19025	0	1	1	983.055	1.19187	0.202591	0	1	1
RSUY_RS06960	1308.65	-1.58901	0.224702	-0.396113	0.692022	1	1308.65	-1.38899	0.222256	0	1	1	1308.65	-1.34253	0.221943	0	1	1	1308.65	-0.29488	0.221048	0	1	1	1308.65	2.19968	0.223947	3.1243	0.00178227	0.0103016
RSUY_RS06965	950.084	0.0856032	0.196392	0	1	1	950.084	0.0430281	0.195251	0	1	1	950.084	0.302631	0.19487	0	1	1	950.084	-0.0139732	0.195291	0	1	1	950.084	1.68264	0.203438	0.897745	0.369322	1
RSUY_RS06970	9974.1	3.18657	0.414733	4.06664	4.76958e-05	0.000813366	9974.1	-0.119948	0.414835	0	1	1	9974.1	-0.457146	0.41485	0	1	1	9974.1	-1.56435	0.415047	-0.155033	0.876795	1	9974.1	1.24689	0.415747	0	1	1
RSUY_RS06975	4397.36	-0.311142	0.236551	0	1	1	4397.36	-1.79795	0.236666	-1.25897	0.208043	0.83652	4397.36	-2.01897	0.236678	-2.19272	0.0283275	0.107065	4397.36	-2.89821	0.237035	-5.89877	3.66217e-09	6.79976e-08	4397.36	-0.944044	0.240175	0	1	1
RSUY_RS06980	4538.26	0.767159	0.211297	0	1	1	4538.26	1.02749	0.210985	0	1	1	4538.26	1.23444	0.210924	0	1	1	4538.26	0.151778	0.211198	0	1	1	4538.26	2.87364	0.212273	6.47111	9.72836e-11	1.79248e-09
RSUY_RS06985	1402.97	0.14984	0.285102	0	1	1	1402.97	1.18172	0.283815	0	1	1	1402.97	1.62588	0.283652	0.443768	0.65721	1	1402.97	1.47817	0.283723	0	1	1	1402.97	1.40005	0.291722	0	1	1
RSUY_RS06990	528.256	-1.49147	0.336089	0	1	1	528.256	-0.596324	0.328922	0	1	1	528.256	-0.338377	0.328143	0	1	1	528.256	1.6756	0.326503	0.537832	0.590693	1	528.256	2.17539	0.33515	2.0152	0.0438842	0.181149
RSUY_RS06995	721.403	-0.267313	0.273827	0	1	1	721.403	1.16625	0.269962	0	1	1	721.403	1.62284	0.269613	0.455605	0.648674	1	721.403	1.72204	0.269637	0.823484	0.410233	1	721.403	1.42951	0.285521	0	1	1
RSUY_RS07000	583.926	0.60954	0.432063	0	1	1	583.926	2.22	0.429393	1.67678	0.0935847	0.438644	583.926	2.66776	0.429189	2.72085	0.00651144	0.0288338	583.926	2.49594	0.429286	2.31999	0.0203412	0.0993102	583.926	0.641143	0.463132	0	1	1
RSUY_RS07005	864.179	-1.39917	0.359102	0	1	1	864.179	0.214931	0.355448	0	1	1	864.179	0.828565	0.355112	0	1	1	864.179	1.39165	0.354997	0	1	1	864.179	0.786634	0.365776	0	1	1
RSUY_RS07010	4149.59	-0.894422	0.431536	0	1	1	4149.59	-0.43578	0.43124	0	1	1	4149.59	-0.633861	0.431243	0	1	1	4149.59	0.607814	0.431137	0	1	1	4149.59	1.774	0.431948	0.63433	0.525865	1
RSUY_RS07015	12972.2	1.61264	0.47428	0.23749	0.812277	1	12972.2	1.19712	0.474225	0	1	1	12972.2	0.622759	0.474272	0	1	1	12972.2	-0.136397	0.474445	0	1	1	12972.2	5.76728	0.47421	8.99872	2.28357e-19	9.15141e-18
RSUY_RS07020	31018.2	1.90828	0.457558	0.892305	0.372229	1	31018.2	1.05033	0.457557	0	1	1	31018.2	0.818088	0.45756	0	1	1	31018.2	-0.62601	0.45766	0	1	1	31018.2	5.04173	0.457574	7.74023	9.92333e-15	2.65118e-13
RSUY_RS07025	11825.9	1.28481	0.479958	0	1	1	11825.9	0.141534	0.479978	0	1	1	11825.9	-0.197646	0.479993	0	1	1	11825.9	-1.30183	0.480176	0	1	1	11825.9	4.03968	0.480029	5.29067	1.21867e-07	1.49887e-06
RSUY_RS07030	6934.16	1.65311	0.425864	0.359535	0.719195	1	6934.16	0.39402	0.425924	0	1	1	6934.16	0.0711084	0.425952	0	1	1	6934.16	-0.998384	0.426324	0	1	1	6934.16	4.49467	0.425986	7.02998	2.06558e-12	4.39529e-11
RSUY_RS07035	2652.93	0.933531	0.368075	0	1	1	2652.93	0.0196666	0.368094	0	1	1	2652.93	-0.192437	0.368113	0	1	1	2652.93	-1.48071	0.369262	0	1	1	2652.93	3.84729	0.368423	6.37119	1.87568e-10	3.40382e-09
RSUY_RS07040	1490.28	1.067	0.221881	0	1	1	1490.28	0.358636	0.221735	0	1	1	1490.28	0.773004	0.221327	0	1	1	1490.28	-0.353253	0.222489	0	1	1	1490.28	3.14048	0.224263	7.31501	2.57368e-13	5.81072e-12
RSUY_RS07045	3929.93	0.435016	0.234251	0	1	1	3929.93	-0.405142	0.234241	0	1	1	3929.93	0.0576131	0.234078	0	1	1	3929.93	-0.528393	0.234276	0	1	1	3929.93	2.25798	0.235319	3.22106	0.00127716	0.00776465
RSUY_RS07050	840.123	1.7158	0.321777	0.67064	0.50245	1	840.123	-0.455779	0.322598	0	1	1	840.123	-0.0409153	0.322137	0	1	1	840.123	-1.09152	0.323335	0	1	1	840.123	0.854861	0.3327	0	1	1
RSUY_RS07055	348.105	1.97511	0.403761	1.1767	0.239314	1	348.105	-1.21971	0.406947	0	1	1	348.105	-1.06584	0.406148	0	1	1	348.105	-1.36667	0.407315	0	1	1	348.105	0.0959605	0.434618	0	1	1
RSUY_RS07060	3673.91	-0.519584	0.274632	0	1	1	3673.91	0.255953	0.27291	0	1	1	3673.91	-0.137171	0.273046	0	1	1	3673.91	0.679967	0.272697	0	1	1	3673.91	4.5859	0.27296	11.3053	1.23545e-29	1.29158e-27
RSUY_RS07065	3631.31	0.228781	0.305788	0	1	1	3631.31	-1.27254	0.30588	0	1	1	3631.31	-1.10415	0.305826	0	1	1	3631.31	-2.36072	0.306167	-2.81128	0.00493446	0.0293686	3631.31	-1.36898	0.311456	0	1	1
RSUY_RS07070	460.132	-2.32073	0.22458	-3.65449	0.000257698	0.0035817	460.132	-3.00666	0.223784	-6.73265	1.66598e-11	9.31593e-10	460.132	-2.84979	0.222568	-6.06462	1.32268e-09	2.00655e-08	460.132	-1.0016	0.219233	0	1	1	460.132	-1.37737	0.253968	0	1	1
RSUY_RS07075	3118.45	0.497384	0.268003	0	1	1	3118.45	-1.00196	0.268135	0	1	1	3118.45	-1.0302	0.2681	0	1	1	3118.45	-2.23111	0.268625	-2.72166	0.00649548	0.0370983	3118.45	0.139458	0.271327	0	1	1
RSUY_RS07080	1285.03	0.714198	0.361924	0	1	1	1285.03	0.474097	0.361731	0	1	1	1285.03	0.841415	0.361623	0	1	1	1285.03	-0.495003	0.362058	0	1	1	1285.03	-1.62289	0.390763	-0.314478	0.753158	1
RSUY_RS07085	559.789	-1.20032	0.162006	0	1	1	559.789	-1.08697	0.159252	0	1	1	559.789	-1.12647	0.159004	0	1	1	559.789	-0.367888	0.158103	0	1	1	559.789	-0.929456	0.200368	0	1	1
RSUY_RS07090	1334.14	0.336844	0.198764	0	1	1	1334.14	0.581244	0.198088	0	1	1	1334.14	0.863373	0.197932	0	1	1	1334.14	-0.0808111	0.198415	0	1	1	1334.14	-1.15062	0.232508	0	1	1
RSUY_RS07095	656.184	-1.08761	0.171531	0	1	1	656.184	-0.705771	0.168928	0	1	1	656.184	-0.663926	0.168667	0	1	1	656.184	-0.263417	0.168407	0	1	1	656.184	-1.29412	0.215541	0	1	1
RSUY_RS07100	1189.41	-0.263786	0.239288	0	1	1	1189.41	-0.0688018	0.238649	0	1	1	1189.41	0.230854	0.238486	0	1	1	1189.41	-0.571599	0.238882	0	1	1	1189.41	-2.43183	0.290952	-3.20271	0.00136143	0.0082044
RSUY_RS07105	1164.95	2.65172	0.334611	3.44197	0.000577492	0.00730831	1164.95	0.394789	0.335012	0	1	1	1164.95	-0.387085	0.335355	0	1	1	1164.95	-1.39129	0.336571	0	1	1	1164.95	-1.44944	0.378236	0	1	1
RSUY_RS07110	1013.97	-0.226503	0.208621	0	1	1	1013.97	-0.0818993	0.20749	0	1	1	1013.97	0.213427	0.207183	0	1	1	1013.97	0.207248	0.207277	0	1	1	1013.97	0.636892	0.219894	0	1	1
RSUY_RS07115	911.435	1.02751	0.224458	0	1	1	911.435	0.919902	0.223809	0	1	1	911.435	1.24478	0.223538	0	1	1	911.435	0.0015424	0.224615	0	1	1	911.435	1.35029	0.236751	0	1	1
RSUY_RS07120	2567.58	0.702532	0.271509	0	1	1	2567.58	0.0762198	0.271433	0	1	1	2567.58	0.317576	0.271331	0	1	1	2567.58	-0.518742	0.271635	0	1	1	2567.58	1.80875	0.27364	1.12832	0.259184	0.838772
RSUY_RS07125	19776.3	0.763876	0.231767	0	1	1	19776.3	-2.16526	0.231857	-2.86928	0.00411402	0.0318588	19776.3	-3.02095	0.231928	-6.55784	5.45917e-11	9.86961e-10	19776.3	-3.51446	0.232035	-8.68172	3.89832e-18	2.01581e-16	19776.3	-0.984432	0.232841	0	1	1
RSUY_RS07130	3040.45	0.278846	0.248033	0	1	1	3040.45	-0.473935	0.248001	0	1	1	3040.45	-0.424849	0.247947	0	1	1	3040.45	-1.44969	0.248355	0	1	1	3040.45	1.09919	0.250298	0	1	1
RSUY_RS07135	1308.21	-0.109711	0.207196	0	1	1	1308.21	-0.140526	0.206517	0	1	1	1308.21	0.199247	0.206261	0	1	1	1308.21	-0.962305	0.207158	0	1	1	1308.21	0.909621	0.214176	0	1	1
RSUY_RS07140	572.921	-0.690702	0.201282	0	1	1	572.921	-0.958081	0.199709	0	1	1	572.921	-0.616313	0.198793	0	1	1	572.921	-0.578107	0.198968	0	1	1	572.921	0.996304	0.212369	0	1	1
RSUY_RS07145	2260.85	0.121461	0.233374	0	1	1	2260.85	-0.173512	0.233159	0	1	1	2260.85	0.15104	0.233031	0	1	1	2260.85	-0.797251	0.233388	0	1	1	2260.85	0.629515	0.237967	0	1	1
RSUY_RS07150	936.873	0.036628	0.184095	0	1	1	936.873	0.602373	0.182297	0	1	1	936.873	1.17944	0.181868	0	1	1	936.873	0.196648	0.182623	0	1	1	936.873	0.453084	0.203579	0	1	1
RSUY_RS07155	1094.44	0.133955	0.2042	0	1	1	1094.44	0.00878192	0.203503	0	1	1	1094.44	0.499397	0.203123	0	1	1	1094.44	-0.747801	0.204191	0	1	1	1094.44	0.929551	0.213501	0	1	1
RSUY_RS07160	3285.31	1.10734	0.233614	0	1	1	3285.31	-1.7666	0.234058	-1.13905	0.254681	0.991709	3285.31	-2.23236	0.234192	-3.12719	0.00176484	0.00902886	3285.31	-3.07468	0.23491	-6.70332	2.03743e-11	5.41326e-10	3285.31	-1.88336	0.246392	-1.55591	0.11973	0.431295
RSUY_RS07165	4359.25	1.20012	0.509815	0	1	1	4359.25	-2.20601	0.510047	-1.38421	0.166294	0.69386	4359.25	-4.99469	0.51148	-6.83251	8.34415e-12	1.67896e-10	4359.25	-3.94955	0.510691	-4.79655	1.61423e-06	2.07009e-05	4359.25	-1.09066	0.512511	0	1	1
RSUY_RS07170	7014.71	1.56585	0.325766	0.202131	0.839814	1	7014.71	-1.27965	0.325922	0	1	1	7014.71	-1.64175	0.325952	-0.434877	0.663652	1	7014.71	-2.87488	0.326337	-4.21305	2.5194e-05	0.000256148	7014.71	0.19871	0.327313	0	1	1
RSUY_RS07175	5259.69	0.964958	0.237475	0	1	1	5259.69	-1.52244	0.237694	-0.0943883	0.924801	1	5259.69	-1.78072	0.237714	-1.18093	0.237629	0.682243	5259.69	-2.91022	0.238207	-5.92013	3.21684e-09	6.01936e-08	5259.69	-0.845937	0.241628	0	1	1
RSUY_RS07180	4316.86	0.246897	0.230586	0	1	1	4316.86	-2.42773	0.230965	-4.01676	5.9003e-05	0.000785999	4316.86	-2.72467	0.231013	-5.30132	1.1497e-07	1.29483e-06	4316.86	-3.297	0.23139	-7.76609	8.09479e-15	3.13934e-13	4316.86	-1.49808	0.23623	0	1	1
RSUY_RS07185	5735.65	0.806777	0.298265	0	1	1	5735.65	-1.80368	0.298445	-1.01755	0.308892	1	5735.65	-2.46337	0.298548	-3.22685	0.0012516	0.0066288	5735.65	-3.48609	0.298999	-6.64246	3.08489e-11	7.84932e-10	5735.65	-1.00859	0.301307	0	1	1
RSUY_RS07190	7669.77	0.640826	0.471636	0	1	1	7669.77	-2.4125	0.471752	-1.93428	0.0530784	0.276548	7669.77	-5.87211	0.47305	-9.24239	2.41041e-20	1.48611e-18	7669.77	-4.54019	0.472243	-6.43776	1.21249e-10	2.85826e-09	7669.77	-2.02167	0.474008	-1.10056	0.271088	0.866798
RSUY_RS07195	8601.45	0.434484	0.339739	0	1	1	8601.45	-2.15223	0.339854	-1.91914	0.0549663	0.285149	8601.45	-2.89132	0.339933	-4.09292	4.25973e-05	0.000305747	8601.45	-3.39996	0.340075	-5.58689	2.31175e-08	3.95631e-07	8601.45	-1.07854	0.341352	0	1	1
RSUY_RS07200	6736.14	1.33474	0.424344	0	1	1	6736.14	-0.260181	0.424393	0	1	1	6736.14	-2.35339	0.424742	-2.00919	0.0445166	0.158813	6736.14	-1.97577	0.424673	-1.12032	0.262578	0.794176	6736.14	2.08129	0.424795	1.3684	0.171187	0.593112
RSUY_RS07205	22735.6	-0.0534826	0.41021	0	1	1	22735.6	-0.641275	0.410189	0	1	1	22735.6	-1.8531	0.41029	-0.860602	0.389457	1	22735.6	-0.999863	0.410215	0	1	1	22735.6	3.78272	0.410189	5.56505	2.62081e-08	3.5603e-07
RSUY_RS07210	12396.5	1.32345	0.34209	0	1	1	12396.5	0.034948	0.342112	0	1	1	12396.5	-0.858102	0.342167	0	1	1	12396.5	-1.2454	0.342231	0	1	1	12396.5	2.50964	0.342354	2.94912	0.00318684	0.0173956
RSUY_RS07215	15572.3	0.279746	0.328919	0	1	1	15572.3	-1.00542	0.328945	0	1	1	15572.3	-1.51255	0.328973	-0.0381556	0.969564	1	15572.3	-1.7286	0.329012	-0.694802	0.48718	1	15572.3	2.26984	0.329073	2.33942	0.0193135	0.0882875
RSUY_RS07220	1213.33	-0.359679	0.231167	0	1	1	1213.33	-1.06156	0.230948	0	1	1	1213.33	-1.27947	0.231007	0	1	1	1213.33	-1.51259	0.231562	-0.054382	0.956631	1	1213.33	2.04844	0.233481	2.34898	0.0188249	0.0864075
RSUY_RS07225	7629.51	1.02505	0.229507	0	1	1	7629.51	-1.18582	0.229642	0	1	1	7629.51	-1.61267	0.229686	-0.49056	0.623738	1	7629.51	-2.45438	0.229951	-4.15035	3.31964e-05	0.000331895	7629.51	0.312454	0.231101	0	1	1
RSUY_RS07230	2526.43	0.698516	0.390292	0	1	1	2526.43	-2.02857	0.39068	-1.35296	0.176069	0.728043	2526.43	-2.82107	0.390968	-3.37898	0.000727553	0.00405735	2526.43	-2.40195	0.39083	-2.30778	0.0210115	0.101859	2526.43	-0.456057	0.393957	0	1	1
RSUY_RS07235	1930.14	1.04713	0.389259	0	1	1	1930.14	-1.45098	0.389646	0	1	1	1930.14	-2.67805	0.390262	-3.01862	0.00253929	0.0123597	1930.14	-2.49345	0.390236	-2.54577	0.0109036	0.0586526	1930.14	0.00132063	0.393488	0	1	1
RSUY_RS07240	2262.96	0.54318	0.240208	0	1	1	2262.96	-1.45832	0.240604	0	1	1	2262.96	-1.71905	0.240651	-0.910252	0.36269	0.980424	2262.96	-2.08079	0.240983	-2.4101	0.0159483	0.0814174	2262.96	0.0267591	0.245317	0	1	1
RSUY_RS07245	4119.67	0.888763	0.231535	0	1	1	4119.67	-0.678342	0.231646	0	1	1	4119.67	-1.26333	0.231744	0	1	1	4119.67	-2.00297	0.232078	-2.16724	0.0302163	0.138655	4119.67	0.2031	0.2347	0	1	1
RSUY_RS07250	1188.2	0.395125	0.153177	0	1	1	1188.2	-0.26199	0.152977	0	1	1	1188.2	-0.243454	0.152823	0	1	1	1188.2	-0.779634	0.153493	0	1	1	1188.2	0.251778	0.168609	0	1	1
RSUY_RS07255	1356.09	-1.06754	0.150151	0	1	1	1356.09	-1.56688	0.149668	-0.446858	0.654977	1	1356.09	-1.6353	0.149555	-0.904697	0.365626	0.987443	1356.09	-1.61314	0.1497	-0.755801	0.449769	1	1356.09	-0.0258366	0.159327	0	1	1
RSUY_RS07260	587.002	0.177484	0.336245	0	1	1	587.002	-0.0946992	0.335787	0	1	1	587.002	-0.0921639	0.335686	0	1	1	587.002	-1.11248	0.336676	0	1	1	587.002	-0.955117	0.366328	0	1	1
RSUY_RS07265	1293.26	-0.465147	0.151282	0	1	1	1293.26	-0.805069	0.150816	0	1	1	1293.26	-0.819471	0.150708	0	1	1	1293.26	-1.29172	0.151218	0	1	1	1293.26	-1.79718	0.186134	-1.59659	0.110357	0.403271
RSUY_RS07270	9042.24	1.48463	0.490202	0	1	1	9042.24	-1.76976	0.490296	-0.550194	0.582186	1	9042.24	-4.79906	0.491027	-6.71869	1.83368e-11	3.55572e-10	9042.24	-4.05778	0.490743	-5.21206	1.86755e-07	2.82423e-06	9042.24	-1.25087	0.491918	0	1	1
RSUY_RS07275	931.304	0.213987	0.179694	0	1	1	931.304	0.736722	0.178079	0	1	1	931.304	1.32344	0.177671	0	1	1	931.304	0.610959	0.178156	0	1	1	931.304	-0.97654	0.231653	0	1	1
RSUY_RS07280	2173.5	0.422009	0.185404	0	1	1	2173.5	0.692194	0.184924	0	1	1	2173.5	0.946641	0.184822	0	1	1	2173.5	0.056856	0.185137	0	1	1	2173.5	-0.0868893	0.198073	0	1	1
RSUY_RS07285	1146.91	1.1643	0.231891	0	1	1	1146.91	0.239345	0.231915	0	1	1	1146.91	-0.0785148	0.231986	0	1	1	1146.91	-0.995538	0.232793	0	1	1	1146.91	-1.13701	0.263509	0	1	1
RSUY_RS07290	341.43	2.34418	0.373289	2.26148	0.0237298	0.187156	341.43	-1.01053	0.376446	0	1	1	341.43	-3.6229	0.393052	-5.40107	6.62432e-08	7.65778e-07	341.43	-3.29318	0.390656	-4.59017	4.42892e-06	5.25894e-05	341.43	-0.606793	0.426849	0	1	1
RSUY_RS07295	643.974	3.36674	0.392249	4.75907	1.94487e-06	4.33005e-05	643.974	-0.0365679	0.393706	0	1	1	643.974	-3.77278	0.412325	-5.5121	3.54568e-08	4.33872e-07	643.974	-2.88557	0.404278	-3.42726	0.000609697	0.00463929	643.974	-0.550462	0.439668	0	1	1
RSUY_RS07300	185.195	3.83637	0.459592	5.08356	3.70424e-07	9.18232e-06	185.195	-0.199317	0.46663	0	1	1	185.195	-1.36032	0.474325	0	1	1	185.195	-0.946816	0.47174	0	1	1	185.195	-0.187724	0.591622	0	1	1
RSUY_RS07305	1927.89	-0.242755	0.25859	0	1	1	1927.89	-1.20172	0.258619	0	1	1	1927.89	-1.69109	0.258741	-0.738545	0.460183	1	1927.89	-2.27118	0.259148	-2.97584	0.00292186	0.0184158	1927.89	-1.15525	0.267935	0	1	1
RSUY_RS07310	2776.04	-1.08404	0.198225	0	1	1	2776.04	-1.1825	0.197923	0	1	1	2776.04	-1.50875	0.197972	-0.0441839	0.964758	1	2776.04	-1.58346	0.198053	-0.421384	0.673475	1	2776.04	-0.926662	0.20482	0	1	1
RSUY_RS07315	1364.31	-1.63869	0.212381	-0.653007	0.513752	1	1364.31	-0.881288	0.210596	0	1	1	1364.31	-0.687674	0.210404	0	1	1	1364.31	0.0360328	0.210186	0	1	1	1364.31	-0.851009	0.226326	0	1	1
RSUY_RS07320	1369.39	1.18859	0.36699	0	1	1	1369.39	0.0166454	0.36706	0	1	1	1369.39	-0.385347	0.367125	0	1	1	1369.39	-1.22225	0.367559	0	1	1	1369.39	-1.74357	0.391944	-0.621442	0.534309	1
RSUY_RS07325	3197.07	0.713005	0.482246	0	1	1	3197.07	0.303544	0.482162	0	1	1	3197.07	-1.15772	0.482483	0	1	1	3197.07	-0.301096	0.482274	0	1	1	3197.07	2.94314	0.482702	2.9897	0.00279247	0.0154356
RSUY_RS07330	1330.52	1.77816	0.271472	1.02463	0.305536	1	1330.52	2.01348	0.270582	1.89769	0.0577372	0.297597	1330.52	2.19933	0.270412	2.58614	0.00970561	0.041159	1330.52	1.50137	0.270897	0.00504478	0.995975	1	1330.52	4.17783	0.27345	9.79276	1.20948e-22	6.53527e-21
RSUY_RS07335	1012.7	3.05239	0.440355	3.52532	0.000422977	0.00561068	1012.7	2.17867	0.440356	1.5412	0.123269	0.546864	1012.7	2.5098	0.440236	2.29376	0.0218042	0.0851431	1012.7	2.10387	0.440372	1.37127	0.17029	0.558611	1012.7	0.0107581	0.475788	0	1	1
RSUY_RS07340	877.92	2.68591	0.431499	2.74835	0.00598958	0.0578392	877.92	2.56331	0.431236	2.46572	0.0136739	0.090451	877.92	2.91007	0.431119	3.27071	0.00107278	0.00577714	877.92	2.28578	0.431312	1.82184	0.0684795	0.264669	877.92	-0.948985	0.510395	0	1	1
RSUY_RS07345	1265.9	1.79909	0.369324	0.809843	0.41803	1	1265.9	1.79059	0.369054	0.787379	0.43106	1	1265.9	1.98841	0.36898	1.32369	0.185607	0.550978	1265.9	1.97755	0.369011	1.29413	0.19562	0.625311	1265.9	-1.81461	0.440432	-0.714318	0.475031	1
RSUY_RS07350	873.13	2.71886	0.266145	4.57968	4.65678e-06	9.69456e-05	873.13	2.55031	0.26578	3.95182	7.75593e-05	0.00100534	873.13	2.75485	0.265646	4.72375	2.31529e-06	2.07342e-05	873.13	1.7253	0.266216	0.846305	0.397383	1	873.13	-1.07255	0.376906	0	1	1
RSUY_RS07355	529.567	-0.457564	0.396329	0	1	1	529.567	1.17437	0.393163	0	1	1	529.567	1.54076	0.392951	0.103725	0.917387	1	529.567	1.42165	0.393049	0	1	1	529.567	-2.94273	0.572958	-2.51803	0.0118013	0.0571973
RSUY_RS07360	381.409	-0.854639	0.357241	0	1	1	381.409	0.419771	0.35361	0	1	1	381.409	0.723364	0.353311	0	1	1	381.409	0.167662	0.353798	0	1	1	381.409	-2.46103	0.479346	-2.00488	0.0449764	0.185094
RSUY_RS07365	513.113	-1.01425	0.430303	0	1	1	513.113	0.665313	0.427416	0	1	1	513.113	0.872094	0.427278	0	1	1	513.113	0.249223	0.427605	0	1	1	513.113	-2.35862	0.513172	-1.67316	0.0942955	0.352344
RSUY_RS07370	727.872	-1.23148	0.389191	0	1	1	727.872	0.62025	0.386671	0	1	1	727.872	0.725048	0.386593	0	1	1	727.872	0.0245652	0.386894	0	1	1	727.872	-1.88005	0.434493	-0.874704	0.381735	1
RSUY_RS07375	253.937	-0.390765	0.353579	0	1	1	253.937	0.963584	0.348721	0	1	1	253.937	0.889881	0.348634	0	1	1	253.937	-0.0426186	0.350029	0	1	1	253.937	-1.30398	0.454244	0	1	1
RSUY_RS07380	355.887	-0.972783	0.34887	0	1	1	355.887	0.558078	0.344606	0	1	1	355.887	0.527487	0.344513	0	1	1	355.887	-0.235131	0.345318	0	1	1	355.887	-2.31536	0.462994	-1.76107	0.0782269	0.298466
RSUY_RS07385	1081.1	-0.686049	0.344378	0	1	1	1081.1	0.902174	0.342989	0	1	1	1081.1	0.870225	0.34296	0	1	1	1081.1	-0.148048	0.343312	0	1	1	1081.1	-1.8489	0.382335	-0.912541	0.361484	1
RSUY_RS07390	572.113	-1.17092	0.288961	0	1	1	572.113	0.538307	0.284916	0	1	1	572.113	0.448786	0.284871	0	1	1	572.113	0.341476	0.285024	0	1	1	572.113	-1.52114	0.344527	-0.0613495	0.951081	1
RSUY_RS07395	622.473	0.364289	0.28924	0	1	1	622.473	1.66726	0.286852	0.583081	0.559839	1	622.473	1.82744	0.286712	1.14204	0.253437	0.720318	622.473	1.12528	0.287151	0	1	1	622.473	-0.839913	0.353736	0	1	1
RSUY_RS07400	771.147	-0.496147	0.350225	0	1	1	771.147	1.15415	0.347919	0	1	1	771.147	1.36502	0.347805	0	1	1	771.147	1.08197	0.347938	0	1	1	771.147	-2.18481	0.432755	-1.58244	0.113549	0.412033
RSUY_RS07405	370.255	-0.552071	0.324262	0	1	1	370.255	0.819022	0.31972	0	1	1	370.255	0.9025	0.319521	0	1	1	370.255	1.21564	0.319413	0	1	1	370.255	-2.42947	0.490202	-1.89609	0.0579486	0.230982
RSUY_RS07410	599.851	-0.289295	0.32743	0	1	1	599.851	0.873168	0.324941	0	1	1	599.851	1.06458	0.324761	0	1	1	599.851	0.989189	0.324869	0	1	1	599.851	-0.0512017	0.353994	0	1	1
RSUY_RS07415	357.59	0.561874	0.41602	0	1	1	357.59	-0.915389	0.416705	0	1	1	357.59	-0.860361	0.416416	0	1	1	357.59	-0.364754	0.416055	0	1	1	357.59	-1.0528	0.457173	0	1	1
RSUY_RS07430	2837.7	-2.72406	0.357455	-3.42439	0.000616176	0.0076966	2837.7	-3.13225	0.357297	-4.56835	4.91584e-06	8.88733e-05	2837.7	-3.71537	0.357435	-6.19798	5.71911e-10	9.01745e-09	2837.7	-3.41497	0.357381	-5.35834	8.39886e-08	1.34634e-06	2837.7	-5.22728	0.391386	-9.52329	1.67776e-21	8.06834e-20
RSUY_RS07435	1493.54	-1.86381	0.325927	-1.11623	0.264326	1	1493.54	-1.96496	0.325546	-1.42823	0.153225	0.647505	1493.54	-1.90525	0.325467	-1.24512	0.213086	0.620297	1493.54	-2.57496	0.32582	-3.29925	0.000969427	0.00699996	1493.54	-3.75923	0.360819	-6.26138	3.81574e-10	6.57703e-09
RSUY_RS07440	1349.12	-1.3612	0.314914	0	1	1	1349.12	-0.822871	0.314183	0	1	1	1349.12	-0.472974	0.31405	0	1	1	1349.12	-1.36583	0.314377	0	1	1	1349.12	-2.81928	0.347515	-3.79634	0.000146846	0.00108311
RSUY_RS07445	674.719	-0.920286	0.216879	0	1	1	674.719	-0.867741	0.21567	0	1	1	674.719	-0.709694	0.215394	0	1	1	674.719	-1.60562	0.216542	-0.487742	0.625733	1	674.719	-1.97211	0.265138	-1.78063	0.0749724	0.287973
RSUY_RS07450	18.3345	2.80819	0.492276	2.65744	0.00787365	0.0734642	18.3345	1.96499	0.492006	0.945088	0.344614	1	18.3345	2.35277	0.48476	1.75916	0.0785511	0.261059	18.3345	1.94314	0.491905	0.900868	0.367658	1	18.3345	1.84695	0.809257	0.428721	0.668127	1
RSUY_RS07455	515.817	-1.03061	0.358896	0	1	1	515.817	0.302848	0.354153	0	1	1	515.817	0.655802	0.353749	0	1	1	515.817	1.09762	0.353582	0	1	1	515.817	1.35435	0.365989	0	1	1
RSUY_RS07460	613.877	-0.656129	0.355033	0	1	1	613.877	0.591122	0.351698	0	1	1	613.877	0.939687	0.351394	0	1	1	613.877	1.42023	0.351252	0	1	1	613.877	1.1079	0.365064	0	1	1
RSUY_RS07465	359.563	-0.0555221	0.40108	0	1	1	359.563	0.959825	0.396599	0	1	1	359.563	1.36424	0.396049	0	1	1	359.563	1.48503	0.396074	0	1	1	359.563	2.24075	0.409122	1.81058	0.0702058	0.272494
RSUY_RS07470	3275.61	1.30844	0.345714	0	1	1	3275.61	2.61203	0.344136	3.23138	0.00123196	0.0109877	3275.61	2.87793	0.344018	4.00541	6.1909e-05	0.000427759	3275.61	2.97954	0.34403	4.30062	1.70318e-05	0.000181207	3275.61	6.11001	0.344536	13.3803	7.87942e-41	1.72237e-38
RSUY_RS07475	102.505	3.30911	0.40953	4.41754	9.98293e-06	0.000190508	102.505	3.36928	0.406158	4.60235	4.17752e-06	7.6972e-05	102.505	3.41158	0.405643	4.71248	2.44724e-06	2.18751e-05	102.505	2.3083	0.410097	1.971	0.0487236	0.202167	102.505	3.72891	0.45706	4.87662	1.07918e-06	1.12821e-05
RSUY_RS07480	79.7764	2.23252	0.32285	2.26891	0.0232741	0.185	79.7764	0.927877	0.324942	0	1	1	79.7764	0.809326	0.32466	0	1	1	79.7764	-0.105794	0.332927	0	1	1	79.7764	0.895674	0.447429	0	1	1
RSUY_RS07485	1540.74	1.44765	0.348385	0	1	1	1540.74	-1.14476	0.348845	0	1	1	1540.74	-2.52402	0.349708	-2.92822	0.00340906	0.0161519	1540.74	-2.74836	0.350162	-3.56508	0.00036374	0.00286289	1540.74	-1.4764	0.365036	0	1	1
RSUY_RS07490	1117.34	-0.892175	0.156037	0	1	1	1117.34	-0.274804	0.153962	0	1	1	1117.34	0.076191	0.153609	0	1	1	1117.34	0.229677	0.153609	0	1	1	1117.34	-1.33295	0.194113	0	1	1
RSUY_RS07495	568.343	-2.11778	0.24896	-2.48143	0.0130857	0.114209	568.343	-1.5654	0.244783	-0.26718	0.789331	1	568.343	-1.16752	0.243963	0	1	1	568.343	-0.0686839	0.243143	0	1	1	568.343	-0.630261	0.267765	0	1	1
RSUY_RS07500	1900.26	-0.00185832	0.271719	0	1	1	1900.26	-0.760746	0.271684	0	1	1	1900.26	-1.15605	0.271757	0	1	1	1900.26	-1.45505	0.271944	0	1	1	1900.26	-0.680099	0.279753	0	1	1
RSUY_RS07505	1124.2	-0.820323	0.179547	0	1	1	1124.2	-1.17403	0.179056	0	1	1	1124.2	-1.6018	0.179278	-0.567844	0.570141	1	1124.2	-1.79588	0.179647	-1.64701	0.0995557	0.362425	1124.2	-1.07072	0.198268	0	1	1
RSUY_RS07510	716.891	-1.47223	0.142106	0	1	1	716.891	-1.6118	0.140062	-0.798232	0.424736	1	716.891	-1.7751	0.140046	-1.96434	0.0494903	0.173469	716.891	-0.968402	0.138897	0	1	1	716.891	-0.60548	0.165276	0	1	1
RSUY_RS07515	1241.76	-0.559382	0.363367	0	1	1	1241.76	0.162927	0.36236	0	1	1	1241.76	0.518466	0.362208	0	1	1	1241.76	1.22094	0.362098	0	1	1	1241.76	0.1084	0.372598	0	1	1
RSUY_RS07520	2232.05	-0.201575	0.239478	0	1	1	2232.05	0.747707	0.238629	0	1	1	2232.05	0.897165	0.238562	0	1	1	2232.05	0.233444	0.238767	0	1	1	2232.05	1.32515	0.243006	0	1	1
RSUY_RS07525	1339.57	0.245315	0.256297	0	1	1	1339.57	0.917599	0.255414	0	1	1	1339.57	1.14793	0.255302	0	1	1	1339.57	0.222974	0.25569	0	1	1	1339.57	0.67248	0.266117	0	1	1
RSUY_RS07530	1205.8	4.51805e-06	0.200953	0	1	1	1205.8	-0.431521	0.200487	0	1	1	1205.8	-0.62335	0.200506	0	1	1	1205.8	0.0678842	0.200092	0	1	1	1205.8	1.41974	0.206667	0	1	1
RSUY_RS07535	1314	0.393794	0.26206	0	1	1	1314	-0.425189	0.262026	0	1	1	1314	-0.129939	0.261771	0	1	1	1314	-0.0992893	0.26183	0	1	1	1314	1.17906	0.267446	0	1	1
RSUY_RS07540	772.867	-0.013189	0.265778	0	1	1	772.867	0.486508	0.263763	0	1	1	772.867	0.877302	0.263352	0	1	1	772.867	1.06615	0.26333	0	1	1	772.867	1.91201	0.272276	1.51322	0.130224	0.465613
RSUY_RS07545	10629.4	0.65232	0.231783	0	1	1	10629.4	-1.31828	0.231853	0	1	1	10629.4	-2.45432	0.231978	-4.11386	3.8909e-05	0.000282223	10629.4	-3.37984	0.232261	-8.09364	5.79095e-16	2.46448e-14	10629.4	-0.588916	0.233396	0	1	1
RSUY_RS07550	3567.45	0.250588	0.186687	0	1	1	3567.45	-1.69715	0.186977	-1.05443	0.291685	1	3567.45	-2.49666	0.187278	-5.32184	1.02724e-07	1.16785e-06	3567.45	-3.15294	0.187917	-8.79608	1.41674e-18	7.65519e-17	3567.45	-0.619759	0.191851	0	1	1
RSUY_RS07555	945.217	0.232055	0.300613	0	1	1	945.217	-1.46303	0.301045	0	1	1	945.217	-2.13378	0.301457	-2.10239	0.035519	0.130789	945.217	-3.07721	0.303048	-5.20449	1.94532e-07	2.93262e-06	945.217	-2.08078	0.329601	-1.76206	0.0780585	0.29816
RSUY_RS07560	9607.82	0.575908	0.404231	0	1	1	9607.82	-1.46271	0.40429	0	1	1	9607.82	-2.38197	0.404362	-2.18114	0.0291728	0.109775	9607.82	-3.49572	0.404613	-4.9324	8.12241e-07	1.10653e-05	9607.82	0.49413	0.404769	0	1	1
RSUY_RS07565	608.604	1.24871	0.272691	0	1	1	608.604	-1.03039	0.273927	0	1	1	608.604	-1.11211	0.273809	0	1	1	608.604	-1.92953	0.275584	-1.55862	0.119086	0.420472	608.604	-1.62818	0.325738	-0.393519	0.693936	1
RSUY_RS07570	746.194	-0.74072	0.343167	0	1	1	746.194	-0.442807	0.340431	0	1	1	746.194	-0.243945	0.339933	0	1	1	746.194	0.233351	0.339589	0	1	1	746.194	3.01448	0.342478	4.42211	9.77415e-06	8.70443e-05
RSUY_RS07575	1481.49	-0.487242	0.149345	0	1	1	1481.49	-0.857163	0.148886	0	1	1	1481.49	-0.767654	0.148702	0	1	1	1481.49	-1.52057	0.149509	-0.137613	0.890547	1	1481.49	-0.118244	0.16084	0	1	1
RSUY_RS07580	1276.02	-0.0643684	0.230048	0	1	1	1276.02	-1.0398	0.230121	0	1	1	1276.02	-1.04612	0.230009	0	1	1	1276.02	-1.82988	0.230858	-1.42893	0.153023	0.512814	1276.02	0.41363	0.236952	0	1	1
RSUY_RS07585	545.7	-1.81098	0.205061	-1.51651	0.12939	0.757899	545.7	-1.3349	0.198493	0	1	1	545.7	-0.969705	0.197134	0	1	1	545.7	0.476154	0.195331	0	1	1	545.7	1.06382	0.210624	0	1	1
RSUY_RS07590	1062.64	1.56296	0.355062	0.177312	0.859264	1	1062.64	1.83159	0.354357	0.93574	0.349407	1	1062.64	2.30921	0.354145	2.28496	0.0223154	0.0868944	1062.64	1.67345	0.354417	0.489385	0.624569	1	1062.64	3.01939	0.359186	4.23008	2.33604e-05	0.000194697
RSUY_RS07595	138.869	-1.38965	0.478883	0	1	1	138.869	0.254159	0.464877	0	1	1	138.869	0.7091	0.463811	0	1	1	138.869	1.33924	0.463256	0	1	1	138.869	-1.3588	0.61437	0	1	1
RSUY_RS07600	223.465	-1.22934	0.333081	0	1	1	223.465	0.274684	0.32268	0	1	1	223.465	0.78297	0.321726	0	1	1	223.465	1.10195	0.321553	0	1	1	223.465	-2.0582	0.505365	-1.10455	0.269354	0.862607
RSUY_RS07605	616.351	-1.41186	0.211559	0	1	1	616.351	-0.487667	0.207235	0	1	1	616.351	-0.162999	0.206718	0	1	1	616.351	0.43099	0.206385	0	1	1	616.351	-0.764076	0.244364	0	1	1
RSUY_RS07610	999.463	-0.644636	0.144498	0	1	1	999.463	-0.340876	0.142667	0	1	1	999.463	0.00886442	0.142221	0	1	1	999.463	-0.299018	0.142607	0	1	1	999.463	-0.334687	0.167752	0	1	1
RSUY_RS07615	1334.52	-2.0694	0.17853	-3.18937	0.00142585	0.016326	1334.52	-1.92242	0.17521	-2.41092	0.0159124	0.101221	1334.52	-1.84834	0.174696	-1.99396	0.0461566	0.163452	1334.52	-0.473832	0.173095	0	1	1	1334.52	1.86258	0.176924	2.04938	0.0404249	0.168315
RSUY_RS07620	833.014	-1.13689	0.140334	0	1	1	833.014	-0.833687	0.137073	0	1	1	833.014	-0.743869	0.136635	0	1	1	833.014	-0.595534	0.136638	0	1	1	833.014	0.909978	0.149748	0	1	1
RSUY_RS07625	806.428	0.219903	0.266792	0	1	1	806.428	-1.28254	0.267328	0	1	1	806.428	-1.32426	0.267199	0	1	1	806.428	-0.948114	0.267	0	1	1	806.428	-0.792143	0.287078	0	1	1
RSUY_RS07630	2996.5	0.221932	0.224726	0	1	1	2996.5	-1.20824	0.224853	0	1	1	2996.5	-1.15313	0.224796	0	1	1	2996.5	-2.50764	0.225421	-4.47003	7.82085e-06	8.82875e-05	2996.5	-1.79325	0.236484	-1.24006	0.214955	0.717296
RSUY_RS07635	562.225	-0.669825	0.133698	0	1	1	562.225	-1.11976	0.132612	0	1	1	562.225	-1.10215	0.132214	0	1	1	562.225	-0.988006	0.132285	0	1	1	562.225	-1.51624	0.194761	-0.0833713	0.933556	1
RSUY_RS07640	4567.63	0.579354	0.299469	0	1	1	4567.63	-1.39389	0.299593	0	1	1	4567.63	-2.37179	0.299766	-2.90822	0.00363491	0.0171207	4567.63	-3.04762	0.30008	-5.15735	2.50467e-07	3.72909e-06	4567.63	-1.11204	0.303371	0	1	1
RSUY_RS07645	4563.88	0.019506	0.222751	0	1	1	4563.88	-1.96172	0.222945	-2.07099	0.0383594	0.209748	4563.88	-2.72059	0.223127	-5.47037	4.49102e-08	5.37246e-07	4563.88	-3.13648	0.22339	-7.32568	2.3769e-13	7.62035e-12	4563.88	-1.59483	0.228415	-0.415183	0.678008	1
RSUY_RS07650	1438.72	0.778659	0.266601	0	1	1	1438.72	-0.456279	0.266727	0	1	1	1438.72	-0.46506	0.266667	0	1	1	1438.72	-1.65847	0.26745	-0.592525	0.553499	1	1438.72	-1.60081	0.290627	-0.346882	0.72868	1
RSUY_RS07655	1904.86	0.356575	0.192787	0	1	1	1904.86	-0.298259	0.192703	0	1	1	1904.86	-0.126607	0.192595	0	1	1	1904.86	-1.25519	0.193175	0	1	1	1904.86	-2.06772	0.224306	-2.531	0.0113737	0.0554163
RSUY_RS07660	9829.18	0.206025	0.397442	0	1	1	9829.18	-1.13059	0.397475	0	1	1	9829.18	-3.11926	0.397774	-4.07079	4.68534e-05	0.000331686	9829.18	-2.9053	0.397757	-3.53306	0.000410779	0.00321064	9829.18	1.83008	0.397682	0.829999	0.406539	1
RSUY_RS07665	724.475	-0.105654	0.191686	0	1	1	724.475	0.315473	0.190051	0	1	1	724.475	0.62522	0.189729	0	1	1	724.475	0.0793974	0.190236	0	1	1	724.475	-2.71209	0.316999	-3.82365	0.000131489	0.000979407
RSUY_RS07670	2221.84	-0.806645	0.181223	0	1	1	2221.84	-1.49897	0.181135	0	1	1	2221.84	-1.42955	0.181032	0	1	1	2221.84	-1.24933	0.181021	0	1	1	2221.84	-2.38231	0.203856	-4.32808	1.50413e-05	0.000128479
RSUY_RS07675	279.162	-0.677238	0.530022	0	1	1	279.162	0.468867	0.525642	0	1	1	279.162	1.05561	0.525052	0	1	1	279.162	1.84663	0.524746	0.660565	0.508891	1	279.162	-2.24882	0.682709	-1.09684	0.272712	0.87083
RSUY_RS07680	755.218	-1.28024	0.283424	0	1	1	755.218	0.0755121	0.279839	0	1	1	755.218	0.517223	0.279499	0	1	1	755.218	0.719208	0.279478	0	1	1	755.218	0.100102	0.298085	0	1	1
RSUY_RS07685	908.272	-1.00229	0.199054	0	1	1	908.272	0.022464	0.196292	0	1	1	908.272	0.466423	0.195936	0	1	1	908.272	-0.25878	0.196497	0	1	1	908.272	-0.137189	0.217211	0	1	1
RSUY_RS07690	999.142	0.214263	0.358166	0	1	1	999.142	1.39723	0.35675	0	1	1	999.142	1.98012	0.356567	1.34652	0.178136	0.531426	999.142	1.6241	0.35668	0.347918	0.727902	1	999.142	-0.105754	0.381591	0	1	1
RSUY_RS07695	730.127	-0.56963	0.406247	0	1	1	730.127	1.11516	0.403571	0	1	1	730.127	1.50168	0.403394	0.00415764	0.996683	1	730.127	1.7	0.403383	0.495803	0.620034	1	730.127	-0.459643	0.435278	0	1	1
RSUY_RS07700	585.118	-2.07352	0.295616	-1.94007	0.0523713	0.360822	585.118	-2.14066	0.294198	-2.17765	0.0294319	0.168498	585.118	-2.24325	0.29411	-2.5271	0.0115008	0.0480055	585.118	-1.4627	0.293467	0	1	1	585.118	-2.07603	0.327132	-1.76086	0.0782628	0.298466
RSUY_RS07705	799.257	-3.07203	0.33252	-4.72763	2.27152e-06	4.98801e-05	799.257	-4.04932	0.332778	-7.66071	1.84912e-14	2.021e-12	799.257	-4.61743	0.333923	-9.33575	1.00276e-20	6.3451e-19	799.257	-2.1546	0.330113	-1.98294	0.0473737	0.198277	799.257	-1.61745	0.342968	-0.342438	0.732021	1
RSUY_RS07715	2439.66	1.7619	0.463529	0.565009	0.572068	1	2439.66	-1.22538	0.463845	0	1	1	2439.66	-1.79699	0.463977	-0.640099	0.522108	1	2439.66	-1.80866	0.464042	-0.665154	0.505952	1	2439.66	-0.655416	0.469268	0	1	1
RSUY_RS07720	616.765	-0.196837	0.180545	0	1	1	616.765	-0.235091	0.179074	0	1	1	616.765	-0.0389272	0.178647	0	1	1	616.765	-0.0525861	0.178826	0	1	1	616.765	-0.401742	0.215112	0	1	1
RSUY_RS07725	1062.9	0.331177	0.144621	0	1	1	1062.9	-0.361485	0.144409	0	1	1	1062.9	-0.348288	0.144215	0	1	1	1062.9	-0.836472	0.145009	0	1	1	1062.9	0.591252	0.15892	0	1	1
RSUY_RS07730	441.478	-1.53998	0.178752	-0.223637	0.82304	1	441.478	-1.24938	0.174894	0	1	1	441.478	-1.10306	0.174267	0	1	1	441.478	-0.478554	0.17355	0	1	1	441.478	-2.32956	0.270267	-3.06942	0.00214474	0.0121916
RSUY_RS07735	2692.32	0.172177	0.368062	0	1	1	2692.32	-1.43424	0.368175	0	1	1	2692.32	-2.88844	0.368582	-3.76698	0.000165236	0.00105808	2692.32	-3.44944	0.369023	-5.28272	1.27281e-07	1.97502e-06	2692.32	-1.21788	0.373031	0	1	1
RSUY_RS07740	1492.29	0.000844206	0.336924	0	1	1	1492.29	-1.42411	0.33709	0	1	1	1492.29	-2.40859	0.337485	-2.69225	0.00709725	0.0311411	1492.29	-2.86172	0.337962	-4.02922	5.59618e-05	0.000528724	1492.29	-1.9268	0.35162	-1.21382	0.224816	0.744587
RSUY_RS07745	697.442	-1.3923	0.163061	0	1	1	697.442	-1.5841	0.16154	-0.520634	0.602622	1	697.442	-1.75586	0.161542	-1.58386	0.113227	0.358886	697.442	-1.38281	0.161176	0	1	1	697.442	-0.939706	0.18883	0	1	1
RSUY_RS07750	2719.35	0.823213	0.230779	0	1	1	2719.35	-1.32183	0.231093	0	1	1	2719.35	-1.50263	0.231097	-0.0113793	0.990921	1	2719.35	-1.96299	0.231383	-2.00097	0.0453952	0.191755	2719.35	-1.73666	0.244865	-0.966474	0.333807	1
RSUY_RS07755	1241.84	0.658734	0.245103	0	1	1	1241.84	-0.741137	0.245359	0	1	1	1241.84	-0.415319	0.245116	0	1	1	1241.84	-1.1892	0.245649	0	1	1	1241.84	-1.96485	0.280726	-1.65588	0.0977471	0.363266
RSUY_RS07760	5644.2	1.04459	0.26039	0	1	1	5644.2	-1.23412	0.260566	0	1	1	5644.2	-1.88657	0.260678	-1.48295	0.138089	0.425413	5644.2	-2.66434	0.261035	-4.46047	8.17802e-06	9.18881e-05	5644.2	0.522945	0.26206	0	1	1
RSUY_RS07765	559.205	-1.23301	0.309752	0	1	1	559.205	-1.16681	0.307795	0	1	1	559.205	-1.00677	0.307354	0	1	1	559.205	0.731825	0.30621	0	1	1	559.205	-0.0363817	0.32536	0	1	1
RSUY_RS07770	6179.28	0.329816	0.276067	0	1	1	6179.28	-2.10165	0.276235	-2.17805	0.0294024	0.168498	6179.28	-2.54101	0.276287	-3.76785	0.000164658	0.00105719	6179.28	-3.47449	0.276629	-7.13767	9.49231e-13	2.92619e-11	6179.28	-1.72708	0.280096	-0.810718	0.417528	1
RSUY_RS07775	523.062	1.85947	0.36196	0.993112	0.320655	1	523.062	-1.93071	0.364942	-1.18021	0.237916	0.933989	523.062	-3.12746	0.368473	-4.41678	1.00183e-05	8.17964e-05	523.062	-3.68762	0.372823	-5.86771	4.41858e-09	8.17267e-08	523.062	-3.03764	0.482897	-3.1842	0.00145154	0.00861786
RSUY_RS07780	2131.93	0.658279	0.406988	0	1	1	2131.93	-1.29597	0.407167	0	1	1	2131.93	-1.63933	0.40721	-0.342165	0.732227	1	2131.93	-2.51177	0.407604	-2.48223	0.0130561	0.068321	2131.93	-2.85539	0.426998	-3.17423	0.00150232	0.00887551
RSUY_RS07785	2622.76	0.304318	0.243946	0	1	1	2622.76	-0.185427	0.243862	0	1	1	2622.76	-0.382102	0.243867	0	1	1	2622.76	-1.08025	0.244096	0	1	1	2622.76	-1.25511	0.255486	0	1	1
RSUY_RS07790	1028.2	0.216511	0.226783	0	1	1	1028.2	-0.217493	0.226494	0	1	1	1028.2	-0.190101	0.226389	0	1	1	1028.2	-0.651905	0.226767	0	1	1	1028.2	-1.18875	0.25578	0	1	1
RSUY_RS07795	1574.59	0.466158	0.226026	0	1	1	1574.59	0.115751	0.225822	0	1	1	1574.59	0.162971	0.225756	0	1	1	1574.59	-0.811307	0.226233	0	1	1	1574.59	-1.67996	0.255826	-0.703448	0.481776	1
RSUY_RS07800	2046.43	-0.558663	0.148177	0	1	1	2046.43	-0.237613	0.147481	0	1	1	2046.43	-0.213295	0.147413	0	1	1	2046.43	-1.04525	0.147876	0	1	1	2046.43	-1.51062	0.171026	-0.0620783	0.9505	1
RSUY_RS07805	3278.63	1.17302	0.305089	0	1	1	3278.63	-0.996216	0.305284	0	1	1	3278.63	-1.78731	0.305461	-0.940575	0.346922	0.945777	3278.63	-2.35624	0.305789	-2.80012	0.00510843	0.0301429	3278.63	-0.388318	0.309496	0	1	1
RSUY_RS07810	960.424	0.25213	0.246191	0	1	1	960.424	-0.0204303	0.24575	0	1	1	960.424	0.358583	0.245478	0	1	1	960.424	-0.1301	0.245806	0	1	1	960.424	-0.498478	0.268127	0	1	1
RSUY_RS07815	3016.29	0.352537	0.261791	0	1	1	3016.29	-0.649405	0.261816	0	1	1	3016.29	-0.750741	0.261802	0	1	1	3016.29	-1.75105	0.262138	-0.957696	0.338216	0.976865	3016.29	-0.756262	0.267979	0	1	1
RSUY_RS07820	24.5299	2.35542	0.457272	1.87071	0.0613851	0.412292	24.5299	-0.799817	0.490893	0	1	1	24.5299	-0.720382	0.484361	0	1	1	24.5299	-1.87053	0.531743	-0.696814	0.485919	1	24.5299	-0.0405703	0.796128	0	1	1
RSUY_RS07825	2548.56	4.50244	0.568835	5.27822	1.30443e-07	3.54406e-06	2548.56	-0.570699	0.569627	0	1	1	2548.56	-4.54761	0.580395	-5.25092	1.51345e-07	1.6693e-06	2548.56	-3.83664	0.576688	-4.05183	5.08181e-05	0.000488768	2548.56	-1.46935	0.600239	0	1	1
RSUY_RS07830	711.603	4.38879	0.526387	5.48795	4.06615e-08	1.22213e-06	711.603	-0.497007	0.529128	0	1	1	711.603	-3.85873	0.552316	-4.27061	1.94939e-05	0.000151938	711.603	-2.58721	0.53836	-2.01949	0.0434364	0.184528	711.603	-0.495946	0.582337	0	1	1
RSUY_RS07835	67.736	4.58848	0.477614	6.46648	1.00314e-10	3.85928e-09	67.736	-0.465642	0.513065	0	1	1	67.736	-2.74422	0.621534	-2.00186	0.0452998	0.161368	67.736	-1.7966	0.562995	-0.526828	0.598313	1	67.736	0.460311	0.765999	0	1	1
RSUY_RS07840	963.354	5.19342	0.543234	6.79894	1.05391e-11	4.7367e-10	963.354	-1.21245	0.548748	0	1	1	963.354	-3.74224	0.571441	-3.92384	8.71497e-05	0.000590286	963.354	-3.31899	0.566594	-3.21039	0.00132557	0.00917216	963.354	-0.852498	0.624717	0	1	1
RSUY_RS07845	102.896	3.70669	0.409815	5.3846	7.26054e-08	2.09078e-06	102.896	-1.26553	0.437377	0	1	1	102.896	-1.40488	0.436775	0	1	1	102.896	-0.584432	0.42627	0	1	1	102.896	-0.93331	0.725888	0	1	1
RSUY_RS07850	1316.21	1.37579	0.190405	0	1	1	1316.21	1.64757	0.189675	0.778016	0.43656	1	1316.21	2.09527	0.189464	3.14188	0.00167866	0.00864312	1316.21	1.17588	0.189899	0	1	1	1316.21	0.0815031	0.22171	0	1	1
RSUY_RS07855	1873.46	0.582747	0.167847	0	1	1	1873.46	0.554138	0.167429	0	1	1	1873.46	0.838955	0.167285	0	1	1	1873.46	0.138935	0.167596	0	1	1	1873.46	-0.94797	0.194334	0	1	1
RSUY_RS07860	7300.15	1.2277	0.425951	0	1	1	7300.15	-2.70013	0.426173	-2.81607	0.00486158	0.0369926	7300.15	-5.08402	0.427091	-8.39169	4.79199e-17	1.88891e-15	7300.15	-5.77632	0.428021	-9.99092	1.67032e-23	1.36146e-21	7300.15	-3.03191	0.432603	-3.54114	0.000398406	0.00268715
RSUY_RS07865	1874.95	0.404244	0.216121	0	1	1	1874.95	1.35723	0.214623	0	1	1	1874.95	1.63338	0.214465	0.621904	0.534005	1	1874.95	0.603393	0.215016	0	1	1	1874.95	3.15966	0.217601	7.62706	2.40159e-14	6.20926e-13
RSUY_RS07870	3739.74	0.649832	0.440569	0	1	1	3739.74	1.27045	0.440213	0	1	1	3739.74	0.707188	0.440275	0	1	1	3739.74	1.22902	0.440217	0	1	1	3739.74	3.86989	0.440708	5.37745	7.55468e-08	9.48575e-07
RSUY_RS07875	1373.45	1.20528	0.280321	0	1	1	1373.45	2.10261	0.279286	2.1577	0.0309515	0.175319	1373.45	2.52246	0.279141	3.66288	0.0002494	0.00154757	1373.45	1.69244	0.27942	0.688712	0.491004	1	1373.45	2.31303	0.286582	2.837	0.0045539	0.0244689
RSUY_RS07880	8369.43	1.46924	0.279865	0	1	1	8369.43	-1.73741	0.280083	-0.84763	0.396644	1	8369.43	-2.37123	0.280186	-3.10946	0.00187428	0.00946789	8369.43	-3.20115	0.280551	-6.06359	1.33119e-09	2.67853e-08	8369.43	0.507035	0.281034	0	1	1
RSUY_RS07885	7183.3	1.32913	0.481032	0	1	1	7183.3	-1.14983	0.481187	0	1	1	7183.3	-3.33637	0.481891	-3.81076	0.000138539	0.00090644	7183.3	-2.66835	0.48161	-2.42593	0.015269	0.0785335	7183.3	2.74355	0.481289	2.5838	0.00977181	0.048697
RSUY_RS07890	1591.93	-1.31658	0.259472	0	1	1	1591.93	-1.09783	0.258755	0	1	1	1591.93	-0.866155	0.2586	0	1	1	1591.93	-0.11275	0.258436	0	1	1	1591.93	-1.39832	0.273838	0	1	1
RSUY_RS07895	1670.1	-1.78676	0.242529	-1.18237	0.237058	1	1670.1	-1.12109	0.241367	0	1	1	1670.1	-0.968922	0.241244	0	1	1	1670.1	-0.0837626	0.241049	0	1	1	1670.1	-2.02751	0.263105	-2.00492	0.0449713	0.185094
RSUY_RS07900	3199.74	-0.474076	0.242777	0	1	1	3199.74	-1.65333	0.242865	-0.631333	0.527823	1	3199.74	-2.15908	0.242984	-2.71245	0.00667878	0.0294663	3199.74	-1.92292	0.242952	-1.74074	0.081729	0.30778	3199.74	-0.162231	0.245833	0	1	1
RSUY_RS07905	1597.72	-0.0242747	0.308149	0	1	1	1597.72	-2.04047	0.308579	-1.75148	0.0798628	0.38406	1597.72	-3.00189	0.309151	-4.8581	1.18516e-06	1.12193e-05	1597.72	-3.84503	0.310494	-7.55258	4.26716e-14	1.49787e-12	1597.72	-1.22816	0.317053	0	1	1
RSUY_RS07910	601.733	0.493488	0.302302	0	1	1	601.733	-0.518766	0.302415	0	1	1	601.733	-0.707921	0.302431	0	1	1	601.733	-1.8853	0.304286	-1.26624	0.205425	0.649074	601.733	-0.551118	0.325678	0	1	1
RSUY_RS07915	885.465	-0.275253	0.184406	0	1	1	885.465	-1.23323	0.1845	0	1	1	885.465	-1.36866	0.184461	0	1	1	885.465	-1.77184	0.185196	-1.46783	0.142151	0.482772	885.465	-1.1357	0.210882	0	1	1
RSUY_RS07920	1073.92	1.00161	0.246991	0	1	1	1073.92	1.66264	0.246005	0.661142	0.508521	1	1073.92	2.12115	0.24582	2.52683	0.0115098	0.0480055	1073.92	1.20068	0.246193	0	1	1	1073.92	-1.21526	0.310954	0	1	1
RSUY_RS07925	827.855	-1.09492	0.188946	0	1	1	827.855	-1.3087	0.187994	0	1	1	827.855	-1.07328	0.187587	0	1	1	827.855	-0.947295	0.18761	0	1	1	827.855	-1.6944	0.225031	-0.863892	0.387647	1
RSUY_RS07930	1096.71	-1.06267	0.297409	0	1	1	1096.71	-1.49548	0.297125	0	1	1	1096.71	-1.38542	0.296983	0	1	1	1096.71	-1.25126	0.296992	0	1	1	1096.71	-2.5379	0.327975	-3.16459	0.00155304	0.00914143
RSUY_RS07935	3600.64	-1.25455	0.209166	0	1	1	3600.64	-2.44707	0.20926	-4.5258	6.01688e-06	0.00010599	3600.64	-2.75725	0.209307	-6.00675	1.89284e-09	2.80083e-08	3600.64	-3.54723	0.209782	-9.75883	1.69091e-22	1.25101e-20	3600.64	-2.98274	0.222359	-6.66819	2.58975e-11	5.02182e-10
RSUY_RS07940	1216.49	-1.75531	0.14005	-1.82302	0.0683	0.451794	1216.49	-2.51109	0.139874	-7.22858	4.88053e-13	3.97805e-11	1216.49	-2.39256	0.139482	-6.39908	1.56318e-10	2.66573e-09	1216.49	-2.44517	0.139749	-6.76335	1.3484e-11	3.66352e-10	1216.49	-3.37126	0.198755	-9.41492	4.73442e-21	2.14791e-19
RSUY_RS07945	883.125	-0.45563	0.218606	0	1	1	883.125	-0.880598	0.218196	0	1	1	883.125	-0.376401	0.217772	0	1	1	883.125	-1.09831	0.218364	0	1	1	883.125	-3.56083	0.32601	-6.32137	2.59252e-10	4.61756e-09
RSUY_RS07950	2231.46	2.05268	0.260218	2.12391	0.0336778	0.250707	2231.46	0.22115	0.260809	0	1	1	2231.46	0.649074	0.260396	0	1	1	2231.46	0.087418	0.260911	0	1	1	2231.46	4.00245	0.261475	9.57048	1.06406e-21	5.27533e-20
RSUY_RS07955	7655.01	3.53669	0.38733	5.25828	1.45407e-07	3.9065e-06	7655.01	0.947762	0.387636	0	1	1	7655.01	1.33935	0.387494	0	1	1	7655.01	0.636986	0.387735	0	1	1	7655.01	5.84971	0.387511	11.2248	3.08243e-29	3.02518e-27
RSUY_RS07960	918.648	1.53192	0.250988	0.127182	0.898796	1	918.648	1.23361	0.250558	0	1	1	918.648	1.52172	0.250318	0.0867683	0.930856	1	918.648	1.30273	0.250507	0	1	1	918.648	1.50737	0.264351	0.0278965	0.977745	1
RSUY_RS07965	1329.45	0.115338	0.315054	0	1	1	1329.45	-0.999347	0.315153	0	1	1	1329.45	-0.938147	0.315058	0	1	1	1329.45	-1.52944	0.315426	-0.0933329	0.925639	1	1329.45	-0.65349	0.324928	0	1	1
RSUY_RS07970	791.367	-1.00952	0.236093	0	1	1	791.367	-1.61438	0.235723	-0.485222	0.627519	1	791.367	-1.70122	0.23562	-0.853998	0.393106	1	791.367	-0.798005	0.234917	0	1	1	791.367	-0.504082	0.250818	0	1	1
RSUY_RS07975	3539.62	-0.370052	0.325278	0	1	1	3539.62	-1.83258	0.325374	-1.02213	0.306718	1	3539.62	-3.09165	0.325698	-4.88689	1.02443e-06	9.91248e-06	3539.62	-2.53804	0.32555	-3.18856	0.00142983	0.00976709	3539.62	-1.06067	0.328651	0	1	1
RSUY_RS07980	5743.52	-0.198283	0.259213	0	1	1	5743.52	-1.20219	0.259227	0	1	1	5743.52	-2.22827	0.259361	-2.80795	0.00498585	0.0228352	5743.52	-2.39697	0.259435	-3.45739	0.000545442	0.00419014	5743.52	-0.911664	0.261917	0	1	1
RSUY_RS07985	981.556	0.969329	0.220843	0	1	1	981.556	2.30176	0.217678	3.68324	0.000230289	0.00255765	981.556	2.76303	0.217364	5.81067	6.2225e-09	8.47706e-08	981.556	2.01868	0.217857	2.38085	0.0172728	0.086888	981.556	3.26179	0.226105	7.79191	6.60016e-15	1.78316e-13
RSUY_RS07990	1826.1	0.573328	0.168281	0	1	1	1826.1	-0.213107	0.168237	0	1	1	1826.1	0.236332	0.167982	0	1	1	1826.1	-0.52431	0.168401	0	1	1	1826.1	-0.667138	0.186599	0	1	1
RSUY_RS07995	50927.8	0.401441	0.6162	0	1	1	50927.8	0.430826	0.616181	0	1	1	50927.8	-2.02997	0.616265	-0.859975	0.389803	1	50927.8	-0.133191	0.616191	0	1	1	50927.8	4.51264	0.616187	4.88916	1.01266e-06	1.06562e-05
RSUY_RS08000	10721.7	0.898415	0.371949	0	1	1	10721.7	-2.10665	0.372047	-1.63058	0.10298	0.472546	10721.7	-4.72055	0.37261	-8.64323	5.46454e-18	2.60188e-16	10721.7	-5.11011	0.372924	-9.68054	3.64774e-22	2.54232e-20	10721.7	-1.3272	0.373495	0	1	1
RSUY_RS08005	8733.5	1.11653	0.231512	0	1	1	8733.5	-0.921351	0.231598	0	1	1	8733.5	-1.94043	0.231722	-1.90068	0.0573435	0.197573	8733.5	-2.89338	0.232044	-6.00479	1.91585e-09	3.74526e-08	8733.5	-0.0910028	0.233295	0	1	1
RSUY_RS08010	3612.86	1.30924	0.260252	0	1	1	3612.86	-0.485216	0.260393	0	1	1	3612.86	-0.996753	0.260473	0	1	1	3612.86	-2.11121	0.261006	-2.34177	0.0191927	0.0946645	3612.86	0.234225	0.263922	0	1	1
RSUY_RS08015	2327.18	0.84567	0.233707	0	1	1	2327.18	-0.520691	0.233842	0	1	1	2327.18	-0.741525	0.233859	0	1	1	2327.18	-1.36487	0.234202	0	1	1	2327.18	-0.184758	0.240989	0	1	1
RSUY_RS08020	3781.67	0.849108	0.204055	0	1	1	3781.67	-0.43368	0.204138	0	1	1	3781.67	-0.825268	0.204194	0	1	1	3781.67	-1.63905	0.204568	-0.679709	0.496689	1	3781.67	0.485865	0.207532	0	1	1
RSUY_RS08025	3775.6	0.526446	0.271506	0	1	1	3775.6	-1.31961	0.271653	0	1	1	3775.6	-1.43236	0.271642	0	1	1	3775.6	-2.40122	0.271981	-3.31353	0.00092126	0.00669236	3775.6	-1.51902	0.27853	-0.0682837	0.94556	1
RSUY_RS08030	1948.26	0.211216	0.225628	0	1	1	1948.26	-1.50795	0.225938	-0.0351655	0.971948	1	1948.26	-1.74167	0.225969	-1.0695	0.284845	0.797333	1948.26	-2.65458	0.226764	-5.09157	3.5511e-07	5.17493e-06	1948.26	-1.68274	0.240918	-0.758506	0.448148	1
RSUY_RS08035	3617.12	-0.122049	0.143822	0	1	1	3617.12	-1.42861	0.143963	0	1	1	3617.12	-1.69986	0.144002	-1.38789	0.165171	0.497376	3617.12	-2.69757	0.144705	-8.27595	1.27439e-16	6.00836e-15	3617.12	-1.2584	0.153005	0	1	1
RSUY_RS08040	2635.59	1.03228	0.233664	0	1	1	2635.59	-0.550583	0.233826	0	1	1	2635.59	-0.375346	0.233737	0	1	1	2635.59	-1.49452	0.2342	0	1	1	2635.59	-1.14776	0.246114	0	1	1
RSUY_RS08045	4090.43	0.38624	0.598143	0	1	1	4090.43	-1.94641	0.598269	-0.746174	0.455562	1	4090.43	-4.09226	0.598847	-4.32875	1.49959e-05	0.000120393	4090.43	-3.66673	0.598713	-3.61897	0.000295773	0.002419	4090.43	0.126937	0.599073	0	1	1
RSUY_RS08050	3765.1	0.172636	0.280647	0	1	1	3765.1	-2.12805	0.280908	-2.23577	0.025367	0.148059	3765.1	-2.22749	0.280888	-2.58996	0.00959865	0.0407413	3765.1	-2.87044	0.281179	-4.87389	1.0942e-06	1.4536e-05	3765.1	-1.54186	0.286284	-0.146216	0.883751	1
RSUY_RS08055	4413.44	-0.318368	0.243394	0	1	1	4413.44	-2.17123	0.243567	-2.75586	0.00585386	0.0433096	4413.44	-2.74072	0.243678	-5.09165	3.54966e-07	3.70289e-06	4413.44	-3.18181	0.243912	-6.89516	5.38046e-12	1.50434e-10	4413.44	-2.04641	0.249864	-2.18682	0.0287558	0.124695
RSUY_RS08060	2432.12	0.16216	0.272142	0	1	1	2432.12	-1.98302	0.272484	-1.77267	0.0762831	0.371943	2432.12	-2.52953	0.272657	-3.7759	0.000159429	0.00102912	2432.12	-2.91361	0.272997	-5.1781	2.24157e-07	3.34774e-06	2432.12	-1.82945	0.282636	-1.16564	0.24376	0.796361
RSUY_RS08065	335.304	0.885481	0.206985	0	1	1	335.304	-0.494453	0.207982	0	1	1	335.304	-0.331077	0.20729	0	1	1	335.304	-1.53297	0.211366	-0.155981	0.876048	1	335.304	-1.66321	0.31608	-0.516351	0.605609	1
RSUY_RS08070	1290.81	-0.160533	0.136515	0	1	1	1290.81	-1.10863	0.136595	0	1	1	1290.81	-0.715219	0.136101	0	1	1	1290.81	-1.01685	0.136483	0	1	1	1290.81	-1.67641	0.173515	-1.01665	0.309318	0.96843
RSUY_RS08075	7454.43	0.917748	0.260029	0	1	1	7454.43	-0.697998	0.260093	0	1	1	7454.43	-1.46226	0.260174	0	1	1	7454.43	-2.56667	0.260506	-4.09462	4.22853e-05	0.000415	7454.43	0.767373	0.261156	0	1	1
RSUY_RS08080	2894.37	0.79714	0.240783	0	1	1	2894.37	-0.612666	0.24091	0	1	1	2894.37	-1.29361	0.241082	0	1	1	2894.37	-2.31199	0.241806	-3.35801	0.000785049	0.00579923	2894.37	0.693647	0.243969	0	1	1
RSUY_RS08085	68.8085	2.2155	0.382375	1.8712	0.0613177	0.412292	68.8085	-0.0182485	0.388564	0	1	1	68.8085	-0.485618	0.390852	0	1	1	68.8085	-0.84893	0.396004	0	1	1	68.8085	-2.39572	0.93387	-0.959152	0.337482	1
RSUY_RS08090	8731.2	-0.127938	0.201123	0	1	1	8731.2	-0.551136	0.201079	0	1	1	8731.2	-1.33294	0.201142	0	1	1	8731.2	-2.0011	0.201282	-2.48952	0.0127915	0.0672287	8731.2	0.108065	0.202559	0	1	1
RSUY_RS08095	2141.92	-0.518277	0.160249	0	1	1	2141.92	-1.69227	0.160443	-1.19834	0.230784	0.909811	2141.92	-2.19266	0.160705	-4.31011	1.63176e-05	0.000129491	2141.92	-2.28881	0.160946	-4.90113	9.52879e-07	1.28358e-05	2141.92	-0.212933	0.166907	0	1	1
RSUY_RS08100	1024.66	-1.28219	0.252053	0	1	1	1024.66	-2.30631	0.252224	-3.19681	0.00138955	0.0123064	1024.66	-2.58988	0.252363	-4.31872	1.56937e-05	0.000125367	1024.66	-1.74602	0.251661	-0.977582	0.328281	0.952173	1024.66	-0.672548	0.261758	0	1	1
RSUY_RS08105	2858.73	-0.802177	0.304901	0	1	1	2858.73	-0.490798	0.304511	0	1	1	2858.73	-0.836116	0.304551	0	1	1	2858.73	-1.30885	0.304739	0	1	1	2858.73	1.32645	0.306056	0	1	1
RSUY_RS08110	1292.23	0.132261	0.227148	0	1	1	1292.23	-1.33201	0.227468	0	1	1	1292.23	-1.17046	0.227273	0	1	1	1292.23	-2.011	0.22802	-2.24102	0.025025	0.118217	1292.23	-2.37181	0.262563	-3.32038	0.000898941	0.0056658
RSUY_RS08115	1148.45	1.03278	0.227884	0	1	1	1148.45	1.87791	0.226623	1.66759	0.0953969	0.44497	1148.45	2.48143	0.226392	4.33507	1.45712e-05	0.000117508	1148.45	1.44193	0.226809	0	1	1	1148.45	0.131671	0.260428	0	1	1
RSUY_RS08125	726.748	0.153317	0.410381	0	1	1	726.748	1.27323	0.408596	0	1	1	726.748	1.84603	0.408354	0.84739	0.396778	1	726.748	1.94378	0.408368	1.08672	0.277159	0.824614	726.748	0.167147	0.433863	0	1	1
RSUY_RS08130	856.946	0.573031	0.436851	0	1	1	856.946	-2.12673	0.437911	-1.43119	0.152376	0.64562	856.946	-3.26686	0.43932	-4.0218	5.77541e-05	0.000399625	856.946	-2.83528	0.438814	-3.04293	0.0023429	0.0150227	856.946	-0.211272	0.444638	0	1	1
RSUY_RS08135	1304.55	-4.56646	0.219648	-13.9608	2.70373e-44	1.18202e-41	1304.55	-3.4464	0.212608	-9.15488	5.44195e-20	1.30852e-17	1304.55	-3.45276	0.212347	-9.1961	3.7118e-20	2.23126e-18	1304.55	-1.81757	0.210954	-1.50539	0.132225	0.456475	1304.55	-1.47629	0.222697	0	1	1
RSUY_RS08140	1406.3	-1.91987	0.352506	-1.19109	0.233619	1	1406.3	-1.64279	0.351922	-0.405736	0.684937	1	1406.3	-1.69664	0.351884	-0.558825	0.576281	1	1406.3	-2.26419	0.352171	-2.16994	0.0300112	0.137977	1406.3	-2.25143	0.366392	-2.05088	0.040279	0.167852
RSUY_RS08145	1454.77	-5.96366	0.266111	-16.7737	3.80158e-63	9.14091e-60	1454.77	-4.5341	0.254719	-11.9116	1.03029e-32	1.23867e-29	1454.77	-4.42843	0.254198	-11.5203	1.04246e-30	2.5066e-28	1454.77	-2.48994	0.252437	-3.92153	8.79896e-05	0.000804453	1454.77	-2.56357	0.267149	-3.98119	6.85715e-05	0.000539706
RSUY_RS08150	1136.1	-3.78717	0.257764	-8.8731	7.11362e-19	6.10883e-17	1136.1	-2.35972	0.253381	-3.39297	0.000691381	0.00663643	1136.1	-2.18428	0.25314	-2.70317	0.00686809	0.0302184	1136.1	-1.92093	0.253074	-1.66326	0.0962602	0.352969	1136.1	-2.52841	0.276924	-3.7137	0.000204252	0.00146168
RSUY_RS08155	1275.31	-4.9003	0.243813	-13.9463	3.31128e-44	1.32699e-41	1275.31	-3.02862	0.234911	-6.50725	7.65397e-11	4.00086e-09	1275.31	-3.10865	0.234813	-6.85075	7.34616e-12	1.49903e-10	1275.31	-2.35874	0.234303	-3.66507	0.000247268	0.00203964	1275.31	-1.65816	0.245877	-0.643249	0.520063	1
RSUY_RS08160	318.286	-1.74506	0.367245	-0.667289	0.504587	1	318.286	-1.62984	0.362296	-0.358386	0.720054	1	318.286	-1.91225	0.362708	-1.13659	0.25571	0.72592	318.286	1.06416	0.357944	0	1	1	318.286	0.866426	0.375694	0	1	1
RSUY_RS08165	460.941	0.37228	0.518648	0	1	1	460.941	-0.601301	0.518722	0	1	1	460.941	-2.64959	0.521582	-2.20405	0.0275211	0.104717	460.941	-0.0976411	0.518396	0	1	1	460.941	0.131178	0.531079	0	1	1
RSUY_RS08170	237.682	-0.826397	0.256502	0	1	1	237.682	0.466016	0.246953	0	1	1	237.682	0.905889	0.245979	0	1	1	237.682	0.140312	0.247617	0	1	1	237.682	0.0204036	0.309948	0	1	1
RSUY_RS08175	599.453	-1.96248	0.225694	-2.04914	0.0404486	0.292948	599.453	-0.646747	0.218854	0	1	1	599.453	-0.230839	0.218196	0	1	1	599.453	0.590055	0.217709	0	1	1	599.453	-0.392321	0.247804	0	1	1
RSUY_RS08180	448.293	-3.17059	0.348428	-4.79466	1.62953e-06	3.69642e-05	448.293	-1.32347	0.335997	0	1	1	448.293	-0.891051	0.335217	0	1	1	448.293	0.724971	0.334256	0	1	1	448.293	-1.07064	0.370544	0	1	1
RSUY_RS08185	1717.68	-3.47411	0.238628	-8.27276	1.30895e-16	8.74267e-15	1717.68	-2.22151	0.236033	-3.05684	0.00223687	0.0185788	1717.68	-2.00445	0.235849	-2.13889	0.0324449	0.12114	1717.68	-2.49425	0.236183	-4.20966	2.55758e-05	0.000258935	1717.68	-1.62701	0.245773	-0.516759	0.605324	1
RSUY_RS08190	2456.08	-3.97706	0.311833	-7.94353	1.96506e-15	1.1962e-13	2456.08	-2.36924	0.30997	-2.80429	0.00504278	0.0380106	2456.08	-2.45779	0.309947	-3.09016	0.00200049	0.0100526	2456.08	-2.56168	0.310022	-3.42451	0.000615901	0.00467171	2456.08	-2.1854	0.317056	-2.16177	0.0306358	0.131542
RSUY_RS08195	1407.45	-3.44459	0.232172	-8.37563	5.49277e-17	3.77353e-15	1407.45	-2.01898	0.22897	-2.26657	0.0234164	0.139161	1407.45	-1.93159	0.228835	-1.88604	0.0592897	0.203363	1407.45	-2.25371	0.229104	-3.28982	0.00100251	0.00722801	1407.45	-2.45895	0.249912	-3.83716	0.000124464	0.000929422
RSUY_RS08200	2631.6	-5.31209	0.288177	-13.2283	6.02254e-40	1.81015e-37	2631.6	-3.73715	0.284342	-7.86781	3.60892e-15	4.233e-13	2631.6	-3.77093	0.284263	-7.98884	1.36211e-15	4.54889e-14	2631.6	-2.66139	0.28388	-4.09115	4.29235e-05	0.000420405	2631.6	-2.74354	0.292505	-4.25135	2.12484e-05	0.00017802
RSUY_RS08205	1906.74	-4.96116	0.22932	-15.0931	1.79756e-51	1.44075e-48	1906.74	-3.46201	0.223842	-8.76515	1.86536e-18	3.32241e-16	1906.74	-3.44342	0.223678	-8.68847	3.67341e-18	1.78439e-16	1906.74	-2.29993	0.223095	-3.58559	0.000336323	0.00267631	1906.74	-2.7017	0.238219	-5.04453	4.54627e-07	5.03756e-06
RSUY_RS08210	1471.62	-3.98298	0.274145	-9.05719	1.33858e-19	1.21457e-17	1471.62	-2.29048	0.270585	-2.92138	0.00348482	0.0274034	1471.62	-2.27428	0.270497	-2.86242	0.00420417	0.019591	1471.62	-2.56461	0.270728	-3.93241	8.40974e-05	0.000773278	1471.62	-2.63116	0.288287	-3.92374	8.71864e-05	0.000671922
RSUY_RS08215	1328.61	-4.41171	0.257553	-11.3053	1.23525e-29	2.04838e-27	1328.61	-2.78898	0.252463	-5.10561	3.29725e-07	8.21579e-06	1328.61	-2.72304	0.252295	-4.84765	1.24932e-06	1.17343e-05	1328.61	-2.86455	0.252508	-5.40399	6.51737e-08	1.06606e-06	1328.61	-2.63531	0.271116	-4.18755	2.81986e-05	0.000233002
RSUY_RS08220	1044.69	-4.74726	0.298917	-10.8634	1.72206e-27	2.36611e-25	1044.69	-2.91535	0.29132	-4.85839	1.18342e-06	2.48518e-05	1044.69	-2.67557	0.290973	-4.04013	5.34226e-05	0.000371256	1044.69	-2.13743	0.290725	-2.19255	0.0283396	0.131549	1044.69	-2.61922	0.312496	-3.58156	0.00034155	0.0023431
RSUY_RS08225	1625.65	-5.00659	0.211367	-16.59	8.2276e-62	9.89163e-59	1625.65	-3.37772	0.203668	-9.21952	2.9844e-20	8.44233e-18	1625.65	-3.4443	0.20355	-9.55197	1.27258e-21	9.27248e-20	1625.65	-2.56245	0.202923	-5.23572	1.64342e-07	2.5095e-06	1625.65	-2.00362	0.215107	-2.34126	0.0192187	0.0879379
RSUY_RS08230	1487.54	-0.156259	0.305901	0	1	1	1487.54	-0.244718	0.305592	0	1	1	1487.54	0.194812	0.305443	0	1	1	1487.54	-0.638648	0.30572	0	1	1	1487.54	-1.03654	0.32025	0	1	1
RSUY_RS08235	4087.34	0.484084	0.217226	0	1	1	4087.34	-0.310521	0.217213	0	1	1	4087.34	0.130495	0.217131	0	1	1	4087.34	-0.754326	0.217295	0	1	1	4087.34	-1.86721	0.230946	-1.59001	0.111832	0.406826
RSUY_RS08240	4504.75	1.49248	0.308017	0	1	1	4504.75	-0.302826	0.308108	0	1	1	4504.75	-0.719906	0.308144	0	1	1	4504.75	-1.84397	0.308471	-1.11507	0.264821	0.797972	4504.75	0.128109	0.310953	0	1	1
RSUY_RS08245	1319.21	0.225929	0.22738	0	1	1	1319.21	-1.04885	0.227613	0	1	1	1319.21	-0.935978	0.227442	0	1	1	1319.21	-1.21833	0.227719	0	1	1	1319.21	-0.718366	0.241842	0	1	1
RSUY_RS08250	1018.53	1.30575	0.240561	0	1	1	1018.53	-0.206596	0.24094	0	1	1	1018.53	0.196093	0.240593	0	1	1	1018.53	-0.285529	0.240985	0	1	1	1018.53	-0.959773	0.273215	0	1	1
RSUY_RS08255	1252.93	0.691514	0.144707	0	1	1	1252.93	0.135464	0.144429	0	1	1	1252.93	0.32687	0.144175	0	1	1	1252.93	-0.396966	0.144917	0	1	1	1252.93	0.228916	0.163413	0	1	1
RSUY_RS08260	1034.2	0.0871197	0.148843	0	1	1	1034.2	-0.77239	0.148829	0	1	1	1034.2	-0.637144	0.148443	0	1	1	1034.2	-0.601957	0.14858	0	1	1	1034.2	0.652985	0.161468	0	1	1
RSUY_RS08265	498.4	-2.00193	0.2311	-2.17192	0.0298615	0.224733	498.4	-1.02734	0.220332	0	1	1	498.4	-0.955374	0.219667	0	1	1	498.4	0.137244	0.217916	0	1	1	498.4	1.86185	0.227894	1.58778	0.112336	0.408023
RSUY_RS08270	16657.7	-0.862044	0.407328	0	1	1	16657.7	-2.04514	0.407342	-1.33828	0.180805	0.743789	16657.7	-3.62858	0.407453	-5.2241	1.75e-07	1.91285e-06	16657.7	-4.05835	0.407542	-6.27751	3.44049e-10	7.58959e-09	16657.7	0.499035	0.407521	0	1	1
RSUY_RS08275	1119.27	0.413101	0.332045	0	1	1	1119.27	-1.7898	0.332717	-0.870997	0.383756	1	1119.27	-2.41228	0.333126	-2.73854	0.00617121	0.0275556	1119.27	-1.8355	0.332739	-1.00829	0.313318	0.9122	1119.27	-0.848776	0.343558	0	1	1
RSUY_RS08280	1230.22	-0.240086	0.134358	0	1	1	1230.22	-0.150396	0.133306	0	1	1	1230.22	0.000830201	0.133082	0	1	1	1230.22	-0.63719	0.133734	0	1	1	1230.22	-0.649563	0.160329	0	1	1
RSUY_RS08285	1921.76	-0.756069	0.154816	0	1	1	1921.76	-0.220737	0.153707	0	1	1	1921.76	-0.0397563	0.153561	0	1	1	1921.76	-0.667297	0.153941	0	1	1	1921.76	0.192135	0.163169	0	1	1
RSUY_RS08290	7687.01	-0.875801	0.49602	0	1	1	7687.01	3.52292	0.492799	4.10496	4.0439e-05	0.000560436	7687.01	1.07015	0.493131	0	1	1	7687.01	0.175421	0.493577	0	1	1	7687.01	6.60449	0.49293	10.3554	3.9555e-25	2.60575e-23
RSUY_RS08295	1451.65	-0.840895	0.328753	0	1	1	1451.65	0.676468	0.325844	0	1	1	1451.65	0.752899	0.325735	0	1	1	1451.65	1.16064	0.325641	0	1	1	1451.65	3.12305	0.327842	4.9507	7.3948e-07	7.99136e-06
RSUY_RS08300	2651.24	0.2408	0.214132	0	1	1	2651.24	0.653305	0.213518	0	1	1	2651.24	0.793047	0.213435	0	1	1	2651.24	0.603914	0.213527	0	1	1	2651.24	2.1944	0.216193	3.21194	0.00131843	0.00797523
RSUY_RS08305	648.453	1.98743	0.265779	1.83399	0.0666561	0.443974	648.453	3.10844	0.26359	6.10206	1.04711e-09	4.30388e-08	648.453	3.53299	0.263341	7.72	1.16326e-14	3.45317e-13	648.453	2.56763	0.263913	4.0454	5.22335e-05	0.000498395	648.453	1.06085	0.317028	0	1	1
RSUY_RS08310	518.574	1.98212	0.26319	1.83182	0.0669789	0.444892	518.574	3.01454	0.260611	5.81148	6.19214e-09	2.127e-07	518.574	3.45088	0.260286	7.49512	6.62379e-14	1.74065e-12	518.574	2.53266	0.26097	3.95699	7.58995e-05	0.000701924	518.574	0.583727	0.343632	0	1	1
RSUY_RS08315	465.378	-0.776627	0.304939	0	1	1	465.378	0.592716	0.300101	0	1	1	465.378	0.794281	0.299802	0	1	1	465.378	1.36228	0.299548	0	1	1	465.378	-0.0221772	0.336801	0	1	1
RSUY_RS08320	348.361	-1.25281	0.465058	0	1	1	348.361	0.559277	0.458537	0	1	1	348.361	1.04671	0.458093	0	1	1	348.361	1.46902	0.457962	0	1	1	348.361	-0.0650004	0.494135	0	1	1
RSUY_RS08325	25189	-0.533657	0.383701	0	1	1	25189	-1.59172	0.383706	-0.239044	0.811071	1	25189	-2.89335	0.383751	-3.63087	0.000282464	0.00172601	25189	-2.84916	0.383757	-3.51567	0.000438651	0.00340969	25189	0.431399	0.383866	0	1	1
RSUY_RS08330	8834.39	-1.61612	0.384737	-0.301823	0.762787	1	8834.39	-2.53031	0.384743	-2.67792	0.00740819	0.0533323	8834.39	-3.70472	0.384925	-5.72766	1.01823e-08	1.33789e-07	8834.39	-3.35659	0.384879	-4.82383	1.40831e-06	1.82058e-05	8834.39	0.645694	0.384991	0	1	1
RSUY_RS08335	6271.73	-1.28529	0.211779	0	1	1	6271.73	-1.95174	0.21174	-2.13348	0.0328857	0.184536	6271.73	-2.51617	0.21182	-4.79733	1.60794e-06	1.47568e-05	6271.73	-3.24946	0.212104	-8.24813	1.6089e-16	7.36875e-15	6271.73	-0.513585	0.213477	0	1	1
RSUY_RS08340	1122.86	-0.924883	0.229163	0	1	1	1122.86	-0.523038	0.228198	0	1	1	1122.86	-0.311771	0.228039	0	1	1	1122.86	-1.12011	0.228535	0	1	1	1122.86	-2.29812	0.269699	-2.95931	0.00308327	0.016907
RSUY_RS08345	7424.23	-0.467363	0.428058	0	1	1	7424.23	1.58899	0.425269	0.209251	0.834253	1	7424.23	0.55707	0.425615	0	1	1	7424.23	2.82966	0.425023	3.12844	0.00175736	0.0117377	7424.23	6.76322	0.425097	12.3812	3.30257e-35	5.12325e-33
RSUY_RS08350	1806.83	-1.78142	0.636996	-0.44179	0.658641	1	1806.83	0.23836	0.635823	0	1	1	1806.83	0.228051	0.635804	0	1	1	1806.83	0.58961	0.635782	0	1	1	1806.83	1.23837	0.63759	0	1	1
RSUY_RS08355	170.708	1.00744	0.641684	0	1	1	170.708	2.65285	0.63625	1.81194	0.0699952	0.347734	170.708	2.7659	0.636043	1.99028	0.0465601	0.164638	170.708	1.38575	0.637841	0	1	1	170.708	2.35929	0.663957	1.29419	0.195598	0.664771
RSUY_RS08360	1939.29	1.37267	0.782202	0	1	1	1939.29	2.8503	0.781708	1.72737	0.084102	0.401635	1939.29	2.80172	0.781698	1.66524	0.0958643	0.310446	1939.29	1.55272	0.781881	0.0674303	0.946239	1	1939.29	4.27379	0.782551	3.54455	0.00039329	0.00265637
RSUY_RS08365	1127.03	1.82102	0.751288	0.427289	0.669169	1	1127.03	3.61546	0.75017	2.81997	0.00480278	0.0366031	1127.03	3.55332	0.750155	2.73719	0.00619661	0.0276306	1127.03	2.13992	0.750536	0.85262	0.39387	1	1127.03	5.03336	0.751634	4.70091	2.59006e-06	2.53678e-05
RSUY_RS08370	315.879	2.04187	0.72335	0.749118	0.453786	1	315.879	3.9852	0.718601	3.45839	0.00054342	0.0054218	315.879	3.78273	0.718619	3.17655	0.00149037	0.0077651	315.879	2.41315	0.72013	1.26804	0.204784	0.648098	315.879	5.51417	0.723618	5.54736	2.90016e-08	3.89577e-07
RSUY_RS08375	1903.4	2.38872	0.707115	1.25682	0.208819	1	1903.4	4.01506	0.706491	3.55993	0.000370955	0.00386131	1903.4	3.96239	0.70648	3.48543	0.00049134	0.00283316	1903.4	2.56294	0.706719	1.50405	0.132569	0.457007	1903.4	5.47864	0.707397	5.62433	1.86229e-08	2.56611e-07
RSUY_RS08380	1548.55	2.59029	0.625832	1.74215	0.0814829	0.516273	1548.55	3.84439	0.625354	3.7489	0.000177612	0.00206813	1548.55	3.97164	0.625328	3.95255	7.73224e-05	0.000528187	1548.55	2.72088	0.625518	1.95179	0.0509634	0.209831	1548.55	4.01847	0.627895	4.01098	6.04677e-05	0.000480643
RSUY_RS08385	581.027	2.00086	0.747455	0.670093	0.502798	1	581.027	3.45472	0.744854	2.62431	0.00868253	0.0611337	581.027	3.47015	0.744775	2.64529	0.008162	0.0352977	581.027	2.02055	0.745938	0.69784	0.485277	1	581.027	5.95774	0.746649	5.97032	2.36784e-09	3.7091e-08
RSUY_RS08390	764.98	2.22136	0.657489	1.09715	0.272577	1	764.98	3.45096	0.655532	2.97615	0.00291895	0.0235524	764.98	3.39495	0.655487	2.89091	0.00384127	0.0180221	764.98	2.03576	0.656505	0.81608	0.414454	1	764.98	6.07903	0.656992	6.96968	3.17656e-12	6.67077e-11
RSUY_RS08395	2375.13	1.37087	0.352607	0	1	1	2375.13	0.456745	0.352613	0	1	1	2375.13	-0.427277	0.352764	0	1	1	2375.13	-1.16852	0.353096	0	1	1	2375.13	1.05269	0.355683	0	1	1
RSUY_RS08400	658.757	0.690508	0.307762	0	1	1	658.757	2.0221	0.305372	1.70971	0.0873186	0.41371	658.757	2.55925	0.305113	3.47167	0.000517236	0.00297179	658.757	1.43045	0.305697	0	1	1	658.757	0.309826	0.345658	0	1	1
RSUY_RS08405	4055.48	0.78206	0.264323	0	1	1	4055.48	-1.11645	0.264489	0	1	1	4055.48	-1.46564	0.264532	0	1	1	4055.48	-2.45956	0.264981	-3.62125	0.000293178	0.00240186	4055.48	0.22779	0.266884	0	1	1
RSUY_RS08410	10095.2	0.335745	0.286083	0	1	1	10095.2	-1.89462	0.286179	-1.37894	0.167914	0.699134	10095.2	-2.47136	0.286231	-3.39362	0.000689746	0.00386595	10095.2	-3.12474	0.286387	-5.67323	1.40127e-08	2.45044e-07	10095.2	-0.172359	0.28704	0	1	1
RSUY_RS08415	5234.31	1.23229	0.294578	0	1	1	5234.31	-1.36965	0.294758	0	1	1	5234.31	-3.06166	0.29524	-5.28947	1.22675e-07	1.37837e-06	5234.31	-4.15237	0.296249	-8.9532	3.45325e-19	1.90881e-17	5234.31	-0.400141	0.297289	0	1	1
RSUY_RS08420	15765.6	0.800037	0.287232	0	1	1	15765.6	-2.00776	0.287313	-1.76727	0.0771824	0.375678	15765.6	-3.04376	0.287405	-5.37139	7.813e-08	8.98869e-07	15765.6	-4.29974	0.287739	-9.73016	2.24235e-22	1.60947e-20	15765.6	-0.68141	0.288145	0	1	1
RSUY_RS08425	29288.9	0.61462	0.258122	0	1	1	29288.9	-2.26258	0.258178	-2.95372	0.0031397	0.0250395	29288.9	-3.3759	0.258246	-7.264	3.75814e-13	8.9915e-12	29288.9	-4.30558	0.258404	-10.8574	1.83994e-27	1.96628e-25	29288.9	-0.659842	0.258622	0	1	1
RSUY_RS08430	708.177	1.49751	0.359687	0	1	1	708.177	-0.283446	0.360186	0	1	1	708.177	-0.257016	0.360049	0	1	1	708.177	-1.46737	0.36151	0	1	1	708.177	-0.0872734	0.377971	0	1	1
RSUY_RS08435	1078.77	0.665577	0.21465	0	1	1	1078.77	-0.37257	0.214765	0	1	1	1078.77	-0.235138	0.214563	0	1	1	1078.77	-0.789574	0.215099	0	1	1	1078.77	-0.127824	0.231187	0	1	1
RSUY_RS08440	1988.25	4.5491	0.372618	8.18292	2.77056e-16	1.82515e-14	1988.25	3.62887	0.372627	5.71315	1.10907e-08	3.60373e-07	1988.25	4.1806	0.372523	7.19582	6.20887e-13	1.4355e-11	1988.25	2.91954	0.372789	3.80788	0.000140162	0.00121216	1988.25	3.44939	0.378639	5.14843	2.62677e-07	3.10372e-06
RSUY_RS08445	1419.63	3.36988	0.507597	3.68379	0.000229789	0.00325016	1419.63	2.70572	0.507547	2.37558	0.0175213	0.109713	1419.63	3.23331	0.507422	3.41591	0.000635692	0.00358808	1419.63	2.56305	0.507577	2.09437	0.0362272	0.160568	1419.63	3.73219	0.510619	4.37153	1.23377e-05	0.000106804
RSUY_RS08450	4237.08	3.01127	0.357515	4.22716	2.36664e-05	0.000418425	4237.08	1.97899	0.357551	1.33965	0.18036	0.742597	4237.08	1.96479	0.357516	1.30005	0.193584	0.571833	4237.08	1.83383	0.357583	0.933586	0.350518	1	4237.08	5.40107	0.357896	10.9	1.1521e-27	9.72006e-26
RSUY_RS08455	2680.6	4.6397	0.263699	11.9064	1.09639e-32	2.29241e-30	2680.6	3.05525	0.263888	5.89361	3.7784e-09	1.34595e-07	2680.6	2.01545	0.264288	1.95034	0.0511351	0.178583	2680.6	1.12044	0.265229	0	1	1	2680.6	5.51794	0.265271	15.1465	7.98867e-52	5.48822e-49
RSUY_RS08460	13003.3	1.99235	0.255839	1.92444	0.0542988	0.37197	13003.3	-0.874783	0.255959	0	1	1	13003.3	-1.17375	0.255974	0	1	1	13003.3	-2.43666	0.256265	-3.65502	0.000257158	0.00211759	13003.3	1.40271	0.256503	0	1	1
RSUY_RS08465	699.279	2.71247	0.431334	2.81097	0.00493926	0.048774	699.279	4.0845	0.429735	6.01418	1.80796e-09	6.9556e-08	699.279	4.8457	0.42953	7.7892	6.74366e-15	2.02689e-13	699.279	3.55362	0.429918	4.77678	1.78122e-06	2.26611e-05	699.279	0.576362	0.516083	0	1	1
RSUY_RS08470	1315.24	-0.00761488	0.237512	0	1	1	1315.24	0.0501031	0.236811	0	1	1	1315.24	0.424427	0.236566	0	1	1	1315.24	-0.010644	0.236834	0	1	1	1315.24	1.17821	0.243398	0	1	1
RSUY_RS08475	951.683	-0.222578	0.20181	0	1	1	951.683	-0.278501	0.200899	0	1	1	951.683	0.0724729	0.200533	0	1	1	951.683	-0.0939369	0.200741	0	1	1	951.683	0.15802	0.217155	0	1	1
RSUY_RS08480	29.5281	2.89743	0.407299	3.43096	0.000601451	0.00753223	29.5281	1.54976	0.412771	0.120546	0.90405	1	29.5281	2.29159	0.403726	1.96072	0.0499115	0.174818	29.5281	2.02114	0.407177	1.27989	0.200582	0.63712	29.5281	-1.12172	1.20252	0	1	1
RSUY_RS08485	436.285	1.17009	0.258171	0	1	1	436.285	1.77937	0.255639	1.09283	0.274467	1	436.285	2.12287	0.255211	2.44062	0.0146621	0.0598051	436.285	1.21166	0.256298	0	1	1	436.285	1.73202	0.28245	0.82146	0.411384	1
RSUY_RS08490	1851.68	1.35563	0.268533	0	1	1	1851.68	1.11105	0.268347	0	1	1	1851.68	1.55724	0.268229	0.213384	0.831027	1	1851.68	0.617264	0.268481	0	1	1	1851.68	-0.121507	0.284071	0	1	1
RSUY_RS08495	285.922	2.17003	0.326615	2.05143	0.0402251	0.292209	285.922	0.719533	0.327463	0	1	1	285.922	1.39373	0.326326	0	1	1	285.922	0.450791	0.327947	0	1	1	285.922	-0.1841	0.407625	0	1	1
RSUY_RS08500	535.051	2.77457	0.344038	3.70473	0.000211616	0.00302875	535.051	2.20247	0.343732	2.04364	0.040989	0.221525	535.051	2.24383	0.343551	2.16513	0.0303781	0.114042	535.051	1.09166	0.345232	0	1	1	535.051	3.8627	0.351156	6.72835	1.71601e-11	3.41003e-10
RSUY_RS08505	1867.06	1.54887	0.266889	0.183118	0.854705	1	1867.06	0.992231	0.266756	0	1	1	1867.06	0.830579	0.266752	0	1	1	1867.06	0.409349	0.267017	0	1	1	1867.06	2.8698	0.269346	5.08564	3.66384e-07	4.15552e-06
RSUY_RS08510	6415.61	2.67758	0.376552	3.12727	0.00176438	0.0199176	6415.61	0.680024	0.376619	0	1	1	6415.61	-0.769217	0.376795	0	1	1	6415.61	-1.46641	0.377035	0	1	1	6415.61	2.17791	0.377428	1.79614	0.0724718	0.279933
RSUY_RS08515	1552.95	-0.122707	0.14865	0	1	1	1552.95	-1.33302	0.148927	0	1	1	1552.95	-1.20672	0.148681	0	1	1	1552.95	-1.50391	0.149074	-0.0261957	0.979101	1	1552.95	-0.806696	0.165141	0	1	1
RSUY_RS08520	10363.6	1.26973	0.3815	0	1	1	10363.6	-2.69011	0.381694	-3.11797	0.001821	0.0155269	10363.6	-4.91975	0.382387	-8.94315	3.78243e-19	2.13997e-17	10363.6	-4.6107	0.382294	-8.13694	4.05404e-16	1.75639e-14	10363.6	-1.2072	0.383145	0	1	1
RSUY_RS08525	7523.26	0.397129	0.295924	0	1	1	7523.26	-3.12301	0.296219	-5.47909	4.27524e-08	1.23111e-06	7523.26	-4.70665	0.296802	-10.804	3.29448e-27	4.65975e-25	7523.26	-5.24493	0.297374	-12.5933	2.29761e-36	5.81537e-34	7523.26	-2.15491	0.299652	-2.18558	0.0288467	0.124864
RSUY_RS08530	7916.73	1.10184	0.422082	0	1	1	7916.73	-3.01096	0.422333	-3.57765	0.000346693	0.00364028	7916.73	-5.8024	0.423775	-10.1526	3.22751e-24	3.04335e-22	7916.73	-5.30506	0.42341	-8.98671	2.54742e-19	1.42448e-17	7916.73	-2.22468	0.425501	-1.70313	0.0885443	0.332664
RSUY_RS08535	8191.73	1.02587	0.26308	0	1	1	8191.73	-2.83463	0.263421	-5.06655	4.05082e-07	9.45651e-06	8191.73	-4.29241	0.263981	-10.5781	3.76659e-26	4.76672e-24	8191.73	-4.72518	0.264456	-12.1955	3.28407e-34	5.84929e-32	8191.73	-1.69291	0.266753	-0.723183	0.469567	1
RSUY_RS08540	3571.12	1.29979	0.200639	0	1	1	3571.12	-0.47902	0.200815	0	1	1	3571.12	-0.705794	0.20083	0	1	1	3571.12	-1.62762	0.201262	-0.634115	0.526006	1	3571.12	-0.398507	0.207757	0	1	1
RSUY_RS08545	3080.49	0.388281	0.342709	0	1	1	3080.49	-2.64271	0.343116	-3.33039	0.000867231	0.00809809	3080.49	-3.93392	0.34373	-7.08091	1.43209e-12	3.10221e-11	3080.49	-4.02086	0.343936	-7.32944	2.31113e-13	7.45922e-12	3080.49	-3.41644	0.360692	-5.31322	1.07705e-07	1.33493e-06
RSUY_RS08550	3168.74	0.538513	0.246102	0	1	1	3168.74	-1.55541	0.246344	-0.22491	0.82205	1	3168.74	-1.64541	0.246321	-0.590308	0.554984	1	3168.74	-2.69099	0.246839	-4.82495	1.40035e-06	1.81517e-05	3168.74	-2.82384	0.265961	-4.97757	6.43866e-07	6.98951e-06
RSUY_RS08555	1590.53	-0.0249402	0.271171	0	1	1	1590.53	-0.0360381	0.270323	0	1	1	1590.53	-0.477076	0.270538	0	1	1	1590.53	0.614398	0.269936	0	1	1	1590.53	3.0119	0.271955	5.55938	2.70741e-08	3.65728e-07
RSUY_RS08560	2286.06	0.309693	0.305903	0	1	1	2286.06	2.63277	0.301104	3.76205	0.000168524	0.00197667	2286.06	2.15233	0.301246	2.16544	0.0303539	0.114041	2286.06	0.960193	0.302378	0	1	1	2286.06	5.95792	0.301774	14.7724	2.20767e-49	1.17963e-46
RSUY_RS08565	12426.7	0.547281	0.336877	0	1	1	12426.7	0.841999	0.336799	0	1	1	12426.7	0.0297676	0.336834	0	1	1	12426.7	-0.441624	0.336887	0	1	1	12426.7	3.02964	0.33703	4.5386	5.66302e-06	5.2473e-05
RSUY_RS08570	1515.29	0.771933	0.281152	0	1	1	1515.29	-0.94463	0.281517	0	1	1	1515.29	-0.889348	0.281398	0	1	1	1515.29	-1.97867	0.282356	-1.69526	0.0900257	0.335088	1515.29	0.581089	0.28667	0	1	1
RSUY_RS08575	2475.49	-0.232322	0.213538	0	1	1	2475.49	-1.6616	0.213722	-0.756104	0.449587	1	2475.49	-1.65534	0.213656	-0.727079	0.467178	1	2475.49	-2.64996	0.214275	-5.36676	8.01639e-08	1.29365e-06	2475.49	-1.82139	0.226069	-1.42164	0.155129	0.543348
RSUY_RS08580	8217.43	0.904246	0.342849	0	1	1	8217.43	-1.86114	0.342969	-1.05297	0.292355	1	8217.43	-2.74009	0.343073	-3.61465	0.000300754	0.00182617	8217.43	-3.77512	0.343415	-6.62499	3.47269e-11	8.698e-10	8217.43	-1.02833	0.344764	0	1	1
RSUY_RS08585	2087.15	0.118459	0.268546	0	1	1	2087.15	-1.38358	0.268738	0	1	1	2087.15	-1.35382	0.268667	0	1	1	2087.15	-2.01651	0.269026	-1.91991	0.0548697	0.222674	2087.15	-1.19846	0.278017	0	1	1
RSUY_RS08590	1917.64	0.698416	0.324735	0	1	1	1917.64	-0.815575	0.324894	0	1	1	1917.64	-0.852826	0.324855	0	1	1	1917.64	-1.54531	0.325177	-0.139351	0.889173	1	1917.64	-0.580956	0.33229	0	1	1
RSUY_RS08595	2282.26	0.0466683	0.24554	0	1	1	2282.26	-0.717381	0.245502	0	1	1	2282.26	-0.586894	0.245409	0	1	1	2282.26	-1.23572	0.245705	0	1	1	2282.26	0.419494	0.249687	0	1	1
RSUY_RS08600	741.4	1.34925	0.377985	0	1	1	741.4	-1.18504	0.37906	0	1	1	741.4	-1.00328	0.37872	0	1	1	741.4	-1.71793	0.379732	-0.573909	0.566029	1	741.4	0.131247	0.390501	0	1	1
RSUY_RS08605	2048.82	-0.247326	0.168978	0	1	1	2048.82	0.149449	0.167914	0	1	1	2048.82	0.618153	0.167642	0	1	1	2048.82	0.285395	0.167837	0	1	1	2048.82	1.61793	0.172822	0.682399	0.494987	1
RSUY_RS08610	671.117	-0.418758	0.206032	0	1	1	671.117	-0.0663196	0.201155	0	1	1	671.117	0.296271	0.2	0	1	1	671.117	0.0873527	0.200732	0	1	1	671.117	3.24883	0.205195	8.52275	1.55809e-17	5.39055e-16
RSUY_RS08615	6726.93	0.867843	0.325915	0	1	1	6726.93	-0.205559	0.325934	0	1	1	6726.93	-0.692694	0.32597	0	1	1	6726.93	-2.04577	0.3263	-1.6726	0.0944069	0.348696	6726.93	1.91016	0.326501	1.25623	0.209031	0.701977
RSUY_RS08620	2533.34	0.337635	0.216451	0	1	1	2533.34	-0.865552	0.216558	0	1	1	2533.34	-0.767075	0.21647	0	1	1	2533.34	-1.73731	0.216977	-1.0937	0.274088	0.817672	2533.34	0.0543047	0.221753	0	1	1
RSUY_RS08625	2733.77	0.608672	0.263509	0	1	1	2733.77	-0.625221	0.263586	0	1	1	2733.77	-0.568083	0.263535	0	1	1	2733.77	-1.78751	0.264003	-1.08905	0.27613	0.822234	2733.77	-0.428386	0.26951	0	1	1
RSUY_RS08630	391.576	-0.847387	0.223564	0	1	1	391.576	-0.413522	0.219395	0	1	1	391.576	-0.0819695	0.218547	0	1	1	391.576	0.339405	0.2182	0	1	1	391.576	0.173882	0.251975	0	1	1
RSUY_RS08635	1516.52	-0.244343	0.176056	0	1	1	1516.52	-0.717116	0.175743	0	1	1	1516.52	-0.47422	0.175497	0	1	1	1516.52	-0.818589	0.175802	0	1	1	1516.52	0.138774	0.185693	0	1	1
RSUY_RS08640	215.768	-2.2935	0.306804	-2.58634	0.00970019	0.0878498	215.768	-2.5793	0.302589	-3.56689	0.000361238	0.00377651	215.768	-2.24352	0.300034	-2.47811	0.013208	0.0544276	215.768	-0.936385	0.296652	0	1	1	215.768	-0.396527	0.330654	0	1	1
RSUY_RS08645	786.826	-0.341252	0.188462	0	1	1	786.826	-0.208551	0.187118	0	1	1	786.826	0.162597	0.186697	0	1	1	786.826	-0.990889	0.188053	0	1	1	786.826	-0.101966	0.209452	0	1	1
RSUY_RS08650	479.718	0.0863419	0.181406	0	1	1	479.718	0.455429	0.178702	0	1	1	479.718	0.935889	0.177971	0	1	1	479.718	-0.435734	0.180358	0	1	1	479.718	0.10044	0.221271	0	1	1
RSUY_RS08655	1953.96	-2.14926	0.264449	-2.45513	0.0140834	0.121811	1953.96	-1.14967	0.262599	0	1	1	1953.96	-0.899759	0.262422	0	1	1	1953.96	0.153466	0.26218	0	1	1	1953.96	0.645753	0.266139	0	1	1
RSUY_RS08660	7942.67	-1.02069	0.390368	0	1	1	7942.67	-1.06381	0.390277	0	1	1	7942.67	-1.06834	0.390264	0	1	1	7942.67	-1.67984	0.390337	-0.460724	0.644996	1	7942.67	1.33236	0.390636	0	1	1
RSUY_RS08665	1188.76	2.71925	0.315433	3.86533	0.000110938	0.00170447	1188.76	3.07551	0.315018	5.00133	5.6935e-07	1.26623e-05	1188.76	3.09598	0.314979	5.06692	4.04295e-07	4.18119e-06	1188.76	1.90598	0.315396	1.28721	0.198021	0.63107	1188.76	0.257819	0.355713	0	1	1
RSUY_RS08670	239.306	0.107273	0.555539	0	1	1	239.306	1.05956	0.552066	0	1	1	239.306	1.29471	0.551729	0	1	1	239.306	2.00796	0.551395	0.92122	0.356936	1	239.306	-0.327311	0.618696	0	1	1
RSUY_RS08675	380.875	-0.220471	0.656081	0	NA	NA	380.875	1.30822	0.653137	0	NA	NA	380.875	1.66042	0.652927	0.245691	NA	NA	380.875	2.31718	0.652786	1.25183	NA	NA	380.875	-1.36901	0.735645	0	NA	NA
RSUY_RS08680	475.129	0.311349	0.568468	0	1	1	475.129	1.99192	0.565781	0.869458	0.384597	1	475.129	2.34571	0.565613	1.4952	0.134861	0.417072	475.129	2.57475	0.565593	1.90022	0.0574043	0.229856	475.129	-0.589196	0.628517	0	1	1
RSUY_RS08685	495.45	0.127357	0.564887	0	1	1	495.45	1.68941	0.562434	0.336765	0.736294	1	495.45	1.84505	0.562321	0.613621	0.539466	1	495.45	2.43499	0.562204	1.66307	0.0962976	0.352969	495.45	-0.227215	0.603587	0	1	1
RSUY_RS08690	400.466	0.906418	0.454005	0	1	1	400.466	2.23683	0.451401	1.63232	0.102612	0.471758	400.466	2.5508	0.451194	2.32892	0.0198632	0.0785543	400.466	2.24583	0.451388	1.6523	0.0984729	0.358755	400.466	-0.855118	0.55806	0	1	1
RSUY_RS08695	268.858	-0.0932833	0.522924	0	1	1	268.858	1.36433	0.518105	0	1	1	268.858	1.48474	0.517885	0	1	1	268.858	2.18379	0.517575	1.32115	0.186452	0.599765	268.858	0.215139	0.568532	0	1	1
RSUY_RS08700	327.181	0.704701	0.412013	0	1	1	327.181	1.19507	0.409574	0	1	1	327.181	0.691237	0.409979	0	1	1	327.181	1.73674	0.409072	0.57872	0.562778	1	327.181	2.25353	0.423422	1.77961	0.0751394	0.288384
RSUY_RS08705	1683.9	-1.04279	0.375558	0	1	1	1683.9	0.205316	0.372847	0	1	1	1683.9	-0.0345549	0.372887	0	1	1	1683.9	1.90264	0.37228	1.08156	0.279446	0.829029	1683.9	3.39711	0.373931	5.07344	3.90695e-07	4.40013e-06
RSUY_RS08710	689.04	-1.66883	0.406945	-0.414872	0.678236	1	689.04	0.0468193	0.396558	0	1	1	689.04	0.140721	0.396204	0	1	1	689.04	2.10183	0.394947	1.52382	0.127555	0.443536	689.04	3.37355	0.398906	4.69673	2.64358e-06	2.57869e-05
RSUY_RS08715	714.192	1.54077	0.318341	0.128078	0.898087	1	714.192	2.23039	0.316939	2.30452	0.0211932	0.129019	714.192	2.60635	0.316712	3.49324	0.00047719	0.00275947	714.192	2.22754	0.316932	2.29558	0.0216999	0.104774	714.192	1.94857	0.333868	1.34356	0.179092	0.616944
RSUY_RS08720	678.992	1.61564	0.274339	0.421514	0.67338	1	678.992	2.35036	0.272622	3.1192	0.00181341	0.0154897	678.992	2.86657	0.272302	5.01859	5.20516e-07	5.30331e-06	678.992	2.33548	0.27262	3.06464	0.00217931	0.0141435	678.992	1.37165	0.303443	0	1	1
RSUY_RS08725	860.091	0.176413	0.333132	0	1	1	860.091	0.744791	0.331401	0	1	1	860.091	0.906661	0.331193	0	1	1	860.091	1.66441	0.330917	0.49683	0.619309	1	860.091	2.54169	0.336513	3.09554	0.00196453	0.0113143
RSUY_RS08730	1118.2	0.933419	0.296591	0	1	1	1118.2	1.83228	0.295361	1.12501	0.260586	1	1118.2	1.81788	0.295309	1.07645	0.281727	0.790445	1118.2	1.70715	0.295401	0.701248	0.483148	1	1118.2	2.30097	0.302534	2.64755	0.00810776	0.0410423
RSUY_RS08735	1958.53	1.44919	0.190445	0	1	1	1958.53	2.17686	0.189699	3.56806	0.000359639	0.00376799	1958.53	2.35304	0.18962	4.49866	6.83843e-06	5.76947e-05	1958.53	1.56534	0.189886	0.344075	0.73079	1	1958.53	1.29055	0.202847	0	1	1
RSUY_RS08740	91.9603	-0.117869	0.486148	0	1	1	91.9603	0.983275	0.473848	0	1	1	91.9603	1.49437	0.472233	0	1	1	91.9603	1.58094	0.472358	0.171355	0.863945	1	91.9603	0.67245	0.564692	0	1	1
RSUY_RS08745	801.016	0.166936	0.239332	0	1	1	801.016	0.892642	0.237241	0	1	1	801.016	1.28466	0.236905	0	1	1	801.016	1.38628	0.236931	0	1	1	801.016	1.06378	0.254444	0	1	1
RSUY_RS08750	397.098	-1.158	0.333866	0	1	1	397.098	0.455852	0.326253	0	1	1	397.098	0.8855	0.32568	0	1	1	397.098	1.54737	0.32535	0.145604	0.884234	1	397.098	0.550744	0.355224	0	1	1
RSUY_RS08755	1251.62	-1.90152	0.163045	-2.46261	0.0137929	0.11973	1251.62	-1.06515	0.158863	0	1	1	1251.62	-0.76792	0.158342	0	1	1	1251.62	0.405906	0.157648	0	1	1	1251.62	0.816662	0.167258	0	1	1
RSUY_RS08760	303.541	-1.76184	0.209753	-1.24834	0.211907	1	303.541	-0.442996	0.194852	0	1	1	303.541	-0.138892	0.193615	0	1	1	303.541	0.580921	0.192575	0	1	1	303.541	0.470569	0.232296	0	1	1
RSUY_RS08765	388.639	-1.51499	0.215901	-0.0694143	0.94466	1	388.639	-0.319818	0.204189	0	1	1	388.639	-0.0929692	0.203268	0	1	1	388.639	0.616213	0.202332	0	1	1	388.639	1.46922	0.22189	0	1	1
RSUY_RS08770	1408.36	1.18374	0.377377	0	1	1	1408.36	2.92066	0.376164	3.77671	0.000158913	0.00187765	1408.36	3.4414	0.376073	5.16228	2.43965e-07	2.61298e-06	1408.36	2.49167	0.376243	2.63572	0.00839594	0.0465162	1408.36	0.727084	0.397803	0	1	1
RSUY_RS08775	1596.77	3.91859	0.343121	7.04881	1.80449e-12	8.9462e-11	1596.77	4.67469	0.342655	9.26498	1.95112e-20	6.2553e-18	1596.77	5.01712	0.342588	10.2663	9.99316e-25	1.00119e-22	1596.77	4.13207	0.342753	7.6792	1.60087e-14	6.06187e-13	1596.77	1.43609	0.382419	0	1	1
RSUY_RS08780	6181.56	0.063274	0.342344	0	1	1	6181.56	0.933935	0.342084	0	1	1	6181.56	-0.332344	0.34221	0	1	1	6181.56	-0.758049	0.342327	0	1	1	6181.56	3.03876	0.342524	4.49241	7.04216e-06	6.41397e-05
RSUY_RS08785	2680.31	0.45844	0.479528	0	1	1	2680.31	1.68095	0.478144	0.378446	0.7051	1	2680.31	1.71224	0.478089	0.443939	0.657087	1	2680.31	1.75502	0.478118	0.533373	0.593775	1	2680.31	5.33964	0.478438	8.02536	1.0123e-15	2.98661e-14
RSUY_RS08790	589.059	-0.517381	0.240138	0	1	1	589.059	0.785552	0.235418	0	1	1	589.059	1.38589	0.234853	0	1	1	589.059	1.43864	0.234911	0	1	1	589.059	0.168764	0.272437	0	1	1
RSUY_RS08795	772.248	0.0105738	0.220913	0	1	1	772.248	0.600531	0.21893	0	1	1	772.248	0.798308	0.218674	0	1	1	772.248	0.361138	0.219119	0	1	1	772.248	1.22406	0.232544	0	1	1
RSUY_RS08800	4170.89	-0.49977	0.412646	0	1	1	4170.89	0.225179	0.412256	0	1	1	4170.89	0.207769	0.412236	0	1	1	4170.89	-0.424401	0.412362	0	1	1	4170.89	2.79807	0.412755	3.14489	0.00166147	0.00966143
RSUY_RS08805	708.245	-0.438177	0.272074	0	1	1	708.245	-0.435956	0.271227	0	1	1	708.245	-0.55262	0.271189	0	1	1	708.245	-1.18048	0.271894	0	1	1	708.245	-0.298018	0.288698	0	1	1
RSUY_RS08810	246.562	2.53148	0.35433	2.91108	0.0036018	0.0370108	246.562	2.3124	0.353321	2.29932	0.021487	0.129987	246.562	2.60202	0.352837	3.12331	0.00178832	0.00910054	246.562	1.7741	0.354088	0.774115	0.438863	1	246.562	0.995121	0.429162	0	1	1
RSUY_RS08815	428.786	-1.8506	0.216407	-1.62011	0.105209	0.637218	428.786	-2.47864	0.215266	-4.5462	5.46242e-06	9.69328e-05	428.786	-2.2325	0.213659	-3.42835	0.000607272	0.00344383	428.786	-0.588784	0.210532	0	1	1	428.786	-0.214152	0.234654	0	1	1
RSUY_RS08820	408.739	-1.01396	0.213402	0	1	1	408.739	-1.23888	0.211576	0	1	1	408.739	-1.22468	0.211183	0	1	1	408.739	-0.782579	0.210657	0	1	1	408.739	-0.428997	0.242844	0	1	1
RSUY_RS08825	872.202	-1.11444	0.208435	0	1	1	872.202	-1.03208	0.20712	0	1	1	872.202	-1.03404	0.206965	0	1	1	872.202	-0.911691	0.206991	0	1	1	872.202	-0.26836	0.22214	0	1	1
RSUY_RS08830	1709.82	1.24472	0.278701	0	1	1	1709.82	-0.0935873	0.278837	0	1	1	1709.82	0.277218	0.278683	0	1	1	1709.82	-0.644389	0.279056	0	1	1	1709.82	-1.01851	0.296903	0	1	1
RSUY_RS08835	3663.91	-0.691991	0.265261	0	1	1	3663.91	-0.57477	0.264977	0	1	1	3663.91	-1.00187	0.265033	0	1	1	3663.91	-1.23711	0.26514	0	1	1	3663.91	1.32788	0.266333	0	1	1
RSUY_RS08840	1632.24	-1.41398	0.184754	0	1	1	1632.24	-0.926517	0.183331	0	1	1	1632.24	-0.804699	0.183163	0	1	1	1632.24	-1.04874	0.183399	0	1	1	1632.24	0.508183	0.189381	0	1	1
RSUY_RS08845	683.529	-0.96166	0.194161	0	1	1	683.529	-0.959678	0.192803	0	1	1	683.529	-0.482807	0.192208	0	1	1	683.529	-1.78627	0.194031	-1.47538	0.140109	0.478201	683.529	-1.58155	0.235545	-0.346212	0.729183	1
RSUY_RS08850	468.351	-1.08189	0.350734	0	1	1	468.351	0.128964	0.346046	0	1	1	468.351	0.742623	0.345432	0	1	1	468.351	1.4555	0.345158	0	1	1	468.351	-0.145142	0.378849	0	1	1
RSUY_RS08855	1787.51	-0.817195	0.218203	0	1	1	1787.51	-0.808115	0.217723	0	1	1	1787.51	-0.478797	0.217556	0	1	1	1787.51	-0.764539	0.2177	0	1	1	1787.51	-1.25628	0.232631	0	1	1
RSUY_RS08860	726.238	-2.01642	0.217535	-2.37396	0.0175983	0.147183	726.238	-1.14972	0.213011	0	1	1	726.238	-0.868522	0.212482	0	1	1	726.238	-0.310531	0.212129	0	1	1	726.238	0.0913623	0.227557	0	1	1
RSUY_RS08865	508.698	-2.61164	0.352079	-3.15735	0.0015921	0.0181372	508.698	-0.861728	0.342905	0	1	1	508.698	-0.632214	0.342466	0	1	1	508.698	0.431777	0.341822	0	1	1	508.698	0.609036	0.354533	0	1	1
RSUY_RS08870	1404.69	-1.78535	0.40728	-0.700621	0.483539	1	1404.69	-0.246305	0.405386	0	1	1	1404.69	-0.0641368	0.405291	0	1	1	1404.69	0.165654	0.405273	0	1	1	1404.69	1.1196	0.408564	0	1	1
RSUY_RS08875	2977.43	-1.31041	0.515385	0	1	1	2977.43	-0.0256845	0.514751	0	1	1	2977.43	0.0355571	0.514724	0	1	1	2977.43	-0.436443	0.514809	0	1	1	2977.43	2.07419	0.515482	1.11388	0.265329	0.852358
RSUY_RS08880	999.443	-1.32473	0.439381	0	1	1	999.443	0.380381	0.437152	0	1	1	999.443	0.806023	0.437	0	1	1	999.443	0.134316	0.43723	0	1	1	999.443	1.12808	0.442358	0	1	1
RSUY_RS08885	971.544	-0.827854	0.480917	0	1	1	971.544	0.784264	0.479073	0	1	1	971.544	1.16957	0.478944	0	1	1	971.544	0.373706	0.479199	0	1	1	971.544	1.5418	0.483704	0.086423	0.93113	1
RSUY_RS08890	497.95	-2.14088	0.361158	-1.77452	0.0759776	0.491978	497.95	-0.571653	0.353481	0	1	1	497.95	-0.331547	0.353045	0	1	1	497.95	0.801937	0.352392	0	1	1	497.95	0.873524	0.36502	0	1	1
RSUY_RS08895	403.932	-1.8781	0.41272	-0.91611	0.359609	1	403.932	-0.301468	0.406222	0	1	1	403.932	-0.119173	0.405903	0	1	1	403.932	0.647635	0.405502	0	1	1	403.932	0.425733	0.422916	0	1	1
RSUY_RS08900	301.306	-2.29992	0.244602	-3.27029	0.00107436	0.0127257	301.306	-1.18973	0.233373	0	1	1	301.306	-1.2276	0.233027	0	1	1	301.306	-0.597581	0.232009	0	1	1	301.306	-0.0968302	0.26407	0	1	1
RSUY_RS08905	3014.24	-0.65605	0.244136	0	1	1	3014.24	-0.0480918	0.243757	0	1	1	3014.24	0.113691	0.243713	0	1	1	3014.24	-0.59232	0.24385	0	1	1	3014.24	-2.17033	0.261791	-2.56054	0.0104511	0.0515479
RSUY_RS08910	958.02	-1.82479	0.240692	-1.34941	0.177204	0.9873	958.02	-0.923866	0.238485	0	1	1	958.02	-0.734683	0.238282	0	1	1	958.02	-0.602457	0.238293	0	1	1	958.02	-1.74119	0.268153	-0.899463	0.368406	1
RSUY_RS08915	1408.42	-0.884518	0.253316	0	1	1	1408.42	-0.606859	0.252651	0	1	1	1408.42	-0.415881	0.25253	0	1	1	1408.42	-0.832704	0.252736	0	1	1	1408.42	-1.4369	0.271314	0	1	1
RSUY_RS08920	901.987	-0.752807	0.203189	0	1	1	901.987	-0.584485	0.202143	0	1	1	901.987	-0.306039	0.201877	0	1	1	901.987	-1.0076	0.202465	0	1	1	901.987	-3.1615	0.29233	-5.68364	1.31855e-08	1.88985e-07
RSUY_RS08925	311.914	-1.75106	0.198037	-1.26773	0.204894	1	311.914	-1.7252	0.193941	-1.16116	0.245575	0.96092	311.914	-1.45536	0.192661	0	1	1	311.914	-0.738887	0.19149	0	1	1	311.914	-2.59994	0.315163	-3.49005	0.000482924	0.00320771
RSUY_RS08930	1103.55	-0.562445	0.16859	0	1	1	1103.55	-1.04251	0.168197	0	1	1	1103.55	-0.897468	0.167948	0	1	1	1103.55	-0.99303	0.168139	0	1	1	1103.55	-1.90908	0.207197	-1.97436	0.0483407	0.196842
RSUY_RS08935	444.168	-0.143719	0.252875	0	1	1	444.168	-0.686535	0.2524	0	1	1	444.168	-0.411933	0.251905	0	1	1	444.168	-1.35669	0.25346	0	1	1	444.168	-1.81036	0.319706	-0.970777	0.331659	1
RSUY_RS08940	464.151	-1.02561	0.263932	0	1	1	464.151	-2.8576	0.266049	-5.10282	3.34621e-07	8.24183e-06	464.151	-3.1952	0.266581	-6.35907	2.02985e-10	3.4251e-09	464.151	-1.93199	0.263959	-1.63656	0.101722	0.369192	464.151	-2.07703	0.308127	-1.87271	0.0611082	0.241933
RSUY_RS08945	2840.48	0.00396707	0.213878	0	1	1	2840.48	-1.88665	0.214236	-1.8048	0.0711062	0.351078	2840.48	-2.18817	0.214303	-3.21121	0.00132176	0.00693926	2840.48	-2.81447	0.214854	-6.11797	9.4775e-10	1.97304e-08	2840.48	-0.188983	0.218081	0	1	1
RSUY_RS08950	2235.8	-0.550343	0.174681	0	1	1	2235.8	-1.7261	0.174824	-1.29332	0.195901	0.795013	2235.8	-1.67054	0.174715	-0.976088	0.329021	0.903634	2235.8	-2.27616	0.175158	-4.43117	9.37243e-06	0.000103614	2235.8	-2.38479	0.196468	-4.50348	6.68483e-06	6.1233e-05
RSUY_RS08955	438.703	-1.3916	0.21477	0	1	1	438.703	-1.58362	0.212325	-0.393814	0.693719	1	438.703	-1.04783	0.210723	0	1	1	438.703	0.240319	0.209331	0	1	1	438.703	-0.962343	0.255855	0	1	1
RSUY_RS08960	956.5	0.230287	0.165627	0	1	1	956.5	0.313524	0.164602	0	1	1	956.5	0.825843	0.164187	0	1	1	956.5	-0.0556923	0.164904	0	1	1	956.5	-1.32661	0.219485	0	1	1
RSUY_RS08965	7968.62	-0.270595	0.154476	0	1	1	7968.62	-0.750823	0.154404	0	1	1	7968.62	-0.916443	0.154404	0	1	1	7968.62	-1.39964	0.154531	0	1	1	7968.62	0.831952	0.155804	0	1	1
RSUY_RS08970	2035.48	-0.490958	0.179721	0	1	1	2035.48	-1.06354	0.179542	0	1	1	2035.48	-1.30491	0.179581	0	1	1	2035.48	-1.46517	0.179778	0	1	1	2035.48	0.191399	0.185453	0	1	1
RSUY_RS08975	2225.29	-0.754272	0.177952	0	1	1	2225.29	-1.03468	0.177635	0	1	1	2225.29	-0.876256	0.177507	0	1	1	2225.29	-0.846583	0.177551	0	1	1	2225.29	-1.0567	0.189666	0	1	1
RSUY_RS08980	820.649	0.365536	0.19902	0	1	1	820.649	-0.0955303	0.198628	0	1	1	820.649	0.145817	0.198331	0	1	1	820.649	-1.02193	0.199671	0	1	1	820.649	-0.455091	0.226051	0	1	1
RSUY_RS08985	701.863	0.158835	0.23097	0	1	1	701.863	0.94385	0.228814	0	1	1	701.863	1.40503	0.228456	0	1	1	701.863	1.05066	0.228731	0	1	1	701.863	-0.468089	0.275448	0	1	1
RSUY_RS08990	3668.62	-1.19085	0.166461	0	1	1	3668.62	-1.73313	0.166299	-1.40189	0.160947	0.674797	3668.62	-1.78637	0.166249	-1.72253	0.0849731	0.279696	3668.62	-1.50764	0.1662	-0.0459387	0.963359	1	3668.62	0.212679	0.169123	0	1	1
RSUY_RS08995	5455.07	0.882525	0.229657	0	1	1	5455.07	-0.100493	0.229671	0	1	1	5455.07	-0.00333775	0.229639	0	1	1	5455.07	-1.12145	0.229862	0	1	1	5455.07	0.578547	0.231987	0	1	1
RSUY_RS09000	6301.35	1.17707	0.39364	0	1	1	6301.35	-0.140638	0.393676	0	1	1	6301.35	-1.30055	0.393808	0	1	1	6301.35	-1.74752	0.393946	-0.628321	0.529793	1	6301.35	2.10715	0.394147	1.54042	0.123459	0.443733
RSUY_RS09005	27169.5	1.69581	0.366086	0.534872	0.592738	1	27169.5	-1.97965	0.366144	-1.31	0.190198	0.775793	27169.5	-4.36864	0.366388	-7.82951	4.89784e-15	1.49074e-13	27169.5	-4.92025	0.366584	-9.33005	1.05823e-20	6.52441e-19	27169.5	-0.892111	0.366749	0	1	1
RSUY_RS09010	15404.9	1.10444	0.246448	0	1	1	15404.9	-2.32473	0.246589	-3.34455	0.000824176	0.00772605	15404.9	-3.72904	0.246816	-9.03117	1.69848e-19	9.72382e-18	15404.9	-4.60243	0.247227	-12.5489	4.03058e-36	9.23002e-34	15404.9	-1.28575	0.248163	0	1	1
RSUY_RS09015	1790.24	0.409747	0.217147	0	1	1	1790.24	-1.69405	0.217701	-0.891359	0.372737	1	1790.24	-1.90249	0.217727	-1.8486	0.064516	0.218954	1790.24	-2.4365	0.218329	-4.28941	1.79145e-05	0.000189342	1790.24	-1.2309	0.230746	0	1	1
RSUY_RS09020	4457.3	-0.128452	0.318736	0	1	1	4457.3	-2.13127	0.318885	-1.97963	0.0477447	0.253147	4457.3	-3.60588	0.319287	-6.59559	4.23556e-11	7.71545e-10	4457.3	-3.28012	0.31921	-5.57664	2.45212e-08	4.18165e-07	4457.3	-1.45701	0.322237	0	1	1
RSUY_RS09025	3076.53	-0.197396	0.276941	0	1	1	3076.53	-2.03327	0.277148	-1.92414	0.0543374	0.282191	3076.53	-2.6974	0.27732	-4.31774	1.57636e-05	0.000125589	3076.53	-2.9684	0.277524	-5.29109	1.21586e-07	1.8984e-06	3076.53	-1.85651	0.284496	-1.25312	0.21016	0.704294
RSUY_RS09030	2465.72	0.00338596	0.191926	0	1	1	2465.72	-1.23884	0.192048	0	1	1	2465.72	-1.62714	0.192136	-0.661719	0.508152	1	2465.72	-2.40532	0.192702	-4.69806	2.62642e-06	3.23858e-05	2465.72	-1.5687	0.204964	-0.335166	0.7375	1
RSUY_RS09035	1773.91	-0.942981	0.185053	0	1	1	1773.91	-1.99055	0.185166	-2.64927	0.00806669	0.0573009	1773.91	-2.3031	0.185267	-4.33482	1.45877e-05	0.000117508	1773.91	-2.05263	0.185196	-2.98402	0.00284486	0.0180249	1773.91	-2.00423	0.203313	-2.48004	0.0131366	0.0628557
RSUY_RS09040	2610.66	0.535379	0.274801	0	1	1	2610.66	-1.30745	0.275022	0	1	1	2610.66	-1.73134	0.275108	-0.84089	0.400409	1	2610.66	-1.69005	0.275151	-0.690703	0.489752	1	2610.66	-1.00898	0.282164	0	1	1
RSUY_RS09045	11188.1	0.981165	0.345876	0	1	1	11188.1	-1.88167	0.345961	-1.10321	0.269938	1	11188.1	-2.87933	0.346049	-3.98593	6.72165e-05	0.000461777	11188.1	-3.58607	0.346213	-6.02539	1.68705e-09	3.31144e-08	11188.1	-2.76635	0.350263	-3.61541	0.000299873	0.00208093
RSUY_RS09050	2034.41	0.0207146	0.235814	0	1	1	2034.41	-2.1115	0.23628	-2.58803	0.00965254	0.0669828	2034.41	-2.83854	0.236656	-5.65604	1.54908e-08	1.99185e-07	2034.41	-3.32187	0.237305	-7.67731	1.62464e-14	6.06305e-13	2034.41	-2.25733	0.253011	-2.99327	0.00276003	0.0152914
RSUY_RS09055	2982.75	0.747595	0.32327	0	1	1	2982.75	-1.79024	0.32355	-0.897042	0.369697	1	2982.75	-2.3635	0.323682	-2.66773	0.0076365	0.0333248	2982.75	-2.58807	0.323844	-3.35986	0.00077981	0.00576939	2982.75	-2.90446	0.340988	-4.1188	3.80845e-05	0.000308331
RSUY_RS09060	2143.88	1.22911	0.341661	0	1	1	2143.88	-1.88636	0.342185	-1.12909	0.25886	1	2143.88	-2.54169	0.34245	-3.04188	0.00235102	0.0115722	2143.88	-3.30743	0.343274	-5.26527	1.39982e-07	2.15761e-06	2143.88	-3.29192	0.375491	-4.7722	1.82223e-06	1.82946e-05
RSUY_RS09065	2112.57	0.627451	0.256424	0	1	1	2112.57	-1.76492	0.256872	-1.03134	0.302383	1	2112.57	-2.1707	0.256993	-2.60981	0.00905932	0.0387044	2112.57	-2.79317	0.257567	-5.02073	5.14762e-07	7.23828e-06	2112.57	-3.13857	0.289682	-5.65643	1.5455e-08	2.16686e-07
RSUY_RS09070	1551.15	0.438274	0.236393	0	1	1	1551.15	-1.61578	0.236921	-0.488705	0.625051	1	1551.15	-1.67896	0.236854	-0.755556	0.449915	1	1551.15	-1.6708	0.236946	-0.720857	0.470997	1	1551.15	-3.12092	0.283775	-5.712	1.11657e-08	1.61735e-07
RSUY_RS09075	544.369	-0.585316	0.183077	0	1	1	544.369	-1.24184	0.182652	0	1	1	544.369	-1.19766	0.18228	0	1	1	544.369	-0.798488	0.181915	0	1	1	544.369	-1.71693	0.24145	-0.898437	0.368953	1
RSUY_RS09080	779.335	0.587615	0.178895	0	1	1	779.335	0.193479	0.178405	0	1	1	779.335	0.561547	0.178013	0	1	1	779.335	-0.313732	0.17891	0	1	1	779.335	-2.87012	0.316111	-4.3343	1.46227e-05	0.000125349
RSUY_RS09085	1147.09	0.985682	0.219952	0	1	1	1147.09	1.59253	0.218476	0.423526	0.671911	1	1147.09	2.1474	0.218148	2.96772	0.00300018	0.0143418	1147.09	1.19958	0.218722	0	1	1	1147.09	2.65081	0.225844	5.09559	3.47652e-07	3.98061e-06
RSUY_RS09090	1285.48	-0.109377	0.322443	0	1	1	1285.48	1.25341	0.320526	0	1	1	1285.48	1.68843	0.320348	0.588202	0.556396	1	1285.48	1.6737	0.32039	0.542163	0.587706	1	1285.48	2.24104	0.325508	2.27658	0.0228114	0.101386
RSUY_RS09095	711.407	0.817221	0.273679	0	1	1	711.407	2.05839	0.270856	2.06157	0.0392486	0.213514	711.407	2.59963	0.270522	4.06483	4.80683e-05	0.000337993	711.407	1.81713	0.270999	1.17021	0.241915	0.74362	711.407	2.07978	0.286875	2.02101	0.0432789	0.178958
RSUY_RS09100	1355.39	1.03473	0.412374	0	1	1	1355.39	-1.50074	0.412871	-0.00179929	0.998564	1	1355.39	-1.06191	0.412621	0	1	1	1355.39	-1.65563	0.412944	-0.376884	0.70626	1	1355.39	-2.71213	0.445188	-2.72273	0.00647442	0.0335563
RSUY_RS09105	12193.3	0.927174	0.277665	0	1	1	12193.3	-0.886491	0.277712	0	1	1	12193.3	-1.87621	0.277787	-1.35432	0.175634	0.52559	12193.3	-2.29211	0.277871	-2.85064	0.00436312	0.0263265	12193.3	0.627122	0.278349	0	1	1
RSUY_RS09110	365.406	-0.631307	0.178903	0	1	1	365.406	-0.210903	0.173085	0	1	1	365.406	-0.106656	0.172367	0	1	1	365.406	0.120576	0.172189	0	1	1	365.406	1.19568	0.197883	0	1	1
RSUY_RS09115	1328.67	0.390371	0.253151	0	1	1	1328.67	0.11826	0.252824	0	1	1	1328.67	-0.21815	0.252901	0	1	1	1328.67	-0.331791	0.253045	0	1	1	1328.67	0.968825	0.259498	0	1	1
RSUY_RS09120	577.497	0.660593	0.334359	0	1	1	577.497	-0.520577	0.334581	0	1	1	577.497	-0.894036	0.334754	0	1	1	577.497	-1.55388	0.335752	-0.160483	0.872501	1	577.497	-0.861401	0.361966	0	1	1
RSUY_RS09125	594.592	0.930113	0.360979	0	1	1	594.592	-0.965627	0.361705	0	1	1	594.592	-1.91451	0.362724	-1.14276	0.25314	0.719899	594.592	-1.76145	0.362723	-0.720797	0.471034	1	594.592	-0.358762	0.379265	0	1	1
RSUY_RS09130	301.099	-0.419731	0.275771	0	1	1	301.099	-0.767901	0.274497	0	1	1	301.099	-0.938398	0.274497	0	1	1	301.099	-0.682151	0.274291	0	1	1	301.099	-0.235329	0.309755	0	1	1
RSUY_RS09135	835.078	-0.0897311	0.287664	0	1	1	835.078	-1.71886	0.288236	-0.759315	0.447664	1	835.078	-2.06357	0.288415	-1.95402	0.0506985	0.177316	835.078	-1.69202	0.288193	-0.666286	0.505228	1	835.078	-1.72073	0.314099	-0.702751	0.482211	1
RSUY_RS09140	764.076	1.39475	0.186178	0	1	1	764.076	0.670613	0.186033	0	1	1	764.076	0.604473	0.185939	0	1	1	764.076	0.724201	0.185967	0	1	1	764.076	-0.0429387	0.224162	0	1	1
RSUY_RS09145	7201.62	0.0290185	0.243206	0	1	1	7201.62	-1.58031	0.243289	-0.330117	0.741311	1	7201.62	-2.64634	0.243468	-4.70837	2.49701e-06	2.22373e-05	7201.62	-3.26199	0.243739	-7.22898	4.86634e-13	1.52956e-11	7201.62	0.0987099	0.244461	0	1	1
RSUY_RS09150	1293.94	-0.343267	0.196662	0	1	1	1293.94	-1.87083	0.197232	-1.88017	0.0600848	0.307065	1293.94	-2.15635	0.197361	-3.32566	0.000882086	0.00482588	1293.94	-2.17629	0.197573	-3.42299	0.000619374	0.00468853	1293.94	-0.326779	0.206493	0	1	1
RSUY_RS09155	4504.41	0.578721	0.218552	0	1	1	4504.41	-0.89298	0.218644	0	1	1	4504.41	-1.19882	0.21867	0	1	1	4504.41	-2.29773	0.219077	-3.64132	0.000271242	0.00222594	4504.41	-0.629527	0.22305	0	1	1
RSUY_RS09160	3.06511	0.644706	0.968398	0	1	1	3.06511	-2.92101	1.23494	-1.15067	0.249869	0.975339	3.06511	-3.09198	1.23517	-1.28887	0.197442	0.579317	3.06511	-0.13355	0.96435	0	1	1	3.06511	-0.143962	1.45908	0	1	1
RSUY_RS09165	40.4962	0.310951	0.555205	0	1	1	40.4962	-3.58909	0.590526	-3.53768	0.000403658	0.00414785	40.4962	-6.67077	0.805914	-6.41603	1.39869e-10	2.39371e-09	40.4962	-5.92754	0.72681	-6.09174	1.11687e-09	2.29531e-08	40.4962	-5.65961	1.30007	-3.19953	0.00137651	0.00827452
RSUY_RS09170	10.933	1.89857	0.600384	0.663852	0.506785	1	10.933	-2.64569	0.73119	-1.56688	0.117143	0.52456	10.933	-4.69209	1.01954	-3.13093	0.00174256	0.00893389	10.933	-4.15666	0.929305	-2.85876	0.00425305	0.0257593	10.933	-2.68087	1.31653	-0.89696	0.36974	1
RSUY_RS09175	3.27494	-1.65923	1.16674	-0.136472	0.891449	1	3.27494	-3.46071	1.30089	-1.5072	0.131759	0.577076	3.27494	-3.22309	1.2343	-1.396	0.162713	0.491204	3.27494	-0.153464	1.03653	0	1	1	3.27494	-0.0241051	1.43641	0	1	1
RSUY_RS09180	2.5632	-0.832973	0.998626	0	1	1	2.5632	-2.35557	1.07317	-0.797238	0.425313	1	2.5632	-2.27208	1.04158	-0.741263	0.458534	1	2.5632	-1.77457	1.0034	-0.273639	0.784362	1	2.5632	0.381056	1.33191	0	1	1
RSUY_RS09190	1274.5	2.10287	0.271548	2.22012	0.0264104	0.202241	1274.5	0.0910991	0.271994	0	1	1	1274.5	0.221878	0.27184	0	1	1	1274.5	-0.424945	0.272331	0	1	1	1274.5	-0.223733	0.291311	0	1	1
RSUY_RS09195	589.954	0.196431	0.259184	0	1	1	589.954	1.37927	0.256087	0	1	1	589.954	1.78742	0.25576	1.12378	0.261106	0.739492	589.954	1.42547	0.256044	0	1	1	589.954	-0.0548494	0.303267	0	1	1
RSUY_RS09200	1040.58	0.847839	0.222066	0	1	1	1040.58	1.22894	0.22082	0	1	1	1040.58	1.63701	0.22052	0.621299	0.534403	1	1040.58	0.770931	0.221142	0	1	1	1040.58	2.25027	0.229051	3.27555	0.00105456	0.00652688
RSUY_RS09205	939.391	0.288217	0.177551	0	1	1	939.391	1.35477	0.174166	0	1	1	939.391	1.71422	0.173793	1.23261	0.217723	0.632264	939.391	0.925953	0.174564	0	1	1	939.391	2.42296	0.184516	5.00205	5.67233e-07	6.1996e-06
RSUY_RS09210	1062.78	0.916415	0.16356	0	1	1	1062.78	1.20026	0.162235	0	1	1	1062.78	1.31013	0.162043	0	1	1	1062.78	0.386076	0.163032	0	1	1	1062.78	2.04833	0.173138	3.16701	0.00154017	0.00908793
RSUY_RS09215	420.639	-0.932268	0.234836	0	1	1	420.639	-0.0207904	0.230032	0	1	1	420.639	0.434397	0.229328	0	1	1	420.639	0.582766	0.229331	0	1	1	420.639	-1.08697	0.298006	0	1	1
RSUY_RS09220	793.526	1.14193	0.320171	0	1	1	793.526	2.83777	0.317637	4.21164	2.53527e-05	0.0003763	793.526	3.54496	0.317402	6.4428	1.17287e-10	2.03622e-09	793.526	2.39696	0.317814	2.82229	0.00476816	0.0284845	793.526	-0.0813026	0.385937	0	1	1
RSUY_RS09225	572.077	-0.374158	0.234047	0	1	1	572.077	0.086279	0.231606	0	1	1	572.077	0.60599	0.230989	0	1	1	572.077	0.81109	0.230953	0	1	1	572.077	-0.308039	0.269049	0	1	1
RSUY_RS09230	510.673	-0.798265	0.438634	0	1	1	510.673	0.89704	0.434233	0	1	1	510.673	1.45027	0.433878	0	1	1	510.673	2.09342	0.433721	1.3682	0.17125	0.560232	510.673	-0.297092	0.473378	0	1	1
RSUY_RS09235	874.195	-1.18419	0.309329	0	1	1	874.195	0.501366	0.30552	0	1	1	874.195	0.965682	0.30524	0	1	1	874.195	1.18169	0.305219	0	1	1	874.195	0.942787	0.316612	0	1	1
RSUY_RS09240	188.423	-1.37174	0.222341	0	1	1	188.423	-0.57447	0.206767	0	1	1	188.423	-0.259882	0.204603	0	1	1	188.423	0.247684	0.203403	0	1	1	188.423	0.904946	0.247518	0	1	1
RSUY_RS09245	1166.59	-0.092785	0.205622	0	1	1	1166.59	-0.847663	0.205491	0	1	1	1166.59	-0.580295	0.205079	0	1	1	1166.59	-0.690917	0.205311	0	1	1	1166.59	1.37413	0.210901	0	1	1
RSUY_RS09250	1304.52	0.814766	0.295144	0	1	1	1304.52	-0.687125	0.295402	0	1	1	1304.52	-0.436332	0.295217	0	1	1	1304.52	-1.52665	0.295963	-0.0900491	0.928248	1	1304.52	-0.235545	0.305663	0	1	1
RSUY_RS09255	448.301	-1.53189	0.273808	-0.116459	0.907289	1	448.301	-1.94859	0.272681	-1.64511	0.0999478	0.462163	448.301	-1.70595	0.271918	-0.757413	0.448803	1	448.301	-0.994682	0.271176	0	1	1	448.301	-0.857932	0.297566	0	1	1
RSUY_RS09260	879.71	0.604593	0.235719	0	1	1	879.71	0.22697	0.235343	0	1	1	879.71	0.609571	0.23505	0	1	1	879.71	0.120034	0.235402	0	1	1	879.71	-1.03396	0.27472	0	1	1
RSUY_RS09265	4451.88	0.910893	0.306272	0	1	1	4451.88	-1.15264	0.306416	0	1	1	4451.88	-1.20691	0.306396	0	1	1	4451.88	-2.12207	0.306654	-2.02858	0.0425015	0.181523	4451.88	-0.429947	0.309426	0	1	1
RSUY_RS09270	990.781	2.37953	0.362607	2.42556	0.0152848	0.130791	990.781	2.67654	0.361497	3.25464	0.00113536	0.010251	990.781	3.26408	0.361132	4.88487	1.03496e-06	9.9942e-06	990.781	4.71019	0.360819	8.89694	5.74058e-19	3.1371e-17	990.781	3.76585	0.369343	6.13481	8.52617e-10	1.40419e-08
RSUY_RS09275	577.369	2.00004	0.488044	1.02458	0.30556	1	577.369	1.59422	0.486555	0.193652	0.846448	1	577.369	2.47038	0.484524	2.00275	0.045204	0.161146	577.369	5.97819	0.482798	9.27551	1.76774e-20	1.07608e-18	577.369	4.6027	0.492879	6.29506	3.07273e-10	5.39299e-09
RSUY_RS09280	650.341	-0.239154	0.227898	0	1	1	650.341	0.257705	0.225319	0	1	1	650.341	0.691349	0.224756	0	1	1	650.341	0.779546	0.224805	0	1	1	650.341	1.2741	0.239869	0	1	1
RSUY_RS09285	2806.68	-0.873308	0.266011	0	1	1	2806.68	-0.0388358	0.264848	0	1	1	2806.68	0.268188	0.264703	0	1	1	2806.68	1.04174	0.264574	0	1	1	2806.68	2.46592	0.266262	3.62771	0.000285951	0.00199295
RSUY_RS09290	422.711	0.827052	0.239955	0	1	1	422.711	0.760363	0.238719	0	1	1	422.711	0.983924	0.238322	0	1	1	422.711	-0.117253	0.240067	0	1	1	422.711	0.38755	0.276583	0	1	1
RSUY_RS09295	1601.52	-0.55492	0.337232	0	1	1	1601.52	1.13879	0.334961	0	1	1	1601.52	1.539	0.33481	0.116496	0.907259	1	1601.52	1.78351	0.334791	0.846836	0.397087	1	1601.52	2.67059	0.337892	3.46441	0.000531405	0.00350552
RSUY_RS09300	973.746	-1.07957	0.147933	0	1	1	973.746	-0.314397	0.144739	0	1	1	973.746	-0.173529	0.14444	0	1	1	973.746	0.113733	0.144328	0	1	1	973.746	0.0691854	0.165173	0	1	1
RSUY_RS09305	1015.73	0.45366	0.318275	0	1	1	1015.73	2.1255	0.316264	1.97778	0.0479539	0.253976	1015.73	2.55102	0.316122	3.32473	0.000885032	0.0048365	1015.73	1.9552	0.31631	1.43909	0.150125	0.505214	1015.73	0.334618	0.344051	0	1	1
RSUY_RS09310	613.525	1.53116	0.22266	0.139934	0.888712	1	613.525	1.31716	0.221963	0	1	1	613.525	1.69714	0.221578	0.889723	0.373615	1	613.525	1.16512	0.222081	0	1	1	613.525	-0.737828	0.301731	0	1	1
RSUY_RS09315	1410.22	2.29582	0.243596	3.26697	0.00108703	0.0128441	1410.22	2.05544	0.243344	2.28255	0.0224568	0.13476	1410.22	2.38187	0.24321	3.62599	0.000287861	0.00175453	1410.22	1.2449	0.24368	0	1	1	1410.22	1.13843	0.260119	0	1	1
RSUY_RS09320	1709.35	0.713102	0.307666	0	1	1	1709.35	2.14153	0.305462	2.10021	0.0357104	0.19762	1709.35	2.4546	0.305301	3.12674	0.00176757	0.00903318	1709.35	2.36897	0.305374	2.84561	0.00443266	0.0266458	1709.35	4.43852	0.307335	9.56129	1.16294e-21	5.7067e-20
RSUY_RS09325	699.859	-0.624411	0.401477	0	1	1	699.859	0.864333	0.39506	0	1	1	699.859	1.10632	0.39467	0	1	1	699.859	2.27192	0.394075	1.95882	0.0501338	0.206947	699.859	3.75836	0.397962	5.67482	1.38836e-08	1.97533e-07
RSUY_RS09330	632.445	-1.05509	0.560426	0	1	1	632.445	0.750478	0.554275	0	1	1	632.445	0.936749	0.554023	0	1	1	632.445	2.66483	0.553427	2.10476	0.0353123	0.157384	632.445	3.19058	0.557619	3.03178	0.00243115	0.0136582
RSUY_RS09335	968.948	0.0968893	0.424363	0	1	1	968.948	1.84338	0.420366	0.816869	0.414003	1	968.948	2.00707	0.420204	1.20673	0.227537	0.65601	968.948	3.08319	0.41991	3.77029	0.000163056	0.00139775	968.948	4.04904	0.423182	6.0235	1.70685e-09	2.70899e-08
RSUY_RS09340	1339.01	-0.146863	0.478295	0	1	1	1339.01	1.50371	0.47377	0.00782363	0.993758	1	1339.01	1.51073	0.473659	0.0226454	0.981933	1	1339.01	3.73481	0.473012	4.72465	2.30512e-06	2.87185e-05	1339.01	4.97628	0.474655	7.32381	2.41021e-13	5.46731e-12
RSUY_RS09345	6061.82	0.976452	0.400867	0	1	1	6061.82	2.73731	0.40013	3.09227	0.0019863	0.0166704	6061.82	2.81649	0.400107	3.29035	0.00100061	0.00540668	6061.82	4.15028	0.40004	6.62502	3.47194e-11	8.698e-10	6061.82	5.13468	0.400563	9.07393	1.14804e-19	4.67876e-18
RSUY_RS09350	1606.59	1.36917	0.36462	0	1	1	1606.59	2.45111	0.362558	2.62333	0.00870743	0.0611415	1606.59	2.30344	0.362546	2.2161	0.0266843	0.102037	1606.59	4.03841	0.362074	7.01075	2.37049e-12	7.03684e-11	1606.59	5.29068	0.363979	10.4146	2.12783e-25	1.44123e-23
RSUY_RS09355	499.131	-0.166466	0.305548	0	1	1	499.131	0.562757	0.303066	0	1	1	499.131	1.09442	0.302592	0	1	1	499.131	0.316356	0.303277	0	1	1	499.131	0.634906	0.324944	0	1	1
RSUY_RS09360	652.8	-1.67114	0.21648	-0.79058	0.429189	1	652.8	-0.428162	0.210818	0	1	1	652.8	-0.00487051	0.210233	0	1	1	652.8	0.340612	0.210089	0	1	1	652.8	0.0256457	0.233317	0	1	1
RSUY_RS09365	1987.92	1.11393	0.430048	0	1	1	1987.92	1.82198	0.429459	0.749746	0.453408	1	1987.92	2.30643	0.429351	1.87826	0.0603457	0.20655	1987.92	1.72528	0.429476	0.524538	0.599904	1	1987.92	3.6048	0.430999	4.88355	1.04194e-06	1.09165e-05
RSUY_RS09370	1079.18	2.96002	0.256994	5.68115	1.33788e-08	4.12428e-07	1079.18	3.76417	0.255887	8.84835	8.88252e-19	1.77983e-16	1079.18	4.30796	0.255689	10.982	4.6671e-28	7.48136e-26	1079.18	3.59564	0.255942	8.18795	2.65716e-16	1.19423e-14	1079.18	1.77752	0.292572	0.948558	0.342846	1
RSUY_RS09375	273.499	-0.891519	0.366367	0	1	1	273.499	0.751382	0.356839	0	1	1	273.499	0.884082	0.356449	0	1	1	273.499	1.98696	0.355643	1.36925	0.170921	0.560214	273.499	0.275058	0.407976	0	1	1
RSUY_RS09380	723.436	-1.03506	0.518313	0	1	1	723.436	0.811969	0.514953	0	1	1	723.436	0.916492	0.514848	0	1	1	723.436	2.48787	0.514535	1.91993	0.0548672	0.222674	723.436	0.321631	0.531842	0	1	1
RSUY_RS09385	437.211	1.27159	0.318855	0	1	1	437.211	1.45766	0.317499	0	1	1	437.211	2.28437	0.31687	2.47535	0.0133105	0.0547565	437.211	1.59563	0.31737	0.301323	0.763168	1	437.211	-1.09901	0.434709	0	1	1
RSUY_RS09390	533.38	0.621908	0.166712	0	1	1	533.38	1.17733	0.16402	0	1	1	533.38	1.37771	0.163653	0	1	1	533.38	0.284463	0.165356	0	1	1	533.38	0.0734753	0.219045	0	1	1
RSUY_RS09395	2377.79	0.179861	0.262393	0	1	1	2377.79	1.96618	0.261177	1.78493	0.0742729	0.364069	2377.79	2.09387	0.261134	2.2742	0.0229538	0.0890919	2377.79	1.78052	0.261206	1.07396	0.28284	0.836899	2377.79	1.65874	0.266871	0.594827	0.551959	1
RSUY_RS09400	742.253	0.213458	0.142292	0	1	1	742.253	1.02316	0.138863	0	1	1	742.253	1.26567	0.138469	0	1	1	742.253	0.758288	0.139156	0	1	1	742.253	0.815706	0.169351	0	1	1
RSUY_RS09405	480.577	0.270029	0.569317	0	1	1	480.577	1.9125	0.566291	0.728416	0.466359	1	480.577	2.47576	0.566034	1.72385	0.0847344	0.279293	480.577	2.58244	0.566047	1.91227	0.055841	0.225663	480.577	1.3183	0.585655	0	1	1
RSUY_RS09410	149.106	1.09959	0.654177	0	1	1	149.106	3.0069	0.645743	2.33359	0.0196171	0.121078	149.106	3.48718	0.645216	3.07986	0.00207095	0.0103634	149.106	2.82312	0.64592	2.04843	0.0405175	0.174707	149.106	2.24661	0.692837	1.07762	0.281205	0.894981
RSUY_RS09415	565.828	1.07105	0.520235	0	1	1	565.828	2.72256	0.517813	2.36101	0.0182252	0.113529	565.828	3.03741	0.517667	2.96988	0.00297914	0.0142696	565.828	2.67133	0.517825	2.26202	0.0236961	0.11305	565.828	2.50425	0.529698	1.8959	0.0579737	0.230982
RSUY_RS09420	940.851	1.74626	0.481031	0.511947	0.608688	1	940.851	3.36457	0.479645	3.8874	0.000101324	0.00126235	940.851	3.72239	0.479553	4.6343	3.5815e-06	3.08664e-05	940.851	2.97216	0.479734	3.0687	0.00214991	0.0139715	940.851	2.72718	0.489118	2.50897	0.0121085	0.058581
RSUY_RS09425	326.535	2.96069	0.32507	4.49346	7.00751e-06	0.000139252	326.535	4.30547	0.320438	8.75511	2.03897e-18	3.50193e-16	326.535	4.87246	0.319924	10.5414	5.56424e-26	6.52645e-24	326.535	3.6708	0.321121	6.76008	1.37917e-11	3.72608e-10	326.535	3.34437	0.365383	5.04778	4.46964e-07	4.96408e-06
RSUY_RS09430	614.995	0.818775	0.510343	0	1	1	614.995	2.62433	0.507865	2.21385	0.0268394	0.155507	614.995	3.07318	0.507704	3.09861	0.00194432	0.00980756	614.995	2.59188	0.50787	2.14992	0.0315612	0.143322	614.995	1.80647	0.524143	0.584708	0.558744	1
RSUY_RS09435	290.965	-0.162091	0.690591	0	NA	NA	290.965	1.60455	0.685923	0.152416	NA	NA	290.965	2.14761	0.685573	0.94463	NA	NA	290.965	2.5172	0.685497	1.48389	NA	NA	290.965	0.5801	0.721859	0	NA	NA
RSUY_RS09440	798.628	-1.28368	0.208504	0	1	1	798.628	-0.73016	0.206009	0	1	1	798.628	-0.499968	0.205647	0	1	1	798.628	0.149654	0.205316	0	1	1	798.628	-0.538547	0.229438	0	1	1
RSUY_RS09445	519.222	-2.0481	0.210034	-2.60956	0.00906586	0.0835205	519.222	-1.2605	0.203637	0	1	1	519.222	-0.970807	0.202807	0	1	1	519.222	0.377721	0.201555	0	1	1	519.222	-0.685319	0.23777	0	1	1
RSUY_RS09450	223.793	-3.70347	0.366636	-6.00997	1.85561e-09	6.2403e-08	223.793	-2.85604	0.341169	-3.97469	7.04699e-05	0.000928465	223.793	-2.69195	0.338737	-3.51881	0.000433488	0.00255188	223.793	0.74862	0.330237	0	1	1	223.793	-0.512804	0.37397	0	1	1
RSUY_RS09455	458.165	0.147854	0.1897	0	1	1	458.165	0.470337	0.186762	0	1	1	458.165	1.00989	0.185862	0	1	1	458.165	0.492073	0.186697	0	1	1	458.165	0.520544	0.224196	0	1	1
RSUY_RS09460	1511.58	1.02109	0.371631	0	1	1	1511.58	2.42448	0.368728	2.5072	0.012169	0.0824236	1511.58	2.75235	0.368506	3.39845	0.000677697	0.0038073	1511.58	2.70574	0.368586	3.27125	0.00107073	0.00766244	1511.58	5.55686	0.369815	10.97	5.32853e-28	4.65907e-26
RSUY_RS09465	711.295	0.984433	0.208249	0	1	1	711.295	0.392262	0.207963	0	1	1	711.295	1.01358	0.207394	0	1	1	711.295	0.358808	0.207977	0	1	1	711.295	-1.61123	0.291469	-0.381603	0.702756	1
RSUY_RS09470	293.751	0.371108	0.341795	0	1	1	293.751	-1.3923	0.343229	0	1	1	293.751	-1.16721	0.342484	0	1	1	293.751	-1.65867	0.343808	-0.461521	0.644425	1	293.751	-2.24217	0.435331	-1.70484	0.088224	0.33172
RSUY_RS09475	610.942	0.620295	0.470246	0	1	1	610.942	-0.721123	0.47048	0	1	1	610.942	-0.367358	0.470223	0	1	1	610.942	-1.65856	0.471232	-0.336476	0.736512	1	610.942	-2.04689	0.510947	-1.07034	0.284465	0.903563
RSUY_RS09480	1422.55	1.68081	0.414732	0.435964	0.662863	1	1422.55	2.81319	0.414011	3.17187	0.0015146	0.0132914	1422.55	3.44984	0.413908	4.7108	2.46743e-06	2.20146e-05	1422.55	2.6758	0.414032	2.83988	0.00451298	0.0270948	1422.55	0.610009	0.436025	0	1	1
RSUY_RS09485	609.335	0.763463	0.258552	0	1	1	609.335	0.79141	0.257729	0	1	1	609.335	1.0671	0.257475	0	1	1	609.335	-0.0547184	0.258467	0	1	1	609.335	-1.28993	0.325596	0	1	1
RSUY_RS09490	361.095	0.0371162	0.305546	0	1	1	361.095	0.99545	0.301676	0	1	1	361.095	1.41722	0.301161	0	1	1	361.095	0.983647	0.301669	0	1	1	361.095	0.455217	0.341804	0	1	1
RSUY_RS09495	1066.06	-2.69115	0.306584	-3.88521	0.00010224	0.00157588	1066.06	-1.93723	0.304509	-1.43584	0.151047	0.642034	1066.06	-3.76057	0.306645	-7.37195	1.68146e-13	4.21152e-12	1066.06	-3.45888	0.306337	-6.39452	1.61058e-10	3.77818e-09	1066.06	-0.0214084	0.309076	0	1	1
RSUY_RS09500	40.6261	2.42495	0.51093	1.81033	0.0702441	0.461481	40.6261	3.55142	0.495663	4.13874	3.49218e-05	0.000495396	40.6261	3.54417	0.495104	4.12876	3.64724e-05	0.000266964	40.6261	2.53376	0.500823	2.06413	0.0390054	0.16914	40.6261	0.660294	0.96659	0	1	1
RSUY_RS09505	1012.92	1.77179	0.34039	0.798462	0.424603	1	1012.92	2.29264	0.339726	2.33319	0.0196384	0.121078	1012.92	2.55786	0.339619	3.11484	0.00184047	0.00931666	1012.92	2.01066	0.339809	1.50278	0.132897	0.457808	1012.92	0.75587	0.362892	0	1	1
RSUY_RS09510	421.647	-0.527275	0.322717	0	1	1	421.647	-0.801152	0.321537	0	1	1	421.647	-1.19965	0.321932	0	1	1	421.647	0.0935827	0.320453	0	1	1	421.647	0.730563	0.335481	0	1	1
RSUY_RS09520	694.932	0.347806	0.254199	0	1	1	694.932	-0.171777	0.253845	0	1	1	694.932	-0.45104	0.253946	0	1	1	694.932	0.0869504	0.253622	0	1	1	694.932	0.135123	0.273001	0	1	1
RSUY_RS09535	899.083	0.351007	0.23704	0	1	1	899.083	-0.174804	0.236747	0	1	1	899.083	-0.436416	0.236818	0	1	1	899.083	-0.0203353	0.236625	0	1	1	899.083	0.351693	0.250719	0	1	1
RSUY_RS09540	1329.6	0.0721896	0.319561	0	1	1	1329.6	0.357935	0.319114	0	1	1	1329.6	0.413871	0.319061	0	1	1	1329.6	-0.144135	0.319259	0	1	1	1329.6	-1.24983	0.340773	0	1	1
[truncated: 2,969 more rows]
