# Supplementary material for: Gene expression changes throughout the life cycle allow a bacterial plant pathogen to persist in diverse environmental habitats
Source: PLoS Pathog. 2023 Dec 19;19(12):e1011888. doi: 10.1371/journal.ppat.1011888 (PMC10763947; doi:10.1371/journal.ppat.1011888)
Supplement: S1 Table — Native pH and location (also illustrated in a map) is indicated for each water. (XLSX) [file ppat.1011888.s002.xlsx]

## Sheet: Sheet1
ST1: List of waters used in this work. Native pH and location (also illustrated in a map) is indicated for each water.
	Mineral Water		Native pH	Location or reference
	Font d’Or	A	8.1-8.9	41.860429, 2.455151
	Azufre Fountain	B	8.4-8.8	42.561222, -6.583176
	Congost River	C	8.3-8.4	41.633048, 2.288612
	Rec Sèquia ditch	D	8.2-8.4	41.729882, 1.848878
	Sil River	E	8.2-8.4	42.544268, -6.594719
	Xelín Fountain	F	8.2-8.3	41.392743, 1.935756
	Lanjarón	G	6.8-7.0	36.920797, -3.492753
