# Supplementary material for: Gene expression changes throughout the life cycle allow a bacterial plant pathogen to persist in diverse environmental habitats
Source: PLoS Pathog. 2023 Dec 19;19(12):e1011888. doi: 10.1371/journal.ppat.1011888 (PMC10763947; doi:10.1371/journal.ppat.1011888)
Supplement: S2 Table — (XLSX) [file ppat.1011888.s003.xlsx]

## Sheet: ST2. soil
ST2. Chemical analysis of the natural soil used in the study.
Soil chemical analysis
Location: 41.654514, 2.203791
Measured parameters	Result	Unit	Method	Evaluation
pH	7.1	pH	Potentiometry	Neutral
C.E.	0.352	dS/m	Electrometry
Oxidable organic matter	4.67	%	Walkley.Black	Very high
Calcium carbonate equivalent	<5	% CaCO3 smn	Official Methods of Analysis M.A.P.A 1993	Inappreciable or non-calcareous
N-NO3	49.47	mg/Kg	Colorimetry	High
P Olsen	163	mg/Kg	Spectrophotometry UV-VIS	Very high
K (Ammonium acetate extraction)	576	mg/Kg	PNTS-009/ICP-MS	Very high
Mg (Ammonium acetate extraction)	300	mg/Kg	PNTS-009/ICP-MS	High
Ca (ExAmmonium acetate extraction)	1322	mg/Kg	PNTS-009/ICP-MS	Medium
Na (Ammonium acetate extraction)	40	mg/Kg	PNTS-009/ICP-MS	Not saline
S (Removable)	66	mg/Kg	ICP-MS	Medium
B (Removable)	1.06	mg/Kg	ICP-MS	High
Fe (Removable)	0.91	mg/Kg	ICP-MS	Low
Mn (Removable)	3.8	mg/Kg	ICP-MS	High
Zn (Removable)	2.17	mg/Kg	ICP-MS	High
Cu (Removable)	0.66	mg/Kg	ICP-MS	Medium
Mo (Removable)	0.02	mg/Kg	ICP-MS	Medium
Sand	61.2	%	USDA
Slime	17.4	%	USDA
Clay	21.4	%	USDA
