# Supplementary material for: Gene expression changes throughout the life cycle allow a bacterial plant pathogen to persist in diverse environmental habitats
Source: PLoS Pathog. 2023 Dec 19;19(12):e1011888. doi: 10.1371/journal.ppat.1011888 (PMC10763947; doi:10.1371/journal.ppat.1011888)
Supplement: S3 Table — (XLSX) [file ppat.1011888.s004.xlsx]

## Sheet: ST3
ST3: List of genes correspoding to the intersections shown in the UpsetR plots (Figure 1 B, D).
	UPREGULATED				DOWNREGULATED
	Intersection	Total genes	Genes		Intersection	Total genes	Genes
	Apoplast Early xylem Late_xylem Soil Water	12	RSUY_RS25070		Apoplast Early xylem Late_xylem Soil Water	18	RSUY_RS07430
			RSUY_RS19880				RSUY_RS16090
			RSUY_RS09425				RSUY_RS22935
			RSUY_RS06590				RSUY_RS22950
			RSUY_RS25055				RSUY_RS00965
			RSUY_RS16230				RSUY_RS18995
			RSUY_RS23710				RSUY_RS08205
			RSUY_RS22455				RSUY_RS20280
			RSUY_RS21650				RSUY_RS22945
			RSUY_RS21640				RSUY_RS00950
			RSUY_RS21645				RSUY_RS00955
			RSUY_RS08440				RSUY_RS02010
	Apoplast Early xylem Late_xylem Water	68	RSUY_RS25300				RSUY_RS08215
			RSUY_RS19795				RSUY_RS08145
			RSUY_RS24305				RSUY_RS20285
			RSUY_RS17125				RSUY_RS22940
			RSUY_RS01220				RSUY_RS08200
			RSUY_RS16805				RSUY_RS02005
			RSUY_RS15860		Apoplast Early xylem Late_xylem Water	6	RSUY_RS08155
			RSUY_RS24830				RSUY_RS05765
			RSUY_RS04600				RSUY_RS01980
			RSUY_RS17160				RSUY_RS12010
			RSUY_RS03420				RSUY_RS08225
			RSUY_RS24615				RSUY_RS19000
			RSUY_RS16810		Apoplast Early xylem Late_xylem Soil	9	RSUY_RS01665
			RSUY_RS22735				RSUY_RS21220
			RSUY_RS25110				RSUY_RS18700
			RSUY_RS24325				RSUY_RS18685
			RSUY_RS19850				RSUY_RS13465
			RSUY_RS12695				RSUY_RS08220
			RSUY_RS03740				RSUY_RS19300
			RSUY_RS25370				RSUY_RS18680
			RSUY_RS22430				RSUY_RS18710
			RSUY_RS10755		Apoplast Late_xylem Soil Water	2	RSUY_RS06230
			RSUY_RS22730				RSUY_RS06225
			RSUY_RS16815		Early xylem Late_xylem Soil Water	39	RSUY_RS02110
			RSUY_RS19675				RSUY_RS20345
			RSUY_RS19890				RSUY_RS22930
			RSUY_RS21275				RSUY_RS20290
			RSUY_RS19705				RSUY_RS02235
			RSUY_RS05205				RSUY_RS00810
			RSUY_RS19535				RSUY_RS20330
			RSUY_RS05110				RSUY_RS07935
			RSUY_RS16285				RSUY_RS20310
			RSUY_RS19790				RSUY_RS02265
			RSUY_RS09370				RSUY_RS07940
			RSUY_RS19770				RSUY_RS20340
			RSUY_RS16190				RSUY_RS02290
			RSUY_RS25475				RSUY_RS20350
			RSUY_RS16880				RSUY_RS00820
			RSUY_RS22340				RSUY_RS00830
			RSUY_RS21630				RSUY_RS12520
			RSUY_RS25260				RSUY_RS20300
			RSUY_RS19650				RSUY_RS08545
			RSUY_RS03710				RSUY_RS09165
			RSUY_RS22150				RSUY_RS25135
			RSUY_RS16550				RSUY_RS05215
			RSUY_RS01420				RSUY_RS20335
			RSUY_RS05265				RSUY_RS20325
			RSUY_RS25295				RSUY_RS02250
			RSUY_RS24620				RSUY_RS11940
			RSUY_RS16790				RSUY_RS00805
			RSUY_RS19690				RSUY_RS20305
			RSUY_RS21820				RSUY_RS20320
			RSUY_RS13265				RSUY_RS20295
			RSUY_RS16785				RSUY_RS02280
			RSUY_RS19920				RSUY_RS11935
			RSUY_RS05605				RSUY_RS11640
			RSUY_RS19550				RSUY_RS14090
			RSUY_RS23745				RSUY_RS00960
			RSUY_RS05630				RSUY_RS02105
			RSUY_RS19710				RSUY_RS11295
			RSUY_RS19915				RSUY_RS16530
			RSUY_RS21625				RSUY_RS02195
			RSUY_RS25235		Apoplast Early xylem Late_xylem	23	RSUY_RS05875
			RSUY_RS22080				RSUY_RS04305
			RSUY_RS15880				RSUY_RS02845
			RSUY_RS19680				RSUY_RS20890
			RSUY_RS08775				RSUY_RS15365
			RSUY_RS23410				RSUY_RS13480
	Apoplast Early xylem Late_xylem Soil	8	RSUY_RS12755				RSUY_RS23040
			RSUY_RS01075				RSUY_RS01655
			RSUY_RS04790				RSUY_RS07705
			RSUY_RS24915				RSUY_RS23045
			RSUY_RS05940				RSUY_RS10400
			RSUY_RS16950				RSUY_RS00390
			RSUY_RS01880				RSUY_RS02860
			RSUY_RS07475				RSUY_RS11950
	Early xylem Late_xylem Soil Water	25	RSUY_RS10860				RSUY_RS12230
			RSUY_RS09840				RSUY_RS13345
			RSUY_RS22145				RSUY_RS09450
			RSUY_RS21810				RSUY_RS15600
			RSUY_RS21350				RSUY_RS07070
			RSUY_RS02725				RSUY_RS04755
			RSUY_RS06800				RSUY_RS02840
			RSUY_RS09725				RSUY_RS08135
			RSUY_RS12035				RSUY_RS20895
			RSUY_RS01825		Apoplast Early xylem Soil	4	RSUY_RS01975
			RSUY_RS21815				RSUY_RS18690
			RSUY_RS12020				RSUY_RS18660
			RSUY_RS21575				RSUY_RS08150
			RSUY_RS21345		Apoplast Late_xylem Water	3	RSUY_RS23165
			RSUY_RS22130				RSUY_RS09495
			RSUY_RS20860				RSUY_RS20695
			RSUY_RS25460		Apoplast Late_xylem Soil	2	RSUY_RS22845
			RSUY_RS09845				RSUY_RS19315
			RSUY_RS05005		Apoplast Soil Water	7	RSUY_RS01990
			RSUY_RS05065				RSUY_RS08210
			RSUY_RS24995				RSUY_RS21215
			RSUY_RS22125				RSUY_RS06240
			RSUY_RS06790				RSUY_RS06245
			RSUY_RS20500				RSUY_RS02000
			RSUY_RS25360				RSUY_RS08195
	Apoplast Early xylem Late_xylem	18	RSUY_RS16910		Early xylem Late_xylem Water	43	RSUY_RS08525
			RSUY_RS16895				RSUY_RS23200
			RSUY_RS07350				RSUY_RS02185
			RSUY_RS17290				RSUY_RS13585
			RSUY_RS06505				RSUY_RS02230
			RSUY_RS16030				RSUY_RS03665
			RSUY_RS12905				RSUY_RS02225
			RSUY_RS24190				RSUY_RS10330
			RSUY_RS19865				RSUY_RS02095
			RSUY_RS17285				RSUY_RS02200
			RSUY_RS16720				RSUY_RS02925
			RSUY_RS08665				RSUY_RS09010
			RSUY_RS02800				RSUY_RS08530
			RSUY_RS12900				RSUY_RS13580
			RSUY_RS18920				RSUY_RS02220
			RSUY_RS19595				RSUY_RS02260
			RSUY_RS17265				RSUY_RS23295
			RSUY_RS16830				RSUY_RS08535
	Apoplast Early xylem Water	1	RSUY_RS19685				RSUY_RS02100
	Apoplast Early xylem Soil	2	RSUY_RS08455				RSUY_RS02175
			RSUY_RS19540				RSUY_RS02170
	Apoplast Late_xylem Water	1	RSUY_RS22280				RSUY_RS11330
	Apoplast Late_xylem Soil	2	RSUY_RS24135				RSUY_RS12480
			RSUY_RS08445				RSUY_RS02275
	Apoplast Soil Water	2	RSUY_RS15470				RSUY_RS10025
			RSUY_RS19670				RSUY_RS02240
	Early xylem Late_xylem Water	98	RSUY_RS22445				RSUY_RS02315
			RSUY_RS19885				RSUY_RS02320
			RSUY_RS22830				RSUY_RS12845
			RSUY_RS24565				RSUY_RS02205
			RSUY_RS05100				RSUY_RS11585
			RSUY_RS21395				RSUY_RS11660
			RSUY_RS19430				RSUY_RS10165
			RSUY_RS06735				RSUY_RS02210
			RSUY_RS19785				RSUY_RS07180
			RSUY_RS08305				RSUY_RS10325
			RSUY_RS08310				RSUY_RS10810
			RSUY_RS16865				RSUY_RS02245
			RSUY_RS11790				RSUY_RS02285
			RSUY_RS05315				RSUY_RS15030
			RSUY_RS21995				RSUY_RS00815
			RSUY_RS19945				RSUY_RS02215
			RSUY_RS01230				RSUY_RS03200
			RSUY_RS22415		Early xylem Late_xylem Soil	1	RSUY_RS25245
			RSUY_RS22400		Early xylem Soil Water	1	RSUY_RS13195
			RSUY_RS22765		Late_xylem Soil Water	17	RSUY_RS00045
			RSUY_RS17140				RSUY_RS24230
			RSUY_RS09750				RSUY_RS04185
			RSUY_RS25155				RSUY_RS22045
			RSUY_RS20070				RSUY_RS13640
			RSUY_RS22640				RSUY_RS12805
			RSUY_RS19740				RSUY_RS21030
			RSUY_RS17090				RSUY_RS02030
			RSUY_RS24635				RSUY_RS20315
			RSUY_RS22485				RSUY_RS02295
			RSUY_RS22535				RSUY_RS07775
			RSUY_RS18320				RSUY_RS11915
			RSUY_RS17145				RSUY_RS20355
			RSUY_RS08465				RSUY_RS05210
			RSUY_RS03750				RSUY_RS22005
			RSUY_RS03310				RSUY_RS09045
			RSUY_RS17605				RSUY_RS07860
			RSUY_RS19635		Apoplast Early xylem	2	RSUY_RS01125
			RSUY_RS22630				RSUY_RS00210
			RSUY_RS20360		Apoplast Late_xylem	16	RSUY_RS25025
			RSUY_RS22625				RSUY_RS17045
			RSUY_RS19960				RSUY_RS20270
			RSUY_RS00315				RSUY_RS23155
			RSUY_RS22260				RSUY_RS20915
			RSUY_RS16265				RSUY_RS20935
			RSUY_RS20730				RSUY_RS23145
			RSUY_RS00515				RSUY_RS13000
			RSUY_RS17695				RSUY_RS12015
			RSUY_RS19810				RSUY_RS15445
			RSUY_RS21595				RSUY_RS24530
			RSUY_RS21635				RSUY_RS14805
			RSUY_RS20375				RSUY_RS23160
			RSUY_RS20135				RSUY_RS22905
			RSUY_RS19820				RSUY_RS17040
			RSUY_RS21070				RSUY_RS14720
			RSUY_RS16250		Apoplast Water	4	RSUY_RS23150
			RSUY_RS12830				RSUY_RS10975
			RSUY_RS14470				RSUY_RS08190
			RSUY_RS19950				RSUY_RS08185
			RSUY_RS22690		Apoplast Soil	16	RSUY_RS15175
			RSUY_RS21375				RSUY_RS19285
			RSUY_RS17620				RSUY_RS21230
			RSUY_RS22785				RSUY_RS06235
			RSUY_RS24320				RSUY_RS15310
			RSUY_RS19725				RSUY_RS03590
			RSUY_RS11065				RSUY_RS19310
			RSUY_RS11735				RSUY_RS17790
			RSUY_RS17600				RSUY_RS18675
			RSUY_RS25375				RSUY_RS19320
			RSUY_RS16185				RSUY_RS12140
			RSUY_RS23100				RSUY_RS21225
			RSUY_RS22770				RSUY_RS00945
			RSUY_RS25100				RSUY_RS11045
			RSUY_RS19940				RSUY_RS18670
			RSUY_RS22425				RSUY_RS17775
			RSUY_RS18345		Early xylem Late_xylem	27	RSUY_RS00010
			RSUY_RS22700				RSUY_RS20875
			RSUY_RS21455				RSUY_RS20665
			RSUY_RS18615				RSUY_RS13855
			RSUY_RS22395				RSUY_RS17850
			RSUY_RS22360				RSUY_RS00915
			RSUY_RS03745				RSUY_RS14120
			RSUY_RS25190				RSUY_RS15645
			RSUY_RS16855				RSUY_RS10180
			RSUY_RS10720				RSUY_RS13115
			RSUY_RS21860				RSUY_RS00910
			RSUY_RS05130				RSUY_RS08815
			RSUY_RS16860				RSUY_RS03335
			RSUY_RS24205				RSUY_RS18300
			RSUY_RS20740				RSUY_RS08940
			RSUY_RS19935				RSUY_RS02395
			RSUY_RS00345				RSUY_RS11645
			RSUY_RS05095				RSUY_RS12415
			RSUY_RS19730				RSUY_RS13395
			RSUY_RS04240				RSUY_RS12205
			RSUY_RS19450				RSUY_RS14660
			RSUY_RS21795				RSUY_RS13850
			RSUY_RS25060				RSUY_RS09670
			RSUY_RS18580				RSUY_RS13965
	Early xylem Late_xylem Soil	14	RSUY_RS10865				RSUY_RS22095
			RSUY_RS15240				RSUY_RS13990
			RSUY_RS15895				RSUY_RS01510
			RSUY_RS10875		Early xylem Soil	1	RSUY_RS18595
			RSUY_RS08375		Late_xylem Water	149	RSUY_RS04020
			RSUY_RS08380				RSUY_RS10540
			RSUY_RS24480				RSUY_RS07905
			RSUY_RS16490				RSUY_RS11285
			RSUY_RS18010				RSUY_RS10550
			RSUY_RS17955				RSUY_RS13940
			RSUY_RS11175				RSUY_RS24645
			RSUY_RS07985				RSUY_RS11110
			RSUY_RS09910				RSUY_RS05370
			RSUY_RS08370				RSUY_RS02070
	Early xylem Soil Water	3	RSUY_RS03775				RSUY_RS18180
			RSUY_RS20080				RSUY_RS11610
			RSUY_RS09775				RSUY_RS24145
	Late_xylem Soil Water	6	RSUY_RS01730				RSUY_RS09955
			RSUY_RS09460				RSUY_RS11275
			RSUY_RS12700				RSUY_RS02270
			RSUY_RS07470				RSUY_RS14080
			RSUY_RS09345				RSUY_RS09025
			RSUY_RS09270				RSUY_RS10310
	Apoplast Early xylem	2	RSUY_RS17295				RSUY_RS08945
			RSUY_RS10220				RSUY_RS07735
	Apoplast Late_xylem	10	RSUY_RS15180				RSUY_RS08000
			RSUY_RS19425				RSUY_RS08425
			RSUY_RS00535				RSUY_RS07645
			RSUY_RS00470				RSUY_RS02115
			RSUY_RS22410				RSUY_RS06610
			RSUY_RS00305				RSUY_RS00280
			RSUY_RS18910				RSUY_RS02190
			RSUY_RS11075				RSUY_RS14665
			RSUY_RS18915				RSUY_RS09150
			RSUY_RS19855				RSUY_RS07660
	Apoplast Soil	14	RSUY_RS11545				RSUY_RS11635
			RSUY_RS10420				RSUY_RS14270
			RSUY_RS12235				RSUY_RS13200
			RSUY_RS24885				RSUY_RS06355
			RSUY_RS07955				RSUY_RS05420
			RSUY_RS08450				RSUY_RS13215
			RSUY_RS08500				RSUY_RS08055
			RSUY_RS18275				RSUY_RS08410
			RSUY_RS01875				RSUY_RS04405
			RSUY_RS11080				RSUY_RS07125
			RSUY_RS04795				RSUY_RS07770
			RSUY_RS00975				RSUY_RS02120
			RSUY_RS16725				RSUY_RS07270
			RSUY_RS01735				RSUY_RS05550
	Early xylem Late_xylem	94	RSUY_RS05220				RSUY_RS05380
			RSUY_RS05310				RSUY_RS14240
			RSUY_RS03755				RSUY_RS07550
			RSUY_RS25015				RSUY_RS12215
			RSUY_RS14815				RSUY_RS03345
			RSUY_RS22680				RSUY_RS06620
			RSUY_RS23935				RSUY_RS08420
			RSUY_RS21480				RSUY_RS13635
			RSUY_RS22365				RSUY_RS05415
			RSUY_RS09755				RSUY_RS12515
			RSUY_RS09920				RSUY_RS07160
			RSUY_RS21420				RSUY_RS11570
			RSUY_RS04890				RSUY_RS03790
			RSUY_RS05235				RSUY_RS15695
			RSUY_RS05270				RSUY_RS05525
			RSUY_RS15845				RSUY_RS02065
			RSUY_RS12545				RSUY_RS11600
			RSUY_RS17630				RSUY_RS11220
			RSUY_RS00510				RSUY_RS02255
			RSUY_RS21380				RSUY_RS02300
			RSUY_RS10760				RSUY_RS07290
			RSUY_RS25125				RSUY_RS03490
			RSUY_RS05120				RSUY_RS19210
			RSUY_RS17615				RSUY_RS02080
			RSUY_RS24860				RSUY_RS10160
			RSUY_RS05685				RSUY_RS00825
			RSUY_RS18445				RSUY_RS11575
			RSUY_RS09500				RSUY_RS02165
			RSUY_RS04245				RSUY_RS07880
			RSUY_RS01460				RSUY_RS02305
			RSUY_RS20010				RSUY_RS18065
			RSUY_RS05195				RSUY_RS07165
			RSUY_RS18540				RSUY_RS02660
			RSUY_RS21540				RSUY_RS08330
			RSUY_RS18110				RSUY_RS11310
			RSUY_RS13810				RSUY_RS09145
			RSUY_RS06740				RSUY_RS04325
			RSUY_RS05160				RSUY_RS13125
			RSUY_RS04295				RSUY_RS15655
			RSUY_RS24875				RSUY_RS11615
			RSUY_RS21475				RSUY_RS08045
			RSUY_RS20000				RSUY_RS05935
			RSUY_RS18905				RSUY_RS24650
			RSUY_RS06750				RSUY_RS04440
			RSUY_RS23205				RSUY_RS07195
			RSUY_RS17325				RSUY_RS11300
			RSUY_RS08735				RSUY_RS07825
			RSUY_RS03865				RSUY_RS11595
			RSUY_RS23890				RSUY_RS08095
			RSUY_RS22865				RSUY_RS10545
			RSUY_RS20810				RSUY_RS11590
			RSUY_RS22775				RSUY_RS10335
			RSUY_RS03985				RSUY_RS18070
			RSUY_RS19975				RSUY_RS14300
			RSUY_RS17625				RSUY_RS22710
			RSUY_RS24000				RSUY_RS02075
			RSUY_RS19995				RSUY_RS07545
			RSUY_RS00585				RSUY_RS02180
			RSUY_RS17350				RSUY_RS11340
			RSUY_RS09420				RSUY_RS15715
			RSUY_RS20510				RSUY_RS00795
			RSUY_RS05200				RSUY_RS02085
			RSUY_RS22320				RSUY_RS06605
			RSUY_RS00995				RSUY_RS04680
			RSUY_RS19100				RSUY_RS11290
			RSUY_RS17940				RSUY_RS11665
			RSUY_RS24345				RSUY_RS08580
			RSUY_RS13010				RSUY_RS03495
			RSUY_RS25160				RSUY_RS12850
			RSUY_RS22755				RSUY_RS09050
			RSUY_RS16245				RSUY_RS10170
			RSUY_RS22575				RSUY_RS10560
			RSUY_RS16035				RSUY_RS08270
			RSUY_RS06745				RSUY_RS08335
			RSUY_RS01300				RSUY_RS07295
			RSUY_RS00035				RSUY_RS02620
			RSUY_RS08770				RSUY_RS02060
			RSUY_RS06550				RSUY_RS04560
			RSUY_RS15680				RSUY_RS09005
			RSUY_RS22380				RSUY_RS00800
			RSUY_RS25365				RSUY_RS02350
			RSUY_RS05165				RSUY_RS02325
			RSUY_RS16275				RSUY_RS07840
			RSUY_RS14150				RSUY_RS07975
			RSUY_RS05135				RSUY_RS12685
			RSUY_RS05240				RSUY_RS07190
			RSUY_RS21050				RSUY_RS02090
			RSUY_RS09700				RSUY_RS15580
			RSUY_RS06755				RSUY_RS09020
			RSUY_RS01465				RSUY_RS06615
			RSUY_RS22780				RSUY_RS11580
			RSUY_RS04260				RSUY_RS12705
			RSUY_RS09220				RSUY_RS08520
			RSUY_RS21440				RSUY_RS08060
	Early xylem Water	1	RSUY_RS19775				RSUY_RS08325
	Early xylem Soil	5	RSUY_RS01970				RSUY_RS07185
			RSUY_RS08560				RSUY_RS08415
			RSUY_RS00710				RSUY_RS02310
			RSUY_RS08290				RSUY_RS11630
			RSUY_RS15890				RSUY_RS03650
	Late_xylem Water	15	RSUY_RS22645				RSUY_RS11620
			RSUY_RS05125				RSUY_RS12375
			RSUY_RS19860				RSUY_RS13220
			RSUY_RS24570				RSUY_RS12370
			RSUY_RS19830		Late_xylem Soil	9	RSUY_RS24970
			RSUY_RS05575				RSUY_RS16370
			RSUY_RS19875				RSUY_RS25250
			RSUY_RS19130				RSUY_RS23875
			RSUY_RS21690				RSUY_RS20255
			RSUY_RS22745				RSUY_RS19215
			RSUY_RS05115				RSUY_RS18985
			RSUY_RS25330				RSUY_RS16385
			RSUY_RS24290				RSUY_RS20275
			RSUY_RS10480		Soil Water	22	RSUY_RS00015
			RSUY_RS22385				RSUY_RS16465
	Late_xylem Soil	15	RSUY_RS14475				RSUY_RS22210
			RSUY_RS21885				RSUY_RS01995
			RSUY_RS14965				RSUY_RS15300
			RSUY_RS14900				RSUY_RS13130
			RSUY_RS09320				RSUY_RS04415
			RSUY_RS16240				RSUY_RS09065
			RSUY_RS18855				RSUY_RS03140
			RSUY_RS12560				RSUY_RS09060
			RSUY_RS01535				RSUY_RS09990
			RSUY_RS10850				RSUY_RS11565
			RSUY_RS01040				RSUY_RS02700
			RSUY_RS16485				RSUY_RS08950
			RSUY_RS06145				RSUY_RS10210
			RSUY_RS17950				RSUY_RS07435
			RSUY_RS19415				RSUY_RS06180
	Soil Water	24	RSUY_RS22140				RSUY_RS09055
			RSUY_RS16650				RSUY_RS02980
			RSUY_RS09735				RSUY_RS04410
			RSUY_RS21685				RSUY_RS08550
			RSUY_RS21805				RSUY_RS10800
			RSUY_RS19075		Apoplast	61	RSUY_RS16570
			RSUY_RS00240				RSUY_RS20625
			RSUY_RS00530				RSUY_RS17560
			RSUY_RS12030				RSUY_RS09645
			RSUY_RS00175				RSUY_RS14495
			RSUY_RS12885				RSUY_RS18750
			RSUY_RS12040				RSUY_RS20580
			RSUY_RS09340				RSUY_RS18900
			RSUY_RS09275				RSUY_RS00395
			RSUY_RS17885				RSUY_RS19050
			RSUY_RS02730				RSUY_RS13915
			RSUY_RS12025				RSUY_RS18230
			RSUY_RS15370				RSUY_RS04925
			RSUY_RS01105				RSUY_RS06695
			RSUY_RS21680				RSUY_RS17770
			RSUY_RS10090				RSUY_RS23185
			RSUY_RS09335				RSUY_RS25470
			RSUY_RS09350				RSUY_RS20540
			RSUY_RS22120				RSUY_RS21315
	Apoplast	84	RSUY_RS24610				RSUY_RS02370
			RSUY_RS04905				RSUY_RS12150
			RSUY_RS12425				RSUY_RS20900
			RSUY_RS04620				RSUY_RS06280
			RSUY_RS16765				RSUY_RS16100
			RSUY_RS10980				RSUY_RS22085
			RSUY_RS17270				RSUY_RS11960
			RSUY_RS24950				RSUY_RS02770
			RSUY_RS16835				RSUY_RS12585
			RSUY_RS02065				RSUY_RS22900
			RSUY_RS04630				RSUY_RS20950
			RSUY_RS06700				RSUY_RS18975
			RSUY_RS14055				RSUY_RS08180
			RSUY_RS16775				RSUY_RS17465
			RSUY_RS03820				RSUY_RS14515
			RSUY_RS19480				RSUY_RS06865
			RSUY_RS19015				RSUY_RS11485
			RSUY_RS16770				RSUY_RS17550
			RSUY_RS19665				RSUY_RS21000
			RSUY_RS22435				RSUY_RS20700
			RSUY_RS12490				RSUY_RS23170
			RSUY_RS06060				RSUY_RS24435
			RSUY_RS24350				RSUY_RS02680
			RSUY_RS13020				RSUY_RS05870
			RSUY_RS07825				RSUY_RS15320
			RSUY_RS07830				RSUY_RS11415
			RSUY_RS07845				RSUY_RS18885
			RSUY_RS04625				RSUY_RS22925
			RSUY_RS05610				RSUY_RS09965
			RSUY_RS10000				RSUY_RS17460
			RSUY_RS14075				RSUY_RS19400
			RSUY_RS16900				RSUY_RS20920
			RSUY_RS07840				RSUY_RS12995
			RSUY_RS06970				RSUY_RS19085
			RSUY_RS15085				RSUY_RS18570
			RSUY_RS12270				RSUY_RS11185
			RSUY_RS07835				RSUY_RS20865
			RSUY_RS16780				RSUY_RS20905
			RSUY_RS21790				RSUY_RS20585
			RSUY_RS16875				RSUY_RS20925
			RSUY_RS17280				RSUY_RS04840
			RSUY_RS01795				RSUY_RS22895
			RSUY_RS16735		Early xylem	1	RSUY_RS08640
			RSUY_RS03815		Late_xylem	83	RSUY_RS00265
			RSUY_RS16740				RSUY_RS15350
			RSUY_RS17275				RSUY_RS10610
			RSUY_RS12475				RSUY_RS13665
			RSUY_RS23740				RSUY_RS09950
			RSUY_RS16915				RSUY_RS04765
			RSUY_RS14080				RSUY_RS06020
			RSUY_RS16730				RSUY_RS18775
			RSUY_RS04635				RSUY_RS19250
			RSUY_RS16885				RSUY_RS15875
			RSUY_RS15870				RSUY_RS20940
			RSUY_RS16890				RSUY_RS14035
			RSUY_RS17260				RSUY_RS16085
			RSUY_RS16905				RSUY_RS07885
			RSUY_RS25115				RSUY_RS13745
			RSUY_RS23195				RSUY_RS03105
			RSUY_RS07105				RSUY_RS22725
			RSUY_RS16825				RSUY_RS00300
			RSUY_RS16760				RSUY_RS07230
			RSUY_RS24120				RSUY_RS13670
			RSUY_RS11385				RSUY_RS18285
			RSUY_RS00465				RSUY_RS24550
			RSUY_RS16755				RSUY_RS18060
			RSUY_RS16820				RSUY_RS08100
			RSUY_RS00490				RSUY_RS11955
			RSUY_RS08480				RSUY_RS19195
			RSUY_RS21785				RSUY_RS16575
			RSUY_RS16750				RSUY_RS19905
			RSUY_RS01935				RSUY_RS02580
			RSUY_RS07295				RSUY_RS24950
			RSUY_RS16745				RSUY_RS00275
			RSUY_RS24625				RSUY_RS20685
			RSUY_RS12265				RSUY_RS16450
			RSUY_RS12635				RSUY_RS12335
			RSUY_RS07300				RSUY_RS10155
			RSUY_RS02810				RSUY_RS03070
			RSUY_RS03185				RSUY_RS06390
			RSUY_RS07335				RSUY_RS16705
			RSUY_RS06785				RSUY_RS04770
			RSUY_RS22440				RSUY_RS20260
			RSUY_RS02420				RSUY_RS22825
	Early xylem	2	RSUY_RS22345				RSUY_RS01425
			RSUY_RS00990				RSUY_RS12345
	Late_xylem	121	RSUY_RS09315				RSUY_RS00135
			RSUY_RS23515				RSUY_RS20790
			RSUY_RS05755				RSUY_RS05520
			RSUY_RS04290				RSUY_RS20385
			RSUY_RS09480				RSUY_RS24850
			RSUY_RS01865				RSUY_RS20265
			RSUY_RS05330				RSUY_RS12615
			RSUY_RS00310				RSUY_RS09945
			RSUY_RS03315				RSUY_RS09035
			RSUY_RS07340				RSUY_RS16445
			RSUY_RS13025				RSUY_RS06170
			RSUY_RS08400				RSUY_RS07830
			RSUY_RS20470				RSUY_RS09940
			RSUY_RS20095				RSUY_RS19200
			RSUY_RS07875				RSUY_RS06570
			RSUY_RS19925				RSUY_RS05530
			RSUY_RS13280				RSUY_RS06560
			RSUY_RS14570				RSUY_RS22205
			RSUY_RS04590				RSUY_RS15485
			RSUY_RS22910				RSUY_RS12350
			RSUY_RS18795				RSUY_RS20690
			RSUY_RS21160				RSUY_RS05140
			RSUY_RS22010				RSUY_RS15330
			RSUY_RS10215				RSUY_RS19205
			RSUY_RS10485				RSUY_RS05490
			RSUY_RS21515				RSUY_RS15635
			RSUY_RS17610				RSUY_RS06160
			RSUY_RS13805				RSUY_RS02500
			RSUY_RS08715				RSUY_RS23310
			RSUY_RS15785				RSUY_RS02760
			RSUY_RS18030				RSUY_RS24655
			RSUY_RS00555				RSUY_RS09170
			RSUY_RS10735				RSUY_RS10900
			RSUY_RS16235				RSUY_RS05145
			RSUY_RS15165				RSUY_RS24245
			RSUY_RS06500				RSUY_RS08130
			RSUY_RS06545				RSUY_RS12330
			RSUY_RS05155				RSUY_RS03510
			RSUY_RS01905				RSUY_RS12070
			RSUY_RS09305				RSUY_RS12340
			RSUY_RS25075		Water	120	RSUY_RS09015
			RSUY_RS11515				RSUY_RS10815
			RSUY_RS05680				RSUY_RS10320
			RSUY_RS16630				RSUY_RS02515
			RSUY_RS09505				RSUY_RS08050
			RSUY_RS20480				RSUY_RS07170
			RSUY_RS22695				RSUY_RS04645
			RSUY_RS16290				RSUY_RS08405
			RSUY_RS00860				RSUY_RS06880
			RSUY_RS05920				RSUY_RS15025
			RSUY_RS25035				RSUY_RS03130
			RSUY_RS05090				RSUY_RS00570
			RSUY_RS22995				RSUY_RS08030
			RSUY_RS01840				RSUY_RS21365
			RSUY_RS17595				RSUY_RS23540
			RSUY_RS09095				RSUY_RS08005
			RSUY_RS04730				RSUY_RS09030
			RSUY_RS15665				RSUY_RS08035
			RSUY_RS19465				RSUY_RS02710
			RSUY_RS00030				RSUY_RS11705
			RSUY_RS07850				RSUY_RS19095
			RSUY_RS08115				RSUY_RS02705
			RSUY_RS05325				RSUY_RS07560
			RSUY_RS22760				RSUY_RS08075
			RSUY_RS22550				RSUY_RS07980
			RSUY_RS05245				RSUY_RS04400
			RSUY_RS04270				RSUY_RS00005
			RSUY_RS20455				RSUY_RS02650
			RSUY_RS12365				RSUY_RS06400
			RSUY_RS25150				RSUY_RS15735
			RSUY_RS14985				RSUY_RS15400
			RSUY_RS19980				RSUY_RS12395
			RSUY_RS05185				RSUY_RS09870
			RSUY_RS08810				RSUY_RS04970
			RSUY_RS12950				RSUY_RS06975
			RSUY_RS20410				RSUY_RS03655
			RSUY_RS20450				RSUY_RS04195
			RSUY_RS19500				RSUY_RS11835
			RSUY_RS16050				RSUY_RS04345
			RSUY_RS20005				RSUY_RS11625
			RSUY_RS11785				RSUY_RS12440
			RSUY_RS21495				RSUY_RS04045
			RSUY_RS04225				RSUY_RS14620
			RSUY_RS22245				RSUY_RS05950
			RSUY_RS00750				RSUY_RS00090
			RSUY_RS23030				RSUY_RS02555
			RSUY_RS21525				RSUY_RS04945
			RSUY_RS16220				RSUY_RS04100
			RSUY_RS14880				RSUY_RS18055
			RSUY_RS24605				RSUY_RS07630
			RSUY_RS05170				RSUY_RS06555
			RSUY_RS05600				RSUY_RS08080
			RSUY_RS17315				RSUY_RS07760
			RSUY_RS04285				RSUY_RS04445
			RSUY_RS24410				RSUY_RS07740
			RSUY_RS09430				RSUY_RS03645
			RSUY_RS21460				RSUY_RS07555
			RSUY_RS17135				RSUY_RS04685
			RSUY_RS11405				RSUY_RS03515
			RSUY_RS05285				RSUY_RS05375
			RSUY_RS16660				RSUY_RS02645
			RSUY_RS02615				RSUY_RS13795
			RSUY_RS06480				RSUY_RS10805
			RSUY_RS17490				RSUY_RS03660
			RSUY_RS05645				RSUY_RS13710
			RSUY_RS20030				RSUY_RS06415
			RSUY_RS00040				RSUY_RS12210
			RSUY_RS19835				RSUY_RS17495
			RSUY_RS03765				RSUY_RS11605
			RSUY_RS22750				RSUY_RS11255
			RSUY_RS00440				RSUY_RS18075
			RSUY_RS14480				RSUY_RS14230
			RSUY_RS17650				RSUY_RS14225
			RSUY_RS10435				RSUY_RS04040
			RSUY_RS05250				RSUY_RS13135
			RSUY_RS20800				RSUY_RS13120
			RSUY_RS23335				RSUY_RS04470
			RSUY_RS08720				RSUY_RS02520
			RSUY_RS21730				RSUY_RS08025
			RSUY_RS17155				RSUY_RS03250
			RSUY_RS04160				RSUY_RS07485
	Water	18	RSUY_RS19610				RSUY_RS11280
			RSUY_RS16975				RSUY_RS07225
			RSUY_RS00170				RSUY_RS06925
			RSUY_RS22835				RSUY_RS06080
			RSUY_RS23525				RSUY_RS10555
			RSUY_RS00165				RSUY_RS05390
			RSUY_RS22285				RSUY_RS00575
			RSUY_RS19845				RSUY_RS11880
			RSUY_RS21060				RSUY_RS11260
			RSUY_RS21925				RSUY_RS06055
			RSUY_RS19735				RSUY_RS04555
			RSUY_RS25065				RSUY_RS04200
			RSUY_RS19700				RSUY_RS06045
			RSUY_RS16980				RSUY_RS02525
			RSUY_RS16970				RSUY_RS07175
			RSUY_RS24810				RSUY_RS06185
			RSUY_RS25340				RSUY_RS02565
			RSUY_RS19605				RSUY_RS06855
	Soil	373	RSUY_RS21915				RSUY_RS06930
			RSUY_RS21010				RSUY_RS10795
			RSUY_RS13285				RSUY_RS04335
			RSUY_RS21125				RSUY_RS03485
			RSUY_RS09365				RSUY_RS02655
			RSUY_RS25025				RSUY_RS08575
			RSUY_RS17560				RSUY_RS08460
			RSUY_RS08780				RSUY_RS10020
			RSUY_RS04315				RSUY_RS05410
			RSUY_RS24905				RSUY_RS07640
			RSUY_RS00665				RSUY_RS04475
			RSUY_RS12935				RSUY_RS06165
			RSUY_RS18025				RSUY_RS02640
			RSUY_RS16475				RSUY_RS02850
			RSUY_RS18860				RSUY_RS21320
			RSUY_RS17530				RSUY_RS10535
			RSUY_RS01025				RSUY_RS11695
			RSUY_RS03115				RSUY_RS11700
			RSUY_RS15005				RSUY_RS09155
			RSUY_RS02735				RSUY_RS14290
			RSUY_RS01595				RSUY_RS25040
			RSUY_RS15815		Soil	178	RSUY_RS16395
			RSUY_RS21875				RSUY_RS20760
			RSUY_RS11675				RSUY_RS07945
			RSUY_RS01580				RSUY_RS15530
			RSUY_RS03735				RSUY_RS23680
			RSUY_RS12065				RSUY_RS19305
			RSUY_RS07590				RSUY_RS22960
			RSUY_RS11430				RSUY_RS03355
			RSUY_RS11125				RSUY_RS01675
			RSUY_RS21560				RSUY_RS16360
			RSUY_RS14790				RSUY_RS22055
			RSUY_RS14330				RSUY_RS21280
			RSUY_RS14935				RSUY_RS18550
			RSUY_RS15990				RSUY_RS01985
			RSUY_RS00690				RSUY_RS01400
			RSUY_RS03215				RSUY_RS12715
			RSUY_RS23675				RSUY_RS02140
			RSUY_RS06410				RSUY_RS21075
			RSUY_RS17445				RSUY_RS04170
			RSUY_RS17360				RSUY_RS11450
			RSUY_RS05010				RSUY_RS08925
			RSUY_RS00670				RSUY_RS20205
			RSUY_RS11140				RSUY_RS12960
			RSUY_RS10005				RSUY_RS15065
			RSUY_RS01600				RSUY_RS19245
			RSUY_RS17685				RSUY_RS03630
			RSUY_RS18215				RSUY_RS16430
			RSUY_RS05020				RSUY_RS12720
			RSUY_RS14630				RSUY_RS20180
			RSUY_RS00200				RSUY_RS03295
			RSUY_RS25470				RSUY_RS12145
			RSUY_RS01080				RSUY_RS18510
			RSUY_RS03770				RSUY_RS16500
			RSUY_RS21285				RSUY_RS02715
			RSUY_RS17875				RSUY_RS05400
			RSUY_RS20605				RSUY_RS18385
			RSUY_RS13975				RSUY_RS21930
			RSUY_RS11985				RSUY_RS23985
			RSUY_RS07040				RSUY_RS18665
			RSUY_RS21120				RSUY_RS02130
			RSUY_RS11550				RSUY_RS19240
			RSUY_RS14960				RSUY_RS16460
			RSUY_RS17365				RSUY_RS04455
			RSUY_RS13240				RSUY_RS16535
			RSUY_RS00455				RSUY_RS19290
			RSUY_RS23455				RSUY_RS03595
			RSUY_RS00080				RSUY_RS19280
			RSUY_RS16000				RSUY_RS00185
			RSUY_RS23145				RSUY_RS08110
			RSUY_RS13000				RSUY_RS19870
			RSUY_RS24055				RSUY_RS09985
			RSUY_RS17825				RSUY_RS18165
			RSUY_RS13305				RSUY_RS04350
			RSUY_RS12565				RSUY_RS20755
			RSUY_RS13290				RSUY_RS17785
			RSUY_RS15150				RSUY_RS05750
			RSUY_RS21390				RSUY_RS14885
			RSUY_RS09210				RSUY_RS16315
			RSUY_RS10315				RSUY_RS23050
			RSUY_RS11155				RSUY_RS17845
			RSUY_RS14540				RSUY_RS07780
			RSUY_RS17960				RSUY_RS01650
			RSUY_RS21770				RSUY_RS15335
			RSUY_RS12295				RSUY_RS16505
			RSUY_RS17310				RSUY_RS10120
			RSUY_RS14350				RSUY_RS07670
			RSUY_RS00695				RSUY_RS12725
			RSUY_RS06980				RSUY_RS09070
			RSUY_RS11135				RSUY_RS18475
			RSUY_RS17070				RSUY_RS04990
			RSUY_RS09690				RSUY_RS06905
			RSUY_RS16495				RSUY_RS05080
			RSUY_RS21335				RSUY_RS00940
			RSUY_RS08385				RSUY_RS18135
			RSUY_RS10715				RSUY_RS04710
			RSUY_RS16005				RSUY_RS20215
			RSUY_RS11540				RSUY_RS03350
			RSUY_RS24530				RSUY_RS00935
			RSUY_RS21025				RSUY_RS18695
			RSUY_RS15120				RSUY_RS15060
			RSUY_RS04820				RSUY_RS18525
			RSUY_RS06595				RSUY_RS22880
			RSUY_RS14835				RSUY_RS18705
			RSUY_RS17495				RSUY_RS20635
			RSUY_RS18420				RSUY_RS12810
			RSUY_RS12585				RSUY_RS13175
			RSUY_RS07950				RSUY_RS18955
			RSUY_RS19375				RSUY_RS16600
			RSUY_RS22220				RSUY_RS03540
			RSUY_RS17165				RSUY_RS18720
			RSUY_RS15155				RSUY_RS19275
			RSUY_RS02375				RSUY_RS11455
			RSUY_RS00485				RSUY_RS11690
			RSUY_RS24855				RSUY_RS16310
			RSUY_RS22370				RSUY_RS17805
			RSUY_RS03285				RSUY_RS18515
			RSUY_RS17500				RSUY_RS20185
			RSUY_RS12060				RSUY_RS07440
			RSUY_RS19070				RSUY_RS10060
			RSUY_RS14435				RSUY_RS13445
			RSUY_RS09855				RSUY_RS20775
			RSUY_RS08565				RSUY_RS20175
			RSUY_RS00625				RSUY_RS19295
			RSUY_RS10870				RSUY_RS20745
			RSUY_RS16480				RSUY_RS13450
			RSUY_RS01090				RSUY_RS15535
			RSUY_RS21800				RSUY_RS07665
			RSUY_RS07015				RSUY_RS17745
			RSUY_RS18870				RSUY_RS01325
			RSUY_RS08555				RSUY_RS16510
			RSUY_RS21000				RSUY_RS12865
			RSUY_RS17985				RSUY_RS12325
			RSUY_RS17170				RSUY_RS20225
			RSUY_RS13255				RSUY_RS08920
			RSUY_RS14185				RSUY_RS16435
			RSUY_RS20610				RSUY_RS20750
			RSUY_RS01700				RSUY_RS17255
			RSUY_RS03780				RSUY_RS09890
			RSUY_RS01490				RSUY_RS14580
			RSUY_RS06375				RSUY_RS01640
			RSUY_RS25445				RSUY_RS18395
			RSUY_RS18840				RSUY_RS05405
			RSUY_RS21005				RSUY_RS19220
			RSUY_RS21135				RSUY_RS17750
			RSUY_RS10095				RSUY_RS22885
			RSUY_RS01725				RSUY_RS18485
			RSUY_RS23180				RSUY_RS12165
			RSUY_RS02020				RSUY_RS06190
			RSUY_RS18555				RSUY_RS02125
			RSUY_RS14065				RSUY_RS01670
			RSUY_RS01030				RSUY_RS22050
			RSUY_RS11130				RSUY_RS18715
			RSUY_RS03930				RSUY_RS18170
			RSUY_RS00845				RSUY_RS14125
			RSUY_RS10700				RSUY_RS02145
			RSUY_RS16060				RSUY_RS01935
			RSUY_RS05760				RSUY_RS15075
			RSUY_RS23340				RSUY_RS06945
			RSUY_RS18265				RSUY_RS18950
			RSUY_RS14070				RSUY_RS02135
			RSUY_RS21015				RSUY_RS21935
			RSUY_RS14600				RSUY_RS16595
			RSUY_RS10255				RSUY_RS18725
			RSUY_RS15900				RSUY_RS11120
			RSUY_RS03785				RSUY_RS07930
			RSUY_RS22135				RSUY_RS20200
			RSUY_RS08365				RSUY_RS17780
			RSUY_RS02780				RSUY_RS05925
			RSUY_RS11185				RSUY_RS02390
			RSUY_RS08800				RSUY_RS10390
			RSUY_RS24125				RSUY_RS09545
			RSUY_RS08505				RSUY_RS01395
			RSUY_RS00125				RSUY_RS04420
			RSUY_RS17515				RSUY_RS20765
			RSUY_RS17080				RSUY_RS20235
			RSUY_RS03220				RSUY_RS07100
			RSUY_RS01045				RSUY_RS18655
			RSUY_RS13650				RSUY_RS09970
			RSUY_RS01095				RSUY_RS22060
			RSUY_RS18270				RSUY_RS04985
			RSUY_RS07045				RSUY_RS15625
			RSUY_RS12940				RSUY_RS04460
			RSUY_RS08710				RSUY_RS18520
			RSUY_RS08610				RSUY_RS15070
			RSUY_RS00855				RSUY_RS10370
			RSUY_RS09850				RSUY_RS16390
			RSUY_RS00285				RSUY_RS18505
			RSUY_RS17075				RSUY_RS17810
			RSUY_RS00680				RSUY_RS21665
			RSUY_RS14020				RSUY_RS18480
			RSUY_RS14605				RSUY_RS10365
			RSUY_RS18850				RSUY_RS13460
			RSUY_RS07020				RSUY_RS16380
			RSUY_RS09205				RSUY_RS13455
			RSUY_RS14305				RSUY_RS20770
			RSUY_RS04900				RSUY_RS15055
			RSUY_RS23560				RSUY_RS01345
			RSUY_RS01610				RSUY_RS09080
			RSUY_RS14325
			RSUY_RS18220
			RSUY_RS15910
			RSUY_RS14440
			RSUY_RS04545
			RSUY_RS21290
			RSUY_RS01705
			RSUY_RS06220
			RSUY_RS12305
			RSUY_RS00835
			RSUY_RS15760
			RSUY_RS19545
			RSUY_RS11975
			RSUY_RS18790
			RSUY_RS17880
			RSUY_RS18145
			RSUY_RS01590
			RSUY_RS07995
			RSUY_RS17980
			RSUY_RS10410
			RSUY_RS02910
			RSUY_RS07035
			RSUY_RS06890
			RSUY_RS17820
			RSUY_RS11435
			RSUY_RS17665
			RSUY_RS06385
			RSUY_RS13930
			RSUY_RS21170
			RSUY_RS01555
			RSUY_RS08360
			RSUY_RS18565
			RSUY_RS06380
			RSUY_RS07870
			RSUY_RS23130
			RSUY_RS04830
			RSUY_RS19405
			RSUY_RS18315
			RSUY_RS12665
			RSUY_RS17970
			RSUY_RS14610
			RSUY_RS20650
			RSUY_RS21195
			RSUY_RS00675
			RSUY_RS12045
			RSUY_RS15825
			RSUY_RS10640
			RSUY_RS18820
			RSUY_RS22595
			RSUY_RS02905
			RSUY_RS09085
			RSUY_RS12050
			RSUY_RS21035
			RSUY_RS09740
			RSUY_RS14890
			RSUY_RS08300
			RSUY_RS08785
			RSUY_RS08295
			RSUY_RS19505
			RSUY_RS03790
			RSUY_RS09325
			RSUY_RS01570
			RSUY_RS05930
			RSUY_RS05015
			RSUY_RS00130
			RSUY_RS17510
			RSUY_RS19410
			RSUY_RS15550
			RSUY_RS18140
			RSUY_RS01495
			RSUY_RS17975
			RSUY_RS01500
			RSUY_RS15645
			RSUY_RS04785
			RSUY_RS14370
			RSUY_RS00070
			RSUY_RS02380
			RSUY_RS13565
			RSUY_RS07205
			RSUY_RS16010
			RSUY_RS13705
			RSUY_RS00425
			RSUY_RS02470
			RSUY_RS00120
			RSUY_RS09295
			RSUY_RS09640
			RSUY_RS24965
			RSUY_RS06370
			RSUY_RS18260
			RSUY_RS10845
			RSUY_RS17375
			RSUY_RS17660
			RSUY_RS07570
			RSUY_RS09285
			RSUY_RS19530
			RSUY_RS17220
			RSUY_RS17465
			RSUY_RS17965
			RSUY_RS07060
			RSUY_RS15255
			RSUY_RS18560
			RSUY_RS24165
			RSUY_RS08390
			RSUY_RS13030
			RSUY_RS22520
			RSUY_RS16645
			RSUY_RS06635
			RSUY_RS06095
			RSUY_RS09730
			RSUY_RS11170
			RSUY_RS12055
			RSUY_RS22115
			RSUY_RS01515
			RSUY_RS02495
			RSUY_RS04750
			RSUY_RS01110
			RSUY_RS18015
			RSUY_RS16225
			RSUY_RS09745
			RSUY_RS05070
			RSUY_RS07330
			RSUY_RS00150
			RSUY_RS21140
			RSUY_RS04870
			RSUY_RS15730
			RSUY_RS17505
			RSUY_RS14355
			RSUY_RS16065
			RSUY_RS15995
			RSUY_RS08345
			RSUY_RS04800
			RSUY_RS12310
			RSUY_RS08705
			RSUY_RS06705
			RSUY_RS04895
			RSUY_RS12470
			RSUY_RS00320
			RSUY_RS19030
			RSUY_RS21955
			RSUY_RS21145
			RSUY_RS19395
			RSUY_RS21295
			RSUY_RS17865
			RSUY_RS09200
			RSUY_RS12670
			RSUY_RS17460
			RSUY_RS13980
			RSUY_RS17525
			RSUY_RS00065
			RSUY_RS04015
			RSUY_RS19390
			RSUY_RS00685
			RSUY_RS00095
			RSUY_RS03925
			RSUY_RS22610
			RSUY_RS00245
			RSUY_RS15540
			RSUY_RS15115
			RSUY_RS10675
			RSUY_RS24375
			RSUY_RS07865
			RSUY_RS14635
			RSUY_RS06030
			RSUY_RS07025
			RSUY_RS01035
			RSUY_RS16615
			RSUY_RS07030
			RSUY_RS20825
			RSUY_RS16990
			RSUY_RS18865
			RSUY_RS04780
			RSUY_RS10065
			RSUY_RS01085
			RSUY_RS16620
