# Supplementary material for: Gene expression changes throughout the life cycle allow a bacterial plant pathogen to persist in diverse environmental habitats
Source: PLoS Pathog. 2023 Dec 19;19(12):e1011888. doi: 10.1371/journal.ppat.1011888 (PMC10763947; doi:10.1371/journal.ppat.1011888)
Supplement: S4 Table — Percentage of DEGs in each of the manually curated functional categories and the hypergeometric enrichment text are shown for the environmental soil and water conditions for the up- (_UP) and downregulated (_DOWN) genes. Hypergeometric statistical analysis was conducted in R package stats. (XLSX) [file ppat.1011888.s005.xlsx]

## Sheet: ST4
	ST4: TAG enrichment analysis summary. Percentage of DEGs in each of the manually curated functional categories and the hypergeometric enrichment text are shown for the environmental soil and water conditions for the up- (_UP) and downregulated (_DOWN) genes. Hypergeometric statistical analysis was conducted in R package stats.
			Water		Soil
			%	P.value	%	P.value
		T3SS_UP	41.6667	5.52424e-29	3.7037	0.997403
		Translation and ribosome_DOWN	35.9477	6.33386e-43	6.86275	0.498887
		T2SS_CWDE_DOWN	33.3333	0.000166074	16.6667	0.0476747
		Energy_productionconversion_DOWN	25	6.82145e-12	9.69388	0.0670593
		PTM_DOWN	18.5185	0.00459791	6.17284	0.645672
		Flagella_chemo_UP	18.0851	1.54546e-05	1.06383	0.999972
		EPS_Biofilm_DOWN	16.8831	0.0172615	25.974	8.91949e-08
		Carbohydrate_DOWN	16.2602	0.000100652	10.9756	0.00735275
		T4P_chemo_UP	15.5556	0.0122896	6.66667	0.863137
		Cell cycle control_DOWN	14.9254	0.0707615	2.98507	0.94657
		Nucleotide_DOWN	14.1509	0.0471818	4.71698	0.851703
		Cell envelope_DOWN	12.0192	0.0728057	11.0577	0.0118762
		Hormone biosynthesis_UP	10	0.442033	0	1
		Energy_productionconversion_UP	9.18367	0.0276175	16.8367	0.00339352
		Lipid_DOWN	8.87574	0.5466	7.10059	0.468906
		Transcription_DOWN	8.87574	0.5466	3.5503	0.975943
		Poorly_characterised_UP	8.23938	1.99257e-05	14.3105	1.11949e-06
		AminoAcid_DOWN	7.01403	0.954093	6.61323	0.575275
		T4P_chemo_DOWN	6.66667	0.777967	2.22222	0.957295
		Intratraficking, secretion_UP	6.45161	0.432286	0	1
		Defence mechanisms_UP	5.38462	0.610747	11.5385	0.380242
		Transcription_UP	5.32544	0.625639	12.426	0.22722
		Motility_UP	5	0.68906	0	1
		Stress response_DOWN	3.84615	0.975004	1.28205	0.995854
		Replication, recombination and repair_UP	3.83275	0.941823	6.96864	0.985163
		Secondary metabolism_DOWN	3.80435	0.998071	2.17391	0.998883
		Carbohydrate_UP	3.65854	0.945582	10.5691	0.504572
		Lipid_UP	3.5503	0.924471	5.32544	0.99432
		Inorganic ion_UP	3.44828	0.936166	11.4943	0.357213
		Poorly_characterised_DOWN	3.38248	1	5.63747	0.963915
		T2SS_CWDE_UP	3.33333	0.826938	0	1
		AminoAcid_UP	3.20641	0.997353	10.4208	0.529052
		Replication, recombination and repair_DOWN	3.13589	0.999981	3.48432	0.995108
		Nitrogen metabolism_DOWN	3.07692	0.983394	1.53846	0.989588
		Inorganic ion_DOWN	2.87356	0.999675	8.04598	0.282185
		Signal transduction_DOWN	2.77778	0.99063	2.77778	0.960134
		Secondary metabolism_UP	2.71739	0.981993	11.9565	0.279218
		EPS_Biofilm_UP	2.5974	0.938242	9.09091	0.70656
		Stress response_UP	2.5641	0.941162	34.6154	6.58028e-09
		Coenzyme_DOWN	2.32558	0.999917	12.7907	0.0024436
		Flagella_chemo_DOWN	2.12766	0.998523	1.06383	0.99867
		Nitrogen metabolism_UP	1.53846	0.977959	23.0769	0.00227799
		Defence mechanisms_DOWN	1.53846	0.999936	2.30769	0.994221
		Cell cycle control_UP	1.49254	0.980417	8.95522	0.714126
		Cell envelope_UP	1.44231	0.999593	5.28846	0.997564
		PTM_UP	1.23457	0.991452	13.5802	0.220255
		Intratraficking, secretion_DOWN	1.07527	0.999844	20.4301	9.46341e-06
		Nucleotide_UP	0.943396	0.998067	4.71698	0.989576
		Translation and ribosome_UP	0.653595	1	4.57516	0.999957
		Coenzyme_UP	0.581395	0.999963	4.06977	0.999426
		Hormone biosynthesis_DOWN	0	1	20	0.142385
		Signal transduction_UP	0	1	15.2778	0.125296
		Motility_DOWN	0	1	10	0.394281
		T3SS_DOWN	0	1	0.925926	0.99951
