# Supplementary material for: Gene expression changes throughout the life cycle allow a bacterial plant pathogen to persist in diverse environmental habitats
Source: PLoS Pathog. 2023 Dec 19;19(12):e1011888. doi: 10.1371/journal.ppat.1011888 (PMC10763947; doi:10.1371/journal.ppat.1011888)
Supplement: S5 Table — (XLSX) [file ppat.1011888.s006.xlsx]

## Sheet: ST5
ST5: Output tables of the KEGG and GO enrichment analysis conducted on general and
exclusive up- and downregulated DEGs from water and soil conditions.
					ID	Description	GeneRatio	BgRatio	pvalue	p.adjust	qvalue	geneID	Count
	SOIL	GO	ALL DEGs	UP	GO:0006123	mitochondrial electron transport, cytochrome c to oxygen	7/505	13/4839	0.000126669	0.00899702	0.00849921	RSUY_RS08360/RSUY_RS15890/RSUY_RS21815/RSUY_RS22125/RSUY_RS22130/RSUY_RS22135/RSUY_RS22140	7
					GO:0006979	response to oxidative stress	10/505	26/4839	0.000158451	0.00899702	0.00849921	RSUY_RS01730/RSUY_RS04870/RSUY_RS09855/RSUY_RS10090/RSUY_RS10095/RSUY_RS10410/RSUY_RS14540/RSUY_RS17495/RSUY_RS21015/RSUY_RS22220	10
					GO:0020037	heme binding	14/505	47/4839	0.000199663	0.00899702	0.00849921	RSUY_RS00425/RSUY_RS04790/RSUY_RS04870/RSUY_RS08360/RSUY_RS08365/RSUY_RS08375/RSUY_RS15890/RSUY_RS15900/RSUY_RS21805/RSUY_RS21810/RSUY_RS21815/RSUY_RS22125/RSUY_RS22130/RSUY_RS22220	14
					GO:0004129	cytochrome-c oxidase activity	7/505	14/4839	0.000230693	0.00899702	0.00849921	RSUY_RS08360/RSUY_RS15890/RSUY_RS21815/RSUY_RS22125/RSUY_RS22130/RSUY_RS22135/RSUY_RS22140	7
					GO:0051536	iron-sulfur cluster binding	7/505	17/4839	0.000988032	0.0256888	0.0242674	RSUY_RS07025/RSUY_RS07030/RSUY_RS08380/RSUY_RS12030/RSUY_RS12050/RSUY_RS12065/RSUY_RS13565	7
				DOWN	GO:0009236	cobalamin biosynthetic process	10/326	18/4839	4.53271e-08	6.98037e-06	6.63207e-06	RSUY_RS12140/RSUY_RS12145/RSUY_RS18665/RSUY_RS18675/RSUY_RS18680/RSUY_RS18685/RSUY_RS18690/RSUY_RS18695/RSUY_RS18700/RSUY_RS18705	10
					GO:0009103	lipopolysaccharide biosynthetic process	6/326	10/4839	1.48907e-05	0.00114658	0.00108937	RSUY_RS09065/RSUY_RS12725/RSUY_RS20330/RSUY_RS20335/RSUY_RS20340/RSUY_RS20345	6
					GO:0003735	structural constituent of ribosome	11/326	55/4839	0.000894836	0.0350468	0.0332981	RSUY_RS00045/RSUY_RS02105/RSUY_RS02110/RSUY_RS02195/RSUY_RS02235/RSUY_RS02250/RSUY_RS02265/RSUY_RS02280/RSUY_RS04185/RSUY_RS07860/RSUY_RS14090	11
					GO:0042254	ribosome biogenesis	11/326	56/4839	0.00104802	0.0350468	0.0332981	RSUY_RS00045/RSUY_RS02105/RSUY_RS02110/RSUY_RS02195/RSUY_RS02235/RSUY_RS02250/RSUY_RS02265/RSUY_RS02280/RSUY_RS04185/RSUY_RS07860/RSUY_RS14090	11
					GO:0005840	ribosome	13/326	74/4839	0.00113788	0.0350468	0.0332981	RSUY_RS00045/RSUY_RS02110/RSUY_RS02195/RSUY_RS02235/RSUY_RS02250/RSUY_RS02265/RSUY_RS02295/RSUY_RS03355/RSUY_RS04185/RSUY_RS07860/RSUY_RS08920/RSUY_RS10800/RSUY_RS14090	13
					GO:0009279	cell outer membrane	11/326	58/4839	0.00141958	0.0364358	0.0346177	RSUY_RS01650/RSUY_RS03590/RSUY_RS05750/RSUY_RS09045/RSUY_RS09890/RSUY_RS12165/RSUY_RS13445/RSUY_RS16500/RSUY_RS18525/RSUY_RS20175/RSUY_RS22930	11
					GO:0006412	translation	11/326	60/4839	0.00189287	0.0416432	0.0395653	RSUY_RS00045/RSUY_RS02105/RSUY_RS02110/RSUY_RS02195/RSUY_RS02235/RSUY_RS02250/RSUY_RS02265/RSUY_RS02280/RSUY_RS04185/RSUY_RS07860/RSUY_RS14090	11
		KEGG	ALL DEGs	UP	rsy00910	Nitrogen metabolism	10/127	27/1528	2.76619e-05	0.0017427	0.00154324	RSUY_RS15890/RSUY_RS15900/RSUY_RS16615/RSUY_RS17955/RSUY_RS17960/RSUY_RS17965/RSUY_RS17970/RSUY_RS17980/RSUY_RS18840/RSUY_RS19880	10
					rsy00630	Glyoxylate and dicarboxylate metabolism	13/127	47/1528	5.99113e-05	0.00188721	0.00167121	RSUY_RS01030/RSUY_RS01040/RSUY_RS01045/RSUY_RS04800/RSUY_RS08780/RSUY_RS08800/RSUY_RS12020/RSUY_RS12030/RSUY_RS12035/RSUY_RS12700/RSUY_RS14790/RSUY_RS19880/RSUY_RS22220	13
					rsy01120	Microbial metabolism in diverse environments	39/127	271/1528	0.000132283	0.00277795	0.00246	RSUY_RS00150/RSUY_RS01025/RSUY_RS01030/RSUY_RS01080/RSUY_RS01580/RSUY_RS01590/RSUY_RS02780/RSUY_RS02910/RSUY_RS04315/RSUY_RS04780/RSUY_RS07955/RSUY_RS08345/RSUY_RS08780/RSUY_RS08800/RSUY_RS09200/RSUY_RS09205/RSUY_RS09285/RSUY_RS09425/RSUY_RS10870/RSUY_RS12020/RSUY_RS12030/RSUY_RS12035/RSUY_RS12235/RSUY_RS12700/RSUY_RS13930/RSUY_RS14790/RSUY_RS15890/RSUY_RS15900/RSUY_RS17360/RSUY_RS17365/RSUY_RS17…	39
					rsy00380	Tryptophan metabolism	7/127	20/1528	0.000720944	0.0107574	0.00952618	RSUY_RS04780/RSUY_RS04790/RSUY_RS04795/RSUY_RS04800/RSUY_RS04870/RSUY_RS09285/RSUY_RS22220	7
					rsy00190	Oxidative phosphorylation	13/127	60/1528	0.000853761	0.0107574	0.00952618	RSUY_RS08360/RSUY_RS08365/RSUY_RS08370/RSUY_RS08375/RSUY_RS21345/RSUY_RS21350/RSUY_RS21810/RSUY_RS21815/RSUY_RS22125/RSUY_RS22130/RSUY_RS22135/RSUY_RS22140/RSUY_RS22145	13
				DOWN	rsy00860	Porphyrin metabolism	13/135	36/1528	4.46586e-06	0.000263486	0.000235045	RSUY_RS12140/RSUY_RS12145/RSUY_RS18660/RSUY_RS18665/RSUY_RS18675/RSUY_RS18680/RSUY_RS18685/RSUY_RS18690/RSUY_RS18695/RSUY_RS18700/RSUY_RS18705/RSUY_RS18710/RSUY_RS18715	13
					rsy03070	Bacterial secretion system	16/135	58/1528	1.82724e-05	0.000539036	0.000480853	RSUY_RS00015/RSUY_RS01665/RSUY_RS01670/RSUY_RS01675/RSUY_RS02290/RSUY_RS11640/RSUY_RS16385/RSUY_RS16500/RSUY_RS16505/RSUY_RS16510/RSUY_RS18480/RSUY_RS18485/RSUY_RS18505/RSUY_RS18510/RSUY_RS18525/RSUY_RS19295	16
					rsy01250	Biosynthesis of nucleotide sugars	9/135	33/1528	0.00154308	0.0303472	0.0270715	RSUY_RS04410/RSUY_RS04415/RSUY_RS09970/RSUY_RS12810/RSUY_RS13450/RSUY_RS13465/RSUY_RS20330/RSUY_RS20335/RSUY_RS20745	9
					rsy00500	Starch and sucrose metabolism	7/135	23/1528	0.00264231	0.038974	0.0347672	RSUY_RS01400/RSUY_RS09970/RSUY_RS16310/RSUY_RS20745/RSUY_RS20765/RSUY_RS20770/RSUY_RS24230	7
			Unique DEGs	UP	rsy01120	Microbial metabolism in diverse environments	30/89	271/1528	0.000134074	0.00817853	0.00677427	RSUY_RS00150/RSUY_RS01025/RSUY_RS01030/RSUY_RS01080/RSUY_RS01580/RSUY_RS01590/RSUY_RS02780/RSUY_RS02910/RSUY_RS04315/RSUY_RS04780/RSUY_RS08345/RSUY_RS08780/RSUY_RS08800/RSUY_RS09200/RSUY_RS09205/RSUY_RS09285/RSUY_RS10870/RSUY_RS13930/RSUY_RS14790/RSUY_RS15900/RSUY_RS17360/RSUY_RS17365/RSUY_RS17965/RSUY_RS17970/RSUY_RS17980/RSUY_RS18555/RSUY_RS18560/RSUY_RS18565/RSUY_RS18840/RSUY_RS21560	30
					rsy00360	Phenylalanine metabolism	7/89	27/1528	0.000613122	0.0124668	0.0103263	RSUY_RS01705/RSUY_RS02905/RSUY_RS02910/RSUY_RS04870/RSUY_RS18555/RSUY_RS18560/RSUY_RS18565	7
					rsy00910	Nitrogen metabolism	7/89	27/1528	0.000613122	0.0124668	0.0103263	RSUY_RS15900/RSUY_RS16615/RSUY_RS17960/RSUY_RS17965/RSUY_RS17970/RSUY_RS17980/RSUY_RS18840	7
				DOWN	rsy03070	Bacterial secretion system	11/60	58/1528	7.32479e-06	0.000322291	0.000292992	RSUY_RS01670/RSUY_RS01675/RSUY_RS16500/RSUY_RS16505/RSUY_RS16510/RSUY_RS18480/RSUY_RS18485/RSUY_RS18505/RSUY_RS18510/RSUY_RS18525/RSUY_RS19295	11
					rsy00500	Starch and sucrose metabolism	6/60	23/1528	0.000170871	0.00375916	0.00341742	RSUY_RS01400/RSUY_RS09970/RSUY_RS16310/RSUY_RS20745/RSUY_RS20765/RSUY_RS20770	6
	WATER	GO	ALL DEGs	UP	GO:0009306	protein secretion	7/274	20/4839	7.08015e-05	0.00607136	0.00601811	RSUY_RS16250/RSUY_RS16810/RSUY_RS16815/RSUY_RS19705/RSUY_RS19710/RSUY_RS19725/RSUY_RS19730	7
					GO:0005576	extracellular region	6/274	15/4839	0.000101189	0.00607136	0.00601811	RSUY_RS03420/RSUY_RS09370/RSUY_RS16785/RSUY_RS16790/RSUY_RS16855/RSUY_RS19850	6
				DOWN	GO:0003735	structural constituent of ribosome	54/431	55/4839	4.10836e-57	7.23071e-55	5.05977e-55	RSUY_RS00045/RSUY_RS02095/RSUY_RS02100/RSUY_RS02105/RSUY_RS02110/RSUY_RS02165/RSUY_RS02170/RSUY_RS02185/RSUY_RS02190/RSUY_RS02195/RSUY_RS02200/RSUY_RS02205/RSUY_RS02210/RSUY_RS02215/RSUY_RS02220/RSUY_RS02225/RSUY_RS02230/RSUY_RS02235/RSUY_RS02240/RSUY_RS02245/RSUY_RS02250/RSUY_RS02255/RSUY_RS02260/RSUY_RS02265/RSUY_RS02270/RSUY_RS02275/RSUY_RS02280/RSUY_RS02285/RSUY_RS02300/RSUY_RS02305/RSUY_RS02…	54
					GO:0042254	ribosome biogenesis	53/431	56/4839	2.23049e-53	1.96283e-51	1.37351e-51	RSUY_RS00045/RSUY_RS02095/RSUY_RS02100/RSUY_RS02105/RSUY_RS02110/RSUY_RS02165/RSUY_RS02170/RSUY_RS02185/RSUY_RS02190/RSUY_RS02195/RSUY_RS02200/RSUY_RS02205/RSUY_RS02210/RSUY_RS02215/RSUY_RS02220/RSUY_RS02225/RSUY_RS02230/RSUY_RS02235/RSUY_RS02240/RSUY_RS02245/RSUY_RS02250/RSUY_RS02255/RSUY_RS02260/RSUY_RS02265/RSUY_RS02270/RSUY_RS02275/RSUY_RS02280/RSUY_RS02285/RSUY_RS02300/RSUY_RS02305/RSUY_RS02…	53
					GO:0006412	translation	53/431	60/4839	2.2498e-49	1.31988e-47	9.23601e-48	RSUY_RS00045/RSUY_RS02095/RSUY_RS02105/RSUY_RS02110/RSUY_RS02165/RSUY_RS02170/RSUY_RS02185/RSUY_RS02190/RSUY_RS02195/RSUY_RS02200/RSUY_RS02205/RSUY_RS02210/RSUY_RS02215/RSUY_RS02220/RSUY_RS02225/RSUY_RS02230/RSUY_RS02235/RSUY_RS02240/RSUY_RS02245/RSUY_RS02250/RSUY_RS02255/RSUY_RS02260/RSUY_RS02265/RSUY_RS02270/RSUY_RS02275/RSUY_RS02280/RSUY_RS02285/RSUY_RS02300/RSUY_RS02305/RSUY_RS02310/RSUY_RS02…	53
					GO:0005840	ribosome	50/431	74/4839	5.09882e-36	2.24348e-34	1.5699e-34	RSUY_RS00045/RSUY_RS02075/RSUY_RS02095/RSUY_RS02110/RSUY_RS02175/RSUY_RS02185/RSUY_RS02190/RSUY_RS02195/RSUY_RS02200/RSUY_RS02220/RSUY_RS02225/RSUY_RS02230/RSUY_RS02235/RSUY_RS02245/RSUY_RS02250/RSUY_RS02255/RSUY_RS02260/RSUY_RS02265/RSUY_RS02270/RSUY_RS02295/RSUY_RS02300/RSUY_RS02305/RSUY_RS02310/RSUY_RS02325/RSUY_RS03200/RSUY_RS04185/RSUY_RS05415/RSUY_RS05935/RSUY_RS06605/RSUY_RS06610/RSUY_RS06…	50
					GO:0019843	rRNA binding	36/431	40/4839	2.5683e-34	9.04041e-33	6.32612e-33	RSUY_RS02100/RSUY_RS02165/RSUY_RS02170/RSUY_RS02190/RSUY_RS02195/RSUY_RS02200/RSUY_RS02205/RSUY_RS02210/RSUY_RS02215/RSUY_RS02220/RSUY_RS02225/RSUY_RS02235/RSUY_RS02240/RSUY_RS02245/RSUY_RS02250/RSUY_RS02255/RSUY_RS02260/RSUY_RS02265/RSUY_RS02270/RSUY_RS02275/RSUY_RS02285/RSUY_RS02295/RSUY_RS02305/RSUY_RS02310/RSUY_RS02315/RSUY_RS04185/RSUY_RS05935/RSUY_RS07125/RSUY_RS08005/RSUY_RS08460/RSUY_RS08…	36
					GO:0005737	cytoplasm	87/431	314/4839	3.9776e-24	1.16676e-22	8.16454e-23	RSUY_RS00090/RSUY_RS02075/RSUY_RS02175/RSUY_RS02180/RSUY_RS02295/RSUY_RS02520/RSUY_RS02525/RSUY_RS02565/RSUY_RS02655/RSUY_RS03130/RSUY_RS03490/RSUY_RS03515/RSUY_RS04020/RSUY_RS04045/RSUY_RS04100/RSUY_RS04200/RSUY_RS04645/RSUY_RS04945/RSUY_RS04970/RSUY_RS05375/RSUY_RS05390/RSUY_RS05410/RSUY_RS05935/RSUY_RS05950/RSUY_RS06055/RSUY_RS06165/RSUY_RS06185/RSUY_RS06355/RSUY_RS06400/RSUY_RS06610/RSUY_RS06…	87
					GO:0048038	quinone binding	11/431	11/4839	2.48887e-12	6.25773e-11	4.37891e-11	RSUY_RS11565/RSUY_RS11580/RSUY_RS11585/RSUY_RS11590/RSUY_RS11595/RSUY_RS11600/RSUY_RS11605/RSUY_RS11615/RSUY_RS11620/RSUY_RS11625/RSUY_RS11630	11
					GO:1902600	proton transmembrane transport	17/431	34/4839	5.79206e-10	1.27425e-08	8.91672e-09	RSUY_RS00815/RSUY_RS00825/RSUY_RS02640/RSUY_RS02645/RSUY_RS02700/RSUY_RS02705/RSUY_RS02710/RSUY_RS11565/RSUY_RS11570/RSUY_RS11575/RSUY_RS11585/RSUY_RS11600/RSUY_RS11605/RSUY_RS11620/RSUY_RS11625/RSUY_RS11630/RSUY_RS14240	17
					GO:0000049	tRNA binding	15/431	28/4839	1.76257e-09	3.44681e-08	2.41194e-08	RSUY_RS00005/RSUY_RS02100/RSUY_RS02165/RSUY_RS02170/RSUY_RS02185/RSUY_RS02225/RSUY_RS02250/RSUY_RS02305/RSUY_RS04970/RSUY_RS07125/RSUY_RS08005/RSUY_RS08460/RSUY_RS10535/RSUY_RS10555/RSUY_RS12440	15
					GO:0006814	sodium ion transport	9/431	10/4839	3.01054e-09	5.29855e-08	3.70771e-08	RSUY_RS11565/RSUY_RS11570/RSUY_RS11575/RSUY_RS11585/RSUY_RS11600/RSUY_RS11605/RSUY_RS11620/RSUY_RS11625/RSUY_RS11630	9
					GO:0006119	oxidative phosphorylation	9/431	13/4839	1.68422e-07	2.69475e-06	1.88568e-06	RSUY_RS00815/RSUY_RS00825/RSUY_RS02640/RSUY_RS02645/RSUY_RS11285/RSUY_RS11290/RSUY_RS11295/RSUY_RS11300/RSUY_RS11915	9
					GO:0046933	proton-transporting ATP synthase activity, rotational mechanism	8/431	11/4839	4.8297e-07	7.08357e-06	4.9568e-06	RSUY_RS00795/RSUY_RS00800/RSUY_RS00805/RSUY_RS00810/RSUY_RS00815/RSUY_RS00820/RSUY_RS00825/RSUY_RS00830	8
					GO:0003746	translation elongation factor activity	8/431	13/4839	3.20527e-06	3.95572e-05	2.76806e-05	RSUY_RS02075/RSUY_RS02175/RSUY_RS02180/RSUY_RS07225/RSUY_RS07270/RSUY_RS08420/RSUY_RS09010/RSUY_RS10800	8
					GO:0015986	ATP synthesis coupled proton transport	7/431	10/4839	4.0169e-06	3.95572e-05	2.76806e-05	RSUY_RS00795/RSUY_RS00800/RSUY_RS00805/RSUY_RS00810/RSUY_RS00815/RSUY_RS00825/RSUY_RS00830	7
					GO:0005524	ATP binding	55/431	337/4839	4.06906e-06	3.95572e-05	2.76806e-05	RSUY_RS00575/RSUY_RS00815/RSUY_RS00820/RSUY_RS00825/RSUY_RS00830/RSUY_RS02000/RSUY_RS02005/RSUY_RS02525/RSUY_RS02565/RSUY_RS03130/RSUY_RS03515/RSUY_RS04040/RSUY_RS04045/RSUY_RS04100/RSUY_RS04200/RSUY_RS04945/RSUY_RS04970/RSUY_RS05375/RSUY_RS05410/RSUY_RS05950/RSUY_RS06080/RSUY_RS06180/RSUY_RS06355/RSUY_RS06880/RSUY_RS07545/RSUY_RS07630/RSUY_RS07760/RSUY_RS07770/RSUY_RS07880/RSUY_RS07940/RSUY_RS08…	55
					GO:0009097	isoleucine biosynthetic process	10/431	21/4839	4.07076e-06	3.95572e-05	2.76806e-05	RSUY_RS03515/RSUY_RS05950/RSUY_RS10335/RSUY_RS11255/RSUY_RS11260/RSUY_RS11695/RSUY_RS11700/RSUY_RS11705/RSUY_RS12440/RSUY_RS13795	10
					GO:0006099	tricarboxylic acid cycle	9/431	17/4839	4.1322e-06	3.95572e-05	2.76806e-05	RSUY_RS00090/RSUY_RS06415/RSUY_RS08325/RSUY_RS08330/RSUY_RS08335/RSUY_RS10320/RSUY_RS11275/RSUY_RS11285/RSUY_RS11290	9
					GO:0006457	protein folding	9/431	17/4839	4.1322e-06	3.95572e-05	2.76806e-05	RSUY_RS04020/RSUY_RS04040/RSUY_RS04045/RSUY_RS06880/RSUY_RS07735/RSUY_RS07740/RSUY_RS10025/RSUY_RS12850/RSUY_RS14270	9
					GO:0006094	gluconeogenesis	14/431	40/4839	4.27038e-06	3.95572e-05	2.76806e-05	RSUY_RS00090/RSUY_RS00950/RSUY_RS03490/RSUY_RS04445/RSUY_RS06355/RSUY_RS06400/RSUY_RS07560/RSUY_RS08335/RSUY_RS10320/RSUY_RS10330/RSUY_RS10335/RSUY_RS13125/RSUY_RS13130/RSUY_RS13135	14
					GO:0000287	magnesium ion binding	18/431	69/4839	2.08181e-05	0.000180896	0.000126584	RSUY_RS02120/RSUY_RS04445/RSUY_RS06400/RSUY_RS07125/RSUY_RS07560/RSUY_RS08075/RSUY_RS08205/RSUY_RS09025/RSUY_RS10535/RSUY_RS11260/RSUY_RS11660/RSUY_RS11695/RSUY_RS11705/RSUY_RS11915/RSUY_RS12515/RSUY_RS13130/RSUY_RS13220/RSUY_RS15030	18
					GO:0009098	leucine biosynthetic process	9/431	20/4839	2.23678e-05	0.000180896	0.000126584	RSUY_RS03515/RSUY_RS05950/RSUY_RS10335/RSUY_RS11260/RSUY_RS11340/RSUY_RS11695/RSUY_RS11700/RSUY_RS11705/RSUY_RS12440	9
					GO:0006448	regulation of translational elongation	7/431	12/4839	2.2612e-05	0.000180896	0.000126584	RSUY_RS02075/RSUY_RS02175/RSUY_RS07225/RSUY_RS07270/RSUY_RS08420/RSUY_RS09010/RSUY_RS10800	7
					GO:0006096	glycolytic process	12/431	36/4839	3.6844e-05	0.000281937	0.000197288	RSUY_RS03490/RSUY_RS04445/RSUY_RS06355/RSUY_RS06400/RSUY_RS07560/RSUY_RS08335/RSUY_RS10320/RSUY_RS10330/RSUY_RS10335/RSUY_RS13125/RSUY_RS13130/RSUY_RS13135	12
					GO:0015976	carbon utilization	8/431	17/4839	4.38718e-05	0.000301095	0.000210695	RSUY_RS03485/RSUY_RS06355/RSUY_RS06400/RSUY_RS06415/RSUY_RS08950/RSUY_RS13125/RSUY_RS13130/RSUY_RS13135	8
					GO:0019643	reductive tricarboxylic acid cycle	8/431	17/4839	4.38718e-05	0.000301095	0.000210695	RSUY_RS11110/RSUY_RS11295/RSUY_RS11300/RSUY_RS11310/RSUY_RS11340/RSUY_RS12515/RSUY_RS13215/RSUY_RS13220	8
					GO:0006144	purine nucleobase metabolic process	16/431	60/4839	4.47521e-05	0.000301095	0.000210695	RSUY_RS02115/RSUY_RS02120/RSUY_RS02320/RSUY_RS04100/RSUY_RS06355/RSUY_RS08000/RSUY_RS08075/RSUY_RS08080/RSUY_RS09145/RSUY_RS09155/RSUY_RS09955/RSUY_RS11660/RSUY_RS11665/RSUY_RS13120/RSUY_RS13130/RSUY_RS23165	16
					GO:0009099	valine biosynthetic process	8/431	18/4839	7.28746e-05	0.000458069	0.000320539	RSUY_RS03515/RSUY_RS05950/RSUY_RS10335/RSUY_RS11260/RSUY_RS11695/RSUY_RS11700/RSUY_RS11705/RSUY_RS12440	8
					GO:0006744	ubiquinone biosynthetic process	9/431	24/4839	0.000125885	0.000763993	0.000534612	RSUY_RS11565/RSUY_RS11570/RSUY_RS11575/RSUY_RS11585/RSUY_RS11600/RSUY_RS11605/RSUY_RS11620/RSUY_RS11625/RSUY_RS11630	9
					GO:0003924	GTPase activity	8/431	20/4839	0.000178704	0.0010484	0.000733627	RSUY_RS02075/RSUY_RS02175/RSUY_RS02180/RSUY_RS03250/RSUY_RS07225/RSUY_RS08050/RSUY_RS08425/RSUY_RS08460	8
					GO:0006206	pyrimidine nucleobase metabolic process	11/431	36/4839	0.000189605	0.00107647	0.000753271	RSUY_RS02115/RSUY_RS02120/RSUY_RS02320/RSUY_RS06355/RSUY_RS07545/RSUY_RS08000/RSUY_RS10805/RSUY_RS11660/RSUY_RS11665/RSUY_RS11880/RSUY_RS23165	11
					GO:0000413	protein peptidyl-prolyl isomerization	6/431	12/4839	0.000279763	0.00144818	0.00101338	RSUY_RS07660/RSUY_RS07735/RSUY_RS07740/RSUY_RS09870/RSUY_RS09990/RSUY_RS10025	6
					GO:0003755	peptidyl-prolyl cis-trans isomerase activity	6/431	12/4839	0.000279763	0.00144818	0.00101338	RSUY_RS07660/RSUY_RS07735/RSUY_RS07740/RSUY_RS09870/RSUY_RS09990/RSUY_RS10025	6
					GO:0051082	unfolded protein binding	6/431	12/4839	0.000279763	0.00144818	0.00101338	RSUY_RS04040/RSUY_RS04045/RSUY_RS06880/RSUY_RS09050/RSUY_RS12845/RSUY_RS14270	6
					GO:0006563	L-serine metabolic process	9/431	28/4839	0.000481321	0.00242036	0.00169367	RSUY_RS00950/RSUY_RS00955/RSUY_RS00965/RSUY_RS07770/RSUY_RS08335/RSUY_RS10320/RSUY_RS10555/RSUY_RS11255/RSUY_RS13795	9
					GO:0005525	GTP binding	10/431	36/4839	0.000862461	0.00421648	0.00295052	RSUY_RS00090/RSUY_RS02075/RSUY_RS02175/RSUY_RS02180/RSUY_RS03250/RSUY_RS07225/RSUY_RS08050/RSUY_RS08075/RSUY_RS08425/RSUY_RS08460	10
					GO:0009103	lipopolysaccharide biosynthetic process	5/431	10/4839	0.000946017	0.00438155	0.00306604	RSUY_RS09065/RSUY_RS20330/RSUY_RS20335/RSUY_RS20340/RSUY_RS20345	5
					GO:0043022	ribosome binding	5/431	10/4839	0.000946017	0.00438155	0.00306604	RSUY_RS02295/RSUY_RS05935/RSUY_RS06610/RSUY_RS07225/RSUY_RS08460	5
					GO:0022900	electron transport chain	12/431	52/4839	0.00162741	0.0073442	0.00513918	RSUY_RS02350/RSUY_RS02640/RSUY_RS02650/RSUY_RS02705/RSUY_RS04325/RSUY_RS06555/RSUY_RS06925/RSUY_RS06930/RSUY_RS07485/RSUY_RS11285/RSUY_RS11290/RSUY_RS14240	12
					GO:0009117	nucleotide metabolic process	6/431	16/4839	0.00177916	0.00782833	0.00547795	RSUY_RS04400/RSUY_RS04405/RSUY_RS04415/RSUY_RS08580/RSUY_RS15735/RSUY_RS20330	6
					GO:0051287	NAD binding	9/431	34/4839	0.00225613	0.00968486	0.00677709	RSUY_RS03490/RSUY_RS06415/RSUY_RS07185/RSUY_RS11255/RSUY_RS11260/RSUY_RS11605/RSUY_RS11615/RSUY_RS12515/RSUY_RS20330	9
					GO:0009089	lysine biosynthetic process via diaminopimelate	5/431	12/4839	0.00255738	0.0107167	0.0074991	RSUY_RS07640/RSUY_RS07770/RSUY_RS08945/RSUY_RS08950/RSUY_RS11255	5
					GO:0006566	threonine metabolic process	7/431	26/4839	0.00624204	0.0249682	0.0174717	RSUY_RS00950/RSUY_RS00955/RSUY_RS00965/RSUY_RS08335/RSUY_RS10320/RSUY_RS10555/RSUY_RS13795	7
					GO:0051539	4 iron, 4 sulfur cluster binding	10/431	47/4839	0.00722903	0.0282735	0.0197847	RSUY_RS00950/RSUY_RS07485/RSUY_RS08005/RSUY_RS11110/RSUY_RS11285/RSUY_RS11340/RSUY_RS11590/RSUY_RS11600/RSUY_RS11605/RSUY_RS11625	10
					GO:0046872	metal ion binding	33/431	241/4839	0.00752058	0.0287744	0.0201352	RSUY_RS00950/RSUY_RS02640/RSUY_RS02645/RSUY_RS02650/RSUY_RS03130/RSUY_RS03485/RSUY_RS04410/RSUY_RS06180/RSUY_RS06415/RSUY_RS06925/RSUY_RS06930/RSUY_RS07485/RSUY_RS07545/RSUY_RS08000/RSUY_RS08005/RSUY_RS08050/RSUY_RS09145/RSUY_RS09955/RSUY_RS10335/RSUY_RS10555/RSUY_RS10805/RSUY_RS11110/RSUY_RS11285/RSUY_RS11295/RSUY_RS11300/RSUY_RS11340/RSUY_RS11600/RSUY_RS11605/RSUY_RS11610/RSUY_RS12010/RSUY_RS12…	33
					GO:0006544	glycine metabolic process	7/431	29/4839	0.0117328	0.0439356	0.0307444	RSUY_RS00950/RSUY_RS07770/RSUY_RS08335/RSUY_RS10320/RSUY_RS10555/RSUY_RS11255/RSUY_RS13795	7
					GO:0006189	'de novo' IMP biosynthetic process	4/431	11/4839	0.0123386	0.0443183	0.0310122	RSUY_RS04100/RSUY_RS06180/RSUY_RS09955/RSUY_RS13120	4
					GO:0006526	arginine biosynthetic process	4/431	11/4839	0.0123386	0.0443183	0.0310122	RSUY_RS04195/RSUY_RS04200/RSUY_RS10805/RSUY_RS10815	4
			Unique DEGs	DOWN	GO:0005737	cytoplasm	43/120	314/4839	4.62657e-22	5.82948e-20	3.55515e-20	RSUY_RS00090/RSUY_RS02520/RSUY_RS02525/RSUY_RS02565/RSUY_RS02655/RSUY_RS03130/RSUY_RS03515/RSUY_RS04045/RSUY_RS04100/RSUY_RS04200/RSUY_RS04645/RSUY_RS04945/RSUY_RS04970/RSUY_RS05375/RSUY_RS05390/RSUY_RS05410/RSUY_RS05950/RSUY_RS06055/RSUY_RS06165/RSUY_RS06185/RSUY_RS06400/RSUY_RS06880/RSUY_RS07170/RSUY_RS07630/RSUY_RS07640/RSUY_RS07980/RSUY_RS08005/RSUY_RS08025/RSUY_RS08050/RSUY_RS08075/RSUY_RS08…	43
					GO:0009097	isoleucine biosynthetic process	9/120	21/4839	6.0107e-10	3.78674e-08	2.30937e-08	RSUY_RS03515/RSUY_RS05950/RSUY_RS11255/RSUY_RS11260/RSUY_RS11695/RSUY_RS11700/RSUY_RS11705/RSUY_RS12440/RSUY_RS13795	9
					GO:0005524	ATP binding	29/120	337/4839	1.41301e-09	5.93466e-08	3.6193e-08	RSUY_RS00575/RSUY_RS02525/RSUY_RS02565/RSUY_RS03130/RSUY_RS03515/RSUY_RS04040/RSUY_RS04045/RSUY_RS04100/RSUY_RS04200/RSUY_RS04945/RSUY_RS04970/RSUY_RS05375/RSUY_RS05410/RSUY_RS05950/RSUY_RS06080/RSUY_RS06880/RSUY_RS07630/RSUY_RS07760/RSUY_RS08025/RSUY_RS09015/RSUY_RS09155/RSUY_RS10535/RSUY_RS10555/RSUY_RS10805/RSUY_RS10815/RSUY_RS12440/RSUY_RS13120/RSUY_RS13135/RSUY_RS13710	29
					GO:0009099	valine biosynthetic process	7/120	18/4839	1.2289e-07	3.87102e-06	2.36078e-06	RSUY_RS03515/RSUY_RS05950/RSUY_RS11260/RSUY_RS11695/RSUY_RS11700/RSUY_RS11705/RSUY_RS12440	7
					GO:0009098	leucine biosynthetic process	7/120	20/4839	2.87243e-07	7.23852e-06	4.41447e-06	RSUY_RS03515/RSUY_RS05950/RSUY_RS11260/RSUY_RS11695/RSUY_RS11700/RSUY_RS11705/RSUY_RS12440	7
					GO:0000049	tRNA binding	6/120	28/4839	4.94536e-05	0.00103853	0.000633353	RSUY_RS04970/RSUY_RS08005/RSUY_RS08460/RSUY_RS10535/RSUY_RS10555/RSUY_RS12440	6
					GO:0006526	arginine biosynthetic process	4/120	11/4839	0.000103759	0.00186766	0.00113901	RSUY_RS04195/RSUY_RS04200/RSUY_RS10805/RSUY_RS10815	4
					GO:1902600	proton transmembrane transport	6/120	34/4839	0.000156309	0.00246187	0.00150139	RSUY_RS02640/RSUY_RS02645/RSUY_RS02705/RSUY_RS02710/RSUY_RS11605/RSUY_RS11625	6
					GO:0005525	GTP binding	6/120	36/4839	0.000217388	0.00304344	0.00185606	RSUY_RS00090/RSUY_RS03250/RSUY_RS07225/RSUY_RS08050/RSUY_RS08075/RSUY_RS08460	6
					GO:0022900	electron transport chain	7/120	52/4839	0.000256645	0.00305981	0.00186605	RSUY_RS02640/RSUY_RS02650/RSUY_RS02705/RSUY_RS06555/RSUY_RS06925/RSUY_RS06930/RSUY_RS07485	7
					GO:0000287	magnesium ion binding	8/120	69/4839	0.000267126	0.00305981	0.00186605	RSUY_RS04445/RSUY_RS06400/RSUY_RS07560/RSUY_RS08075/RSUY_RS10535/RSUY_RS11260/RSUY_RS11695/RSUY_RS11705	8
					GO:0006094	gluconeogenesis	6/120	40/4839	0.000395073	0.00414826	0.00252985	RSUY_RS00090/RSUY_RS04445/RSUY_RS06400/RSUY_RS07560/RSUY_RS10320/RSUY_RS13135	6
					GO:0006457	protein folding	4/120	17/4839	0.000666669	0.00560002	0.00341521	RSUY_RS04040/RSUY_RS04045/RSUY_RS06880/RSUY_RS07740	4
					GO:0015976	carbon utilization	4/120	17/4839	0.000666669	0.00560002	0.00341521	RSUY_RS03485/RSUY_RS06400/RSUY_RS06415/RSUY_RS13135	4
					GO:0003924	GTPase activity	4/120	20/4839	0.0012812	0.00949594	0.00579117	RSUY_RS03250/RSUY_RS07225/RSUY_RS08050/RSUY_RS08460	4
					GO:0006522	alanine metabolic process	4/120	20/4839	0.0012812	0.00949594	0.00579117	RSUY_RS04200/RSUY_RS04970/RSUY_RS08075/RSUY_RS13710	4
					GO:0006096	glycolytic process	5/120	36/4839	0.00175741	0.0123019	0.00750239	RSUY_RS04445/RSUY_RS06400/RSUY_RS07560/RSUY_RS10320/RSUY_RS13135	5
					GO:0006531	aspartate metabolic process	4/120	23/4839	0.00221083	0.0146613	0.00894129	RSUY_RS04200/RSUY_RS04970/RSUY_RS08075/RSUY_RS13710	4
					GO:0046872	metal ion binding	14/120	241/4839	0.00233404	0.0147045	0.00896764	RSUY_RS02640/RSUY_RS02645/RSUY_RS02650/RSUY_RS03130/RSUY_RS03485/RSUY_RS06415/RSUY_RS06925/RSUY_RS06930/RSUY_RS07485/RSUY_RS08005/RSUY_RS08050/RSUY_RS10555/RSUY_RS10805/RSUY_RS11605	14
					GO:0000105	histidine biosynthetic process	3/120	12/4839	0.00277826	0.0159119	0.00970398	RSUY_RS02525/RSUY_RS02555/RSUY_RS02565	3
					GO:0051082	unfolded protein binding	3/120	12/4839	0.00277826	0.0159119	0.00970398	RSUY_RS04040/RSUY_RS04045/RSUY_RS06880	3
					GO:0006536	glutamate metabolic process	3/120	14/4839	0.00443316	0.024286	0.014811	RSUY_RS09155/RSUY_RS10805/RSUY_RS10815	3
					GO:0006563	L-serine metabolic process	4/120	28/4839	0.00464642	0.0243937	0.0148767	RSUY_RS10320/RSUY_RS10555/RSUY_RS11255/RSUY_RS13795	4
					GO:0006544	glycine metabolic process	4/120	29/4839	0.00528812	0.0266521	0.016254	RSUY_RS10320/RSUY_RS10555/RSUY_RS11255/RSUY_RS13795	4
					GO:0006099	tricarboxylic acid cycle	3/120	17/4839	0.00784478	0.038017	0.023185	RSUY_RS00090/RSUY_RS06415/RSUY_RS10320	3
					GO:0051287	NAD binding	4/120	34/4839	0.00938924	0.0438164	0.0267218	RSUY_RS06415/RSUY_RS11255/RSUY_RS11260/RSUY_RS11605	4
					GO:0009055	electron transfer activity	5/120	54/4839	0.0103492	0.0465714	0.0284019	RSUY_RS02650/RSUY_RS06555/RSUY_RS06925/RSUY_RS06930/RSUY_RS07485	5
					GO:0006541	glutamine metabolic process	3/120	19/4839	0.0107832	0.0468512	0.0285726	RSUY_RS09155/RSUY_RS10815/RSUY_RS15025	3
					GO:0006571	tyrosine biosynthetic process	4/120	36/4839	0.0114821	0.0482249	0.0294103	RSUY_RS02850/RSUY_RS05390/RSUY_RS07560/RSUY_RS10535	4
					GO:0006098	pentose-phosphate shunt	3/120	20/4839	0.01246	0.0482328	0.0294151	RSUY_RS03485/RSUY_RS04445/RSUY_RS06400	3
					GO:0000162	tryptophan biosynthetic process	4/120	37/4839	0.0126324	0.0482328	0.0294151	RSUY_RS02850/RSUY_RS05390/RSUY_RS07560/RSUY_RS10535	4
					GO:0009094	L-phenylalanine biosynthetic process	4/120	37/4839	0.0126324	0.0482328	0.0294151	RSUY_RS02850/RSUY_RS05390/RSUY_RS07560/RSUY_RS10535	4
		KEGG	ALL DEGs	UP	rsy02030	Bacterial chemotaxis	9/61	31/1528	1.43434e-06	2.90975e-05	2.55241e-05	RSUY_RS03310/RSUY_RS18320/RSUY_RS19610/RSUY_RS22385/RSUY_RS22395/RSUY_RS22400/RSUY_RS22415/RSUY_RS22425/RSUY_RS22430	9
					rsy02040	Flagellar assembly	10/61	40/1528	1.61653e-06	2.90975e-05	2.55241e-05	RSUY_RS16785/RSUY_RS16790/RSUY_RS16805/RSUY_RS16810/RSUY_RS16815/RSUY_RS16855/RSUY_RS16860/RSUY_RS16865/RSUY_RS22425/RSUY_RS22430	10
					rsy00190	Oxidative phosphorylation	8/61	60/1528	0.00201352	0.0241623	0.021195	RSUY_RS21345/RSUY_RS21350/RSUY_RS21810/RSUY_RS21815/RSUY_RS22125/RSUY_RS22130/RSUY_RS22140/RSUY_RS22145	8
				DOWN	rsy03010	Ribosome	54/276	55/1528	3.43284e-41	2.50597e-39	2.13197e-39	RSUY_RS00045/RSUY_RS02095/RSUY_RS02100/RSUY_RS02105/RSUY_RS02110/RSUY_RS02165/RSUY_RS02170/RSUY_RS02185/RSUY_RS02190/RSUY_RS02195/RSUY_RS02200/RSUY_RS02205/RSUY_RS02210/RSUY_RS02215/RSUY_RS02220/RSUY_RS02225/RSUY_RS02230/RSUY_RS02235/RSUY_RS02240/RSUY_RS02245/RSUY_RS02250/RSUY_RS02255/RSUY_RS02260/RSUY_RS02265/RSUY_RS02270/RSUY_RS02275/RSUY_RS02280/RSUY_RS02285/RSUY_RS02300/RSUY_RS02305/RSUY_RS02…	54
					rsy00190	Oxidative phosphorylation	35/276	60/1528	1.07103e-12	3.90927e-11	3.32584e-11	RSUY_RS00795/RSUY_RS00800/RSUY_RS00805/RSUY_RS00810/RSUY_RS00815/RSUY_RS00820/RSUY_RS00825/RSUY_RS00830/RSUY_RS02640/RSUY_RS02645/RSUY_RS02650/RSUY_RS02700/RSUY_RS02705/RSUY_RS02710/RSUY_RS11285/RSUY_RS11290/RSUY_RS11295/RSUY_RS11300/RSUY_RS11565/RSUY_RS11570/RSUY_RS11575/RSUY_RS11580/RSUY_RS11585/RSUY_RS11590/RSUY_RS11595/RSUY_RS11600/RSUY_RS11605/RSUY_RS11610/RSUY_RS11615/RSUY_RS11620/RSUY_RS11…	35
					rsy00020	Citrate cycle (TCA cycle)	18/276	21/1528	2.05853e-11	5.0091e-10	4.26153e-10	RSUY_RS00090/RSUY_RS08325/RSUY_RS08330/RSUY_RS08335/RSUY_RS10320/RSUY_RS10330/RSUY_RS10335/RSUY_RS11110/RSUY_RS11275/RSUY_RS11285/RSUY_RS11290/RSUY_RS11295/RSUY_RS11300/RSUY_RS11310/RSUY_RS11340/RSUY_RS12515/RSUY_RS13215/RSUY_RS13220	18
					rsy01200	Carbon metabolism	37/276	102/1528	4.45945e-06	8.13849e-05	6.92388e-05	RSUY_RS00950/RSUY_RS00955/RSUY_RS00960/RSUY_RS00965/RSUY_RS03485/RSUY_RS03490/RSUY_RS04645/RSUY_RS06400/RSUY_RS06415/RSUY_RS07560/RSUY_RS07760/RSUY_RS08325/RSUY_RS08330/RSUY_RS08335/RSUY_RS10160/RSUY_RS10165/RSUY_RS10320/RSUY_RS10330/RSUY_RS10335/RSUY_RS11110/RSUY_RS11220/RSUY_RS11275/RSUY_RS11285/RSUY_RS11290/RSUY_RS11295/RSUY_RS11300/RSUY_RS11310/RSUY_RS11340/RSUY_RS12515/RSUY_RS13125/RSUY_RS13…	37
					rsy03060	Protein export	10/276	18/1528	0.000354579	0.00517685	0.00440424	RSUY_RS00015/RSUY_RS02085/RSUY_RS02290/RSUY_RS03130/RSUY_RS03250/RSUY_RS03655/RSUY_RS03660/RSUY_RS03665/RSUY_RS11640/RSUY_RS14270	10
					rsy00541	O-Antigen nucleotide sugar biosynthesis	8/276	13/1528	0.000573702	0.00698004	0.00593832	RSUY_RS04400/RSUY_RS04405/RSUY_RS04410/RSUY_RS04415/RSUY_RS15030/RSUY_RS15735/RSUY_RS20330/RSUY_RS20335	8
					rsy03018	RNA degradation	8/276	14/1528	0.00113083	0.0117929	0.0100329	RSUY_RS04040/RSUY_RS06080/RSUY_RS07125/RSUY_RS07560/RSUY_RS07880/RSUY_RS08045/RSUY_RS11660/RSUY_RS12845	8
					rsy00970	Aminoacyl-tRNA biosynthesis	26/276	82/1528	0.00150048	0.0136919	0.0116485	RSUY_RS02030/RSUY_RS02060/RSUY_RS02065/RSUY_RS02070/RSUY_RS02080/RSUY_RS02925/RSUY_RS03515/RSUY_RS04945/RSUY_RS04970/RSUY_RS05550/RSUY_RS05950/RSUY_RS07290/RSUY_RS07295/RSUY_RS07630/RSUY_RS07775/RSUY_RS07825/RSUY_RS07840/RSUY_RS08025/RSUY_RS09165/RSUY_RS10535/RSUY_RS10555/RSUY_RS10560/RSUY_RS11635/RSUY_RS12440/RSUY_RS13710/RSUY_RS14080	26
					rsy00710	Carbon fixation in photosynthetic organisms	7/276	12/1528	0.00202189	0.0163997	0.0139522	RSUY_RS03485/RSUY_RS03490/RSUY_RS06400/RSUY_RS06415/RSUY_RS11310/RSUY_RS13125/RSUY_RS13135	7
					rsy00562	Inositol phosphate metabolism	7/276	13/1528	0.00371143	0.0270935	0.02305	RSUY_RS08155/RSUY_RS08200/RSUY_RS08205/RSUY_RS08210/RSUY_RS08215/RSUY_RS08225/RSUY_RS20695	7
					rsy00010	Glycolysis / Gluconeogenesis	12/276	31/1528	0.00511481	0.0339437	0.0288779	RSUY_RS00090/RSUY_RS03490/RSUY_RS04445/RSUY_RS06400/RSUY_RS07560/RSUY_RS08335/RSUY_RS10320/RSUY_RS10330/RSUY_RS10335/RSUY_RS13125/RSUY_RS13130/RSUY_RS13135	12
				UP	rsy02030	Bacterial chemotaxis	1/1	31/1528	0.020288	0.0405759	0.0213557	RSUY_RS19610	1
				DOWN	rsy01230	Biosynthesis of amino acids	18/75	122/1528	1.00392e-05	0.000582274	0.000464974	RSUY_RS02525/RSUY_RS02555/RSUY_RS02850/RSUY_RS03485/RSUY_RS04195/RSUY_RS04200/RSUY_RS04645/RSUY_RS05390/RSUY_RS06975/RSUY_RS07560/RSUY_RS07640/RSUY_RS11255/RSUY_RS11260/RSUY_RS11695/RSUY_RS11700/RSUY_RS11705/RSUY_RS13135/RSUY_RS13795	18
					rsy01110	Biosynthesis of secondary metabolites	30/75	341/1528	0.000309222	0.00896744	0.00716093	RSUY_RS00090/RSUY_RS02525/RSUY_RS02555/RSUY_RS02850/RSUY_RS03485/RSUY_RS04100/RSUY_RS04195/RSUY_RS04200/RSUY_RS04400/RSUY_RS04445/RSUY_RS04645/RSUY_RS05390/RSUY_RS06400/RSUY_RS06855/RSUY_RS06975/RSUY_RS07170/RSUY_RS07560/RSUY_RS07640/RSUY_RS07760/RSUY_RS09030/RSUY_RS10320/RSUY_RS11255/RSUY_RS11260/RSUY_RS11695/RSUY_RS11700/RSUY_RS11705/RSUY_RS13120/RSUY_RS13135/RSUY_RS13795/RSUY_RS15735	30
					rsy00290	Valine, leucine and isoleucine biosynthesis	5/75	15/1528	0.000509161	0.00984377	0.00786073	RSUY_RS11260/RSUY_RS11695/RSUY_RS11700/RSUY_RS11705/RSUY_RS13795	5
					rsy03060	Protein export	5/75	18/1528	0.00129319	0.0187512	0.0149737	RSUY_RS00015/RSUY_RS03130/RSUY_RS03250/RSUY_RS03655/RSUY_RS03660	5
					rsy00710	Carbon fixation in photosynthetic organisms	4/75	12/1528	0.00196482	0.0227919	0.0182004	RSUY_RS03485/RSUY_RS06400/RSUY_RS06415/RSUY_RS13135	4
					rsy00010	Glycolysis / Gluconeogenesis	6/75	31/1528	0.00315745	0.0261618	0.0208914	RSUY_RS00090/RSUY_RS04445/RSUY_RS06400/RSUY_RS07560/RSUY_RS10320/RSUY_RS13135	6
					rsy01210	2-Oxocarboxylic acid metabolism	6/75	31/1528	0.00315745	0.0261618	0.0208914	RSUY_RS06855/RSUY_RS11255/RSUY_RS11260/RSUY_RS11695/RSUY_RS11700/RSUY_RS11705	6
					rsy00970	Aminoacyl-tRNA biosynthesis	10/75	82/1528	0.00536669	0.0389085	0.0310703	RSUY_RS03515/RSUY_RS04945/RSUY_RS04970/RSUY_RS05950/RSUY_RS07630/RSUY_RS08025/RSUY_RS10535/RSUY_RS10555/RSUY_RS12440/RSUY_RS13710	10
					rsy00190	Oxidative phosphorylation	8/75	60/1528	0.0074655	0.048111	0.0384189	RSUY_RS02640/RSUY_RS02645/RSUY_RS02650/RSUY_RS02705/RSUY_RS02710/RSUY_RS11605/RSUY_RS11625/RSUY_RS14230	8
					rsy00520	Amino sugar and nucleotide sugar metabolism	5/75	27/1528	0.00860929	0.0499339	0.0398746	RSUY_RS02520/RSUY_RS04445/RSUY_RS08575/RSUY_RS15025/RSUY_RS15735	5
