# Supplementary material for: Gene expression changes throughout the life cycle allow a bacterial plant pathogen to persist in diverse environmental habitats
Source: PLoS Pathog. 2023 Dec 19;19(12):e1011888. doi: 10.1371/journal.ppat.1011888 (PMC10763947; doi:10.1371/journal.ppat.1011888)
Supplement: S6 Table — (XLSX) [file ppat.1011888.s007.xlsx]

## Sheet: Sheet1
ST7: Bacterial strains, plasmids, and oligonucleotides used in this work.	ST6: Bacterial strains, plasmids, and oligonucleotides used in this work.
	Strains
	Name	Relevant characteristics*	Source or reference(DOI)
	R. solanacearum
	UY031 PpsbA:lux	Wild type strain (Phylotype IIB, sequevar 1) with PpsbA:luxCDABE from pRCG:PpsbA:lux, Gmr	10.1094/PDIS-09-10-0626
	GMI1000 WT	Wild type strain (Phylotype I, race 1 biovar 3)	10.1099/00221287-131-9-2449
	ΔkatG	GMI1000 strain with the katGab (RSc0775/RSc0776) genes substituted by a kanamicyn-resistance cassette, Kmr	This work
	ΔkatG:katG	ΔkatG strain complemented with the katGab genes from pRCT-katGab, Kmr, Tcr	This work
	ΔkatE	GMI1000 strain with the katE (RSp1581) gene substituted by a gentamicin-resistance cassette, Gmr	10.3389/fpls.2020.01156
	ΔkatGE	ΔkatE strain with the katG (RSc0775/RSc0776) gene substituted by a kanamicyn-resistance cassette, Kmr, Gmr	This work
	ΔoxyR	GMI1000 strain with the oxyR (RSc2690) gene substituted by a kanamicyn-resistance cassette from pCM184, Kmr	This work
	ΔoxyR:oxyR	ΔoxyR strain complemented with oxyR gene from pRCT-oxyR, Kmr, Tcr	This work
	GMI1000 PpsbA:lux	GMI1000 strain with PpsbA:luxCDABE from pRCG-PpsbA:lux, Gmr	This work
	GMI1000 PprhJ:lux	GMI1000 strain with PprhJ:luxCDABE from pRCG-PprhJ:lux, Gmr	This work
	GMI1000 PhrpG:lux	GMI1000 strain with PhrpG:luxCDABE from pRCG-Phrp:lux, Gmr	10.3389/fmicb.2013.00349
	GMI1000 PhrpB:lux	GMI1000 strain with PhrpB:luxCDABE from pRCG-PhrpB:lux, Gmr	10.1099/mic.0.058610-0
	GMI1000 PhrpY:lux	GMI1000 strain with PhrpY:luxCDABE from pRCG-PhrpY:lux, Gmr	10.1111/mpp.12736
	ΔprhA	prhA deletion mutant in the GMI1000 background, Spr, Smr	10.1046/j.1365-2958.1998.00692.x
	ΔprhA PhrpY:lux	prhA strain with PhrpY-luxCDABE from pRCG-PhrpY:lux, Spr, Smr, Gmr	This work
	ΔprhA PhrpB:lux	prhA strain with PhrpB-luxCDABE from pRCG-PhrpB:lux, Spr, Smr, Gmr	This work
	ΔprhA PhrpG:lux	prhA strain with PhrpG-luxCDABE from pRCG-PhrpG:lux, Spr, Smr, Gmr	10.3389/fmicb.2013.00349
	ΔprhR	prhR deletion mutant in the GMI1000 background, Spr, Smr	10.1094/mpmi-5-187
	ΔprhR PhrpY:lux	prhA strain with PhrpY-luxCDABE from pRCG-PhrpY:lux, Spr, Smr, Gmr	This work
	ΔprhI	prhI deletion mutant in the GMI1000 background, Spr, Smr	10.1094/MPMI.2002.15.2.109
	ΔprhI PhrpY:lux	prhI strain with PhrpY-luxCDABE from pRCK-PhrpY:lux, Spr, Smr, Gmr	This work
	ΔprhI PhrpB:lux	prhI strain with PhrpB-luxCDABE from pRCG-PhrpB:lux, Spr, Smr, Gmr	This work
	ΔprhI PhrpG:lux	prhI strain with PhrpG-luxCDABE from pRCG-PhrpG:lux, Spr, Smr, Gmr	10.3389/fmicb.2013.00349
	ΔprhJ	prhJ deletion mutant in the GMI1000 background, Spr, Smr	10.1046/j.1365-2958.1999.01165.x
	ΔprhJ PhrpY:lux	prhJ strain with PhrpY-luxCDABE from pRCG-PhrpY:lux, Spr, Smr, Gmr	This work
	ΔprhJ PhrpB:lux	prhJ strain with PhrpB-luxCDABE from pRCG-PhrpB:lux, Spr, Smr, Gmr	This work
	ΔprhJ PhrpG:lux	prhJ strain with PhrpG-luxCDABE from pRCG-PhrpG:lux, Spr, Smr, Gmr	10.3389/fmicb.2013.00349
	ΔhrpG	hrpG deletion mutant in the GMI1000 background	10.1371/journal.ppat.0020082
	ΔhrpG PhrpY:lux	hrpG strain with PhrpY-luxCDABE from pRCG-PhrpY:lux, Gmr	This work
	ΔhrpG PhrpB:lux	hrpG strain with PhrpB-luxCDABE from pRCG-PhrpB:lux, Gmr	This work
	ΔhrpB	hrpB deletion mutant in the GMI1000 background, Spr, Smr	10.1111/j.1365-2958.1992.tb01764.x
	ΔhrpB PhrpY:lux	hrpB strain with PhrpY-luxCDABE from pRCG-PhrpY:lux, Spr, Smr, Gmr	This work
	ΔhrpB PhrpG:lux	hrpB strain with PhrpG-luxCDABE from pRCG-PhrpG:lux, Spr, Smr, Gmr	This work
	Plasmids
	Name	Relevant characteristics	Source or reference
	pCM184-katGab::Km	Cloning pCM184 vector carrying kanamycin-resistance cassette flanked by upstream and downstream regions of katGab (RSc0775/RSc0776) genes from GMI1000, Kmr	This work
	pRCT-GWY	Gateway pRCT destination vector carrying tetracycline-resistance cassette flanked by homologous regions to the GMI1000 genome, Apr, Tcr	10.1094/MPMI-07-11-0201
	pRCT-katGab	Vector carrying the katGab (RSc0775/RSc0776) genes from GMI1000 cloned in KpnI-XbaI in pRCT-GWY backbone, Tcr	This work
	pJET-oxyR::Km	Cloning vector carrying kanamycin-resistance cassette flanked by upstream and downstream regions of oxyR (RSc2690)gene from GMI1000, Kmr	10.1094/MPMI-07-11-0201
	pRCT-PpsbA-GWY	Gateway pRCT destination vector carrying tetracycline-resistance cassette flanked by homologous regions to the GMI1000 genome, together with the psbA promoter from gene expression, Apr, Tcr	10.1094/MPMI-07-11-0201
	pRCT-PpsbA:oxyR	Vector carrying the oxyR (RSc2690) gene from GMI1000 cloned in pRCT-PpsbA-GWY backbone, Tcr	This work
	pRCG-PpsbA:lux	Vector carrying the luxCDABE operon flanked by homologous regions to the GMI1000 genome, together with the psbA promoter from gene expression, Apr, Tcr	10.3389/fpls.2017.00370
	pG-PphrJ	Cloning pGEM-T-EASY vector carrying the prhJ promoter from GMI1000, Apr	This work
	pRCG-GWY	Gateway pRCG vector carrying gentamicin-resistance cassette flanked by homologous regions to the GMI1000 genome, Apr, Gmr	10.1094/MPMI-07-11-0201
	pRCG-PprhJ-GWY	Vector carrying the prhJ promoter from GMI1000 cloned in AvrII-KpnI in pRCG-GWY backbone, Gmr	This work
	pRCG-Pep:lux	Vector carrying the luxCDABE operon flanked by homologous regions to the GMI1000 genome, together with the eps promoter from gene expression, Apr, Tcr	10.1094/MPMI-07-11-0201
	pRCG-PprhJ:lux	Vector carrying luxCDABE operon from pRCGent-Pep-lux cloned in KpnI–NotI in pRCG-PprhJ backbone, Apr, Gmr	This work
	pRCG-PhrpY:lux	Vector carrying the hrpY promoter from GMI1000 cloned in AvrII–KpnI in pRCG‐PhrpB‐lux backbone , Apr, Gmr	10.1111/mpp.12736
	pRCG-PhrpB:lux	Vector carrying luxCDABE operon from pMU1* cloned in KpnI–NotI in pRCG-PhrpB backbone, Apr, Gmr	10.1099/mic.0.058610-0
	pRCG-PhrpG:lux	Vector carrying luxCDABE operon from pRCG-Pep-lux cloned in SfiI–KpnI in pRCG-PhrpG-GWY backbone, Apr, Gmr	10.3389/fmicb.2013.00349
	Oligos
	Name	Sequence (5’ to 3’)**	Application (Restriction site)
	KatG-EcoUpFw	tagaattcAGCGCTACGCAACGAAAC	KatGab KO - UP (EcoRI) and verification
	KatG-KpnUpRv	taggtaccGGCATGCTTGAAAGGACACT	KatGab KO - UP (KpnI)
	KatG-HpaDwnFw	tagttaacCTGGGACAAGGTGATGAACC	KatGab KO - DOWN (HpaI)
	KatG-SacDwnRv	tagagctcGTGTCGCACGGCTGTATG	KatGab KO - DOWN (SacI) and verification
	KatGcomplFw	ggggtaccGTGATGGACCGGATGATGA	KatGab complementation (KpnI)
	KatGcomplRv	gctctagaGTGTGATGCCTGCTGTCG	KatGab complementation (XbaI)
	LoxPKmFw	TGGCGGCCGCATAACTTC	OxyR KO - Resistance
	LoxPKmRv	AGCTGGATCCATAACTTCGTAT	OxyR KO - Resistance
	OxyRUpFw	CGAGCCACCTTGCCGTTGGCGC	OxyR KO - UP and verification
	OxyRUpRv	GCTATACGAAGTTATGCGGCCGCCATCGGCCTGAGGGTACCGATAG	OxyR KO - UP
	OxyRDwFw	ATTATACGAAGTTATGGATCCAGCTCGGAACCGGATGGCGCCGTCGCC	OxyR KO - DOWN
	OxyRDwRv	CTTGCGATCCTTTTCGGCGATACCGATG	OxyR KO - DOWN and verification
	OxyRNestFw	GTGAGCGCGACACAGCCCAGCC	OxyR KO
	OxyRNestRv	CCATTCTTCTTGGCCATCTGGATTCCCCTGG	OxyR KO
	OxyRcomplFw	AAAAAGCAGGCTCCTTGATTGCCATGACGCTCAC	OxyR complementation and verification
	OxyRcomplRv	AGAAAGCTGGGTATCAGTGGACGAGCGGCGTGAC	OxyR complementation and verification
	attB1	GGGGACAAGTTTGTACAAAAAAGCAGGCT	OxyR complementation
	attB2	GGGGACCACTTTGTACAAGAAAGCTGGGT	OxyR complementation
	PprhJFw	ccctaggTCACGGTGGTCCACAG	PrhJ promoter (AvrII)
	PprhJRv	cggtaccACTTTCTCGTTGCAACTGG	PrhJ promoter (KpnI)
	glmS fwd (RscipUp2)	GGCGCGCTCAAGCTCAAGGA	Complemented and reporter strains verification
	pRC rev (RscirUp1)	AGGAGCCTTTAATTGTATCGG	Complemented and reporter strains verification
	pRC fwd (RscirDw1)	TGCTGCCACCGCTGAGCAAT	Complemented and reporter strains verification
	Rsc0181 revII (RscipDw2)	CCTGGCTCGGCTGGACTTGC	Complemented and reporter strains verification
MR95	MR95	GTGCCCGACAACTACGAAAT	RT-PCR primer for ref gene serC(RSUY_11010) UY031
MR96	MR96	CACCTCGCCGTATTTACGCG	RT-PCR primer for ref gene serC(RSUY_11010)UY031
MR97	MR97	CACAATGGCAAGTTCGTCGA	RT-PCR primer for ahpC(RSUY_35830) UY031
MR98	MR98	TTGTGTGAGAAGTGCGTGTC	RT-PCR primer for ahpC(RSUY_35830) UY031
MR101	MR101	CGTCTTCCAGGAAACCGAAC	RT-PCR primer for katE(RSUY_45660) UY031
MR102	MR102	CTGGTTGTAGTTGACGGCAC	RT-PCR primer for katE(RSUY_45660) UY031
MR107	MR107	ATGCTGCAGGAGAACTTCAC	RT-PCR primer for oxyR RSUY_07740 uy031
MR108	MR108	GATTGTGAATCGGCCAGTGC	RT-PCR primer for oxyR RSUY_07740 uy031
MR109	MR109	GCCGATCAAGCAGAAGTACG	RT-PCR primer for katG(RSUY_09930)
MR110	MR110	CCCAGTAGACGTCCTCTTCC	RT-PCR primer for katG(RSUY_09930)
	*Kmr, Gmr, Apr, Tcr, Spr and Smr, stand for resistance to kanamycin, gentamicin, ampicillin, tetracycline, streptomycin and spectinomycin, respectively.
	**Restriction endonuclease sites are indicated in lower and underlined case
